# Supplementary material for: (Meta)Genomic Analysis Reveals Diverse Energy Conservation Strategies Employed by Globally Distributed Gemmatimonadota
Source: mSystems. 2022 Aug 1;7(4):e00228-22. doi: 10.1128/msystems.00228-22 (PMC9426454; doi:10.1128/msystems.00228-22)
Supplement: DATA SET S1 [file msystems.00228-22-s0001.xlsx]

## Sheet: Sheet1
Statistics of sequencing and assembly results
Statistics	N1	N4	N5
Raw data (Reads)	231462198	229434932	247242786
Raw data (Gb)	55.9592	55.1522	59.3675
contigs (>= 1000 bp)	809566	798832	791490
contigs (>= 5000 bp)	49419	51532	55785
contigs (>= 50000 bp)	715	843	848
N50 (bp)	1409	1478	1533
Total length (>= 1000 bp, Gb)	1.85615	1.88932	1.91737

## Sheet: Sheet2
Information on samples and MAGs
Samples ID	Depth (m)	Longitude (°E)	Latitude (°N)	MAGs ID	Completeness (%)	Contamination (%)	Genome Size (Mb)	No. of contigs	No. of coding genes	GC content (%)	Taxonomy (Order)
N1	26.8	100.42	36.71	N1_bin156	75	0	3.6	217	2345	69.4	SG8-23
				N1_bin180	90.1	4.4	3	191	2427	66.2	SG8-23
				N1_bin27	87.3	3.3	3.6	298	3101	59.9	Gemmatimonadales
				N1_bin44	91.8	3.3	3.1	158	2751	67.7	SG8-23
N4	22	100.47	36.68	N4_bin106	91.1	3.3	3.2	147	2817	67.7	SG8-23
				N4_bin135	78.7	4.4	2.9	239	2250	66.1	SG8-23
				N4_bin143	86.7	4.4	3.1	202	2411	66.1	SG8-23
				N4_bin22	87.9	4.9	3.1	203	2591	65.7	Gemmatimonadales
				N4_bin48	90.1	2.2	3.5	228	2788	69.3	SG8-23
N5	24	100.45	36.69	N5_bin261	96.7	3.9	3.5	189	3182	67.8	SG8-23
				N5_bin42	79.3	0	4.1	218	2789	69.4	SG8-23
				N5_bin87	87.8	4.4	3	191	2410	66.1	SG8-23
TVG05	3272	54.37	34.8	TVG05_bin235	95.1	4.4	2.4	179	2282	63.6	No rank
				TVG05_bin538	79.5	4.4	2	167	1699	58.2	Gemmatimonadales
TVG06	1676	54.56	34.95	TVG06_bin147	77.6	1.7	3.9	164	2803	63.4	SG8-23
				TVG06_bin302	83.7	2.2	2.9	194	2344	66.3	SG8-23
				TVG06_bin501	77.9	2.2	3.5	419	2712	65.5	SG8-23
