# Supplementary material for: (Meta)Genomic Analysis Reveals Diverse Energy Conservation Strategies Employed by Globally Distributed Gemmatimonadota
Source: mSystems. 2022 Aug 1;7(4):e00228-22. doi: 10.1128/msystems.00228-22 (PMC9426454; doi:10.1128/msystems.00228-22)
Supplement: DATA SET S2 [file msystems.00228-22-s0002.xlsx]

## Sheet: Sheet1
Relative abundance (%) of microorganisms in different Qinghai lake sediments at the domain and phylum levels based on 16S mitags
Domain	Phylum	Relative abundance in different samples (%)
		N1	N4	N5
Bacteria	Proteobacteria	20.7135	26.7811	24.6406
Bacteria	Chloroflexi	16.6899	12.3122	16.7811
Bacteria	Desulfobacterota	12.1245	10.9925	11.6497
Bacteria	Bacteroidota	9.86856	12.7173	11.0944
Bacteria	Firmicutes	7.73605	7.16738	7.17543
Bacteria	Actinobacteriota	3.25644	3.62929	3.353
Bacteria	Planctomycetota	2.80579	2.9721	2.7897
Bacteria	Campylobacterota	5.1529	1.41899	1.67382
Bacteria	Acidobacteriota	2.55901	2.51878	2.23444
Bacteria	Patescibacteria	2.57779	1.8133	2.48391
Bacteria	Verrucomicrobiota	2.30687	1.78916	1.8294
Bacteria	Gemmatimonadota	1.6765	1.78648	1.55043
Archaea	Thermoplasmatota	1.10247	1.87768	1.23927
Bacteria	Spirochaetota	1.67114	1.24732	1.27414
Bacteria	Myxococcota	0.866416	1.66309	1.2044
Bacteria	Cyanobacteria	0.866416	1.08906	1.03541
Archaea	Crenarchaeota	0.753755	1.13734	0.69206
Bacteria	Nitrospirota	0.710837	0.622318	0.667918
Bacteria	Caldatribacteriota	0.421137	0.308476	0.434549
Archaea	Halobacterota	0.391631	0.372854	0.327253
Archaea	Asgardarchaeota	0.410408	0.348712	0.316524
Archaea	Nanoarchaeota	0.370172	0.260193	0.2897
Archaea	Euryarchaeota	0.257511	0.217275	0.292382
Bacteria	Bdellovibrionota	0.236052	0.163627	0.265558
Bacteria	Latescibacterota	0.244099	0.182403	0.190451
Bacteria	Nitrospinota	0.177039	0.20118	0.177039
Bacteria	Calditrichota	0.168991	0.14485	0.209227
Archaea	Aenigmarchaeota	0.209227	0.118026	0.179721
Bacteria	Deinococcota	0.150215	0.171674	0.142167
Bacteria	Zixibacteria	0.152897	0.126073	0.179721
Bacteria	Dependentiae	0.171674	0.123391	0.13412
Bacteria	Methylomirabilota	0.120708	0.147532	0.14485
Bacteria	Synergistota	0.158262	0.0616953	0.120708
Unclassified	Unclassified	2.92114	3.51663	3.22693

## Sheet: Sheet2
Relative abundance (%) of Gemmatimonadota in EMP samples based on 16S rRNA reads
Samples ID	Gemmatimonadota reads number	ALL reads number	Abundance of Gemmatimonadota (%)	Latitude (°N)	Longtitude (°E)	env_biome	env_feature	env_material	env_classified
1521.EB021.M.s.6.1.sequences	65260	201015	32.4652	-77.52	162.89	tundra biome	tundra	soil	terrestrial soil
1521.EB021.s.6.1.sequences	23297	77854	29.924	-77.52	162.89	tundra biome	tundra	soil	terrestrial soil
1036.P.Ac.7.2.s.4.1.sequences	26930	144475	18.6399	64.49	-157.75	tundra biome	permafrost	soil	terrestrial soil
1721.B17B	5192	33659	15.4253	-28.833	153.417	cropland biome	cultivated habitat	soil	terrestrial soil
1036.P.N.21.2.s.4.1.sequences	25049	164302	15.2457	64.49	-157.75	tundra biome	permafrost	soil	terrestrial soil
1036.P.C.2.2.s.4.1.sequences	19022	151562	12.5506	64.49	-157.75	tundra biome	permafrost	soil	terrestrial soil
1036.P.Ac.21.1.s.4.1.sequences	20754	173952	11.9309	64.49	-157.75	tundra biome	permafrost	soil	terrestrial soil
1034.CHI1	8492	71801	11.8271	68.7479	161.601	tundra biome	tundra	soil	terrestrial soil
1521.EB058.s.6.1.sequences	15516	133949	11.5835	-3.33	36.58	shrubland biome	grassland soil	soil	terrestrial soil
1036.P.Ac.2.2.s.4.1.sequences	18520	162736	11.3804	64.49	-157.75	tundra biome	permafrost	soil	terrestrial soil
1036.P.Ac.21.2.s.4.1.sequences	19220	173438	11.0818	64.49	-157.75	tundra biome	permafrost	soil	terrestrial soil
1030.TVF.2004.Loc5.D10.Rep4	15204	145210	10.4704	64.35	-145.64	forest biome	forest soil	soil	terrestrial soil
1036.P.C.14.2.s.4.1.sequences	18348	177473	10.3385	64.49	-157.75	tundra biome	permafrost	soil	terrestrial soil
1036.P.N.2.1.s.4.1.sequences	13269	130635	10.1573	64.49	-157.75	tundra biome	permafrost	soil	terrestrial soil
1036.P.N.14.1.s.4.1.sequences	19616	193362	10.1447	64.49	-157.75	tundra biome	permafrost	soil	terrestrial soil
1034.ZKB2	5367	55226	9.71825	74.482	-20.5321	tundra biome	tundra	soil	terrestrial soil
1030.TVF.2004.Loc5.D0.Rep4	12300	127214	9.66875	64.35	-145.64	forest biome	forest soil	soil	terrestrial soil
1036.P.C.14.1.s.4.1.sequences	17135	179518	9.545	64.49	-157.75	tundra biome	permafrost	soil	terrestrial soil
1034.CHC12	13896	145730	9.53544	69.434	161.716	tundra biome	tundra	soil	terrestrial soil
1036.P.C.7.1.s.4.1.sequences	16892	177497	9.51678	64.49	-157.75	tundra biome	permafrost	soil	terrestrial soil
1034.CHA11	19839	208545	9.51305	69.438	161.71	tundra biome	tundra	soil	terrestrial soil
1674.McG.F110714Jr3R4	1703	17969	9.47743	40.826	-73.94	urban biome	garden soil	soil	terrestrial soil
1034.CHI2	7697	81660	9.42567	68.7479	161.601	tundra biome	tundra	soil	terrestrial soil
1721.B5T	10862	118462	9.16919	-28.833	153.417	cropland biome	cultivated habitat	soil	terrestrial soil
1036.P.C.21.1.s.4.1.sequences	15185	167880	9.04515	64.49	-157.75	tundra biome	permafrost	soil	terrestrial soil
1036.P.N.7.1.s.4.1.sequences	11188	124666	8.97438	64.49	-157.75	tundra biome	permafrost	soil	terrestrial soil
1034.CHC16	5581	62446	8.93732	69.434	161.716	tundra biome	tundra	soil	terrestrial soil
776.Ant.Solo.N.cont.B	14559	163826	8.88687	-62.05	-58.24	polar desert biome	surface soil	soil	terrestrial soil
1036.P.N.7.2.s.4.1.sequences	14925	168088	8.87928	64.49	-157.75	tundra biome	permafrost	soil	terrestrial soil
1034.CHI11	5859	66309	8.8359	68.7479	161.601	tundra biome	tundra	soil	terrestrial soil
1034.CHI3	5950	67606	8.80099	68.7479	161.601	tundra biome	tundra	soil	terrestrial soil
1036.P.Ac.14.2.s.4.1.sequences	9650	110307	8.74831	64.49	-157.75	tundra biome	permafrost	soil	terrestrial soil
1721.S16T	5225	60296	8.66558	-28.833	153.417	cropland biome	cultivated habitat	soil	terrestrial soil
1034.CHC13	15595	181698	8.58292	69.434	161.716	tundra biome	tundra	soil	terrestrial soil
1717.41L.low.fertilizer	1786	20827	8.57541	0.0989	34.49	cropland biome	agricultural feature	soil	terrestrial soil
1579.J.3.30	4785	56534	8.46393	20.108	-155.77	tropical shrubland biome	volcano	soil	terrestrial soil
1579.J.3.15	5827	69321	8.40582	20.108	-155.77	tropical shrubland biome	volcano	soil	terrestrial soil
1036.P.Ac.7.1.s.4.1.sequences	15188	180787	8.40105	64.49	-157.75	tundra biome	permafrost	soil	terrestrial soil
1521.EB066.s.6.1.sequences	10838	129088	8.39582	-6.87	36.1	shrubland biome	grassland soil	soil	terrestrial soil
1036.P.N.21.1.s.4.1.sequences	13197	157188	8.39568	64.49	-157.75	tundra biome	permafrost	soil	terrestrial soil
1030.TVF.2004.Loc5.D10.Rep2	10018	119511	8.38249	64.35	-145.64	forest biome	forest soil	soil	terrestrial soil
1034.CHF5	5856	70594	8.29532	69.442	161.756	tundra biome	tundra	soil	terrestrial soil
1036.P.Ac.2.1.s.4.1.sequences	14316	173779	8.23805	64.49	-157.75	tundra biome	permafrost	soil	terrestrial soil
776.Ant.Solo.N.cont.C	12643	153651	8.22839	-62.05	-58.24	polar desert biome	surface soil	soil	terrestrial soil
846.Fagna24102011Soil4B3	19005	231297	8.21671	43.985	11.342	cropland biome	agricultural soil	soil	terrestrial soil
1579.J.1.30	5322	64805	8.21233	20.108	-155.77	tropical shrubland biome	volcano	soil	terrestrial soil
1579.D.1.30	3246	39721	8.172	20.086	-155.829	tropical shrubland biome	volcano	soil	terrestrial soil
846.Fagna24102011Soil4A3	19312	236723	8.15806	43.985	11.342	cropland biome	agricultural soil	soil	terrestrial soil
1030.TVF.Control.Loc1.D10.Rep5	11933	146357	8.15335	64.33	-145.8	forest biome	forest soil	soil	terrestrial soil
1037.IDF2.OM2C0.MIN	12006	148483	8.08577	50.93	-120.3	temperate grassland biome	luvisol	soil	terrestrial soil
1579.D.2.30	5355	66726	8.02536	20.086	-155.829	tropical shrubland biome	volcano	soil	terrestrial soil
1721.B9M	6698	83541	8.01762	-28.833	153.417	cropland biome	cultivated habitat	soil	terrestrial soil
1721.B4T	6012	75588	7.95364	-28.833	153.417	cropland biome	cultivated habitat	soil	terrestrial soil
1692.Soil.BE.PolygonA.Medium.Rim.08.11.2012	5716	72367	7.89863	71.296	-156.766	tundra biome	dry lake	soil	terrestrial soil
1721.B17M	5173	65816	7.85979	-28.833	153.417	cropland biome	cultivated habitat	soil	terrestrial soil
846.Fagna24102011Soil15A4	12817	164613	7.78614	43.984	11.342	cropland biome	agricultural soil	soil	terrestrial soil
1521.SR3.s.6.1.sequences	6047	77758	7.77669	34.68	-120.05	forest biome	forest	soil	terrestrial soil
1036.P.N.14.2.s.4.1.sequences	13329	171547	7.76988	64.49	-157.75	tundra biome	permafrost	soil	terrestrial soil
846.Fagna24102011Soil12B2	16835	216946	7.76	43.984	11.342	cropland biome	agricultural soil	soil	terrestrial soil
1721.B7B	4787	61974	7.72421	-28.833	153.417	cropland biome	cultivated habitat	soil	terrestrial soil
1674.McG.P110714Ch2	1495	19374	7.71653	40.748	-74.001	urban biome	garden soil	soil	terrestrial soil
1034.CHD4	11226	147098	7.63165	69.446	161.752	tundra biome	tundra	soil	terrestrial soil
846.Fagna24102011Soil14C3	15072	198850	7.57958	43.984	11.342	cropland biome	agricultural soil	soil	terrestrial soil
1578.Os.high.0to0.6	5388	71161	7.57156	71.256	-156.59	tundra biome	tundra	soil	terrestrial soil
846.Fagna24102011Soil15B2	18440	244037	7.55623	43.984	11.342	cropland biome	agricultural soil	soil	terrestrial soil
1036.P.C.2.1.s.4.1.sequences	9358	124336	7.52638	64.49	-157.75	tundra biome	permafrost	soil	terrestrial soil
1034.CHC17	26701	355475	7.51136	69.434	161.716	tundra biome	tundra	soil	terrestrial soil
846.Fagna24102011Soil14B1	14193	190744	7.44086	43.984	11.342	cropland biome	agricultural soil	soil	terrestrial soil
1521.Arctic.Tundra.1.s.8.1.sequences	9625	133003	7.23668	64.87	-111.58	grassland biome	grassland soil	soil	terrestrial soil
1579.J.2.15	4462	61680	7.23411	20.108	-155.77	tropical shrubland biome	volcano	soil	terrestrial soil
846.Fagna24102011Soil14C1	13791	191527	7.20055	43.984	11.342	cropland biome	agricultural soil	soil	terrestrial soil
1711.KAM4.3	1333	18575	7.17631	0.15	35.52	rangeland biome	farm soil	soil	terrestrial soil
846.Fagna24102011Soil14C2	17125	240432	7.1226	43.984	11.342	cropland biome	agricultural soil	soil	terrestrial soil
846.Fagna24102011Soil12C1	16599	233500	7.10878	43.984	11.341	cropland biome	agricultural soil	soil	terrestrial soil
846.Fagna24102011Soil12A2	16378	231571	7.07256	43.984	11.342	cropland biome	agricultural soil	soil	terrestrial soil
1721.B11B	3902	55231	7.06487	-28.833	153.417	cropland biome	cultivated habitat	soil	terrestrial soil
1674.McG.P110714Hi1	1268	17980	7.05228	40.747	-74.005	urban biome	garden soil	soil	terrestrial soil
846.Fagna24102011Soil15A1	13390	190796	7.01797	43.984	11.342	cropland biome	agricultural soil	soil	terrestrial soil
1579.D.2.0	2850	40907	6.96702	20.086	-155.829	tropical shrubland biome	volcano	soil	terrestrial soil
1034.ZKH3	3868	55684	6.94634	74.4625	-20.5459	tundra biome	tundra	soil	terrestrial soil
846.Fagna24102011Soil14B3	12419	178950	6.93993	43.984	11.342	cropland biome	agricultural soil	soil	terrestrial soil
846.Fagna24102011Soil14A2	12591	182503	6.89906	43.984	11.342	cropland biome	agricultural soil	soil	terrestrial soil
1034.ZKE2	4802	69770	6.88261	74.48	-20.557	tundra biome	tundra	soil	terrestrial soil
1717.40L.low.fertilizer	1250	18174	6.87796	0.0989	34.506	cropland biome	agricultural feature	soil	terrestrial soil
846.Fagna24102011Soil15C2	12141	176966	6.86064	43.984	11.342	cropland biome	agricultural soil	soil	terrestrial soil
1721.B19M	4536	66246	6.84721	-28.833	153.417	cropland biome	cultivated habitat	soil	terrestrial soil
1717.KBC18.experimental.plot	940	13747	6.83786	0.1015	34.511	cropland biome	agricultural feature	soil	terrestrial soil
846.Fagna24102011Soil4B2	11040	163681	6.74483	43.985	11.342	cropland biome	agricultural soil	soil	terrestrial soil
1721.B16T	6054	89838	6.7388	-28.833	153.417	cropland biome	cultivated habitat	soil	terrestrial soil
1034.CHI4	4963	73907	6.7152	68.7479	161.601	tundra biome	tundra	soil	terrestrial soil
1037.IDF2.REF.MIN	12521	186604	6.70993	50.93	-120.3	temperate grassland biome	luvisol	soil	terrestrial soil
846.Fagna24102011Soil4A1	15122	228039	6.63132	43.985	11.342	cropland biome	agricultural soil	soil	terrestrial soil
1034.CHG4	8029	121155	6.62705	68.7478	161.595	tundra biome	tundra	soil	terrestrial soil
1521.EB042.s.6.1.sequences	993	15119	6.56789	-3.32	36.53	shrubland biome	grassland soil	soil	terrestrial soil
1034.CHC11	13053	198849	6.56428	69.434	161.716	tundra biome	tundra	soil	terrestrial soil
1579.G.2.0	3846	59493	6.46463	20.105	-155.787	tropical shrubland biome	volcano	soil	terrestrial soil
1521.EB092.s.6.1.sequences	2960	45892	6.44993	-6.13	36.44	shrubland biome	grassland soil	soil	terrestrial soil
1721.B30T	4594	71568	6.41907	-28.833	153.417	cropland biome	cultivated habitat	soil	terrestrial soil
1038.MR1	12040	188868	6.37482	44.5	-121.63	forest biome	forest soil	soil	terrestrial soil
1521.Arctic.Tundra.2.s.8.1.sequences	5576	87732	6.35572	69.33	-138.74	tundra biome	clay soil	soil	terrestrial soil
2382.GM.181.R4.bulk.10.12.lane7.NoIndex.L007.sequences	29988	474055	6.32585	45.0131	-0.786197	cropland biome	vineyard	bulk soil	terrestrial soil
1578.O1.high.16to0.2	5239	83035	6.30939	71.247	-156.389	tundra biome	tundra	soil	terrestrial soil
1721.BMC.7.1T.3.3	8645	137121	6.30465	-28.833	153.417	cropland biome	cultivated habitat	soil	terrestrial soil
1038.MR3	9580	151972	6.30379	44.49	-121.63	forest biome	forest soil	soil	terrestrial soil
846.Fagna24102011Soil4B4	10456	166214	6.29069	43.985	11.342	cropland biome	agricultural soil	soil	terrestrial soil
1521.EB020.s.6.1.sequences	11688	186411	6.27002	-77.61	162.25	tundra biome	tundra	soil	terrestrial soil
1038.HR3	7670	122532	6.25959	43.91	-121.02	forest biome	forest soil	soil	terrestrial soil
2382.GM.181.R3.bulk.10.12.lane7.NoIndex.L007.sequences	30152	482133	6.25388	45.0131	-0.786197	cropland biome	vineyard	bulk soil	terrestrial soil
1036.P.N.2.2.s.4.1.sequences	4918	78700	6.24905	64.49	-157.75	tundra biome	permafrost	soil	terrestrial soil
1579.E.2.15	4634	74731	6.20091	20.098	-155.805	tropical shrubland biome	volcano	soil	terrestrial soil
1579.J.1.15	4907	79786	6.1502	20.108	-155.77	tropical shrubland biome	volcano	soil	terrestrial soil
846.Fagna24102011Soil4C3	11992	195891	6.12177	43.985	11.342	cropland biome	agricultural soil	soil	terrestrial soil
1721.S12B	4945	81094	6.09786	-28.833	153.417	cropland biome	cultivated habitat	soil	terrestrial soil
846.Fagna24102011Soil15B1	12994	213221	6.09415	43.984	11.342	cropland biome	agricultural soil	soil	terrestrial soil
1034.ZKA2	5538	91016	6.08464	74.482	-20.5317	tundra biome	tundra	soil	terrestrial soil
1711.KAM5.1	1176	19345	6.07909	0.15	35.52	rangeland biome	farm soil	soil	terrestrial soil
1711.KAM4.2	1202	19812	6.06703	0.15	35.52	rangeland biome	farm soil	soil	terrestrial soil
1674.McG.P110714Hi3	1002	16528	6.06244	40.747	-74.005	urban biome	garden soil	soil	terrestrial soil
1579.G.1.30	3141	52007	6.03957	20.105	-155.787	tropical shrubland biome	volcano	soil	terrestrial soil
1036.P.C.21.2.s.4.1.sequences	8770	145448	6.02965	64.49	-157.75	tundra biome	permafrost	soil	terrestrial soil
1521.EB074.s.6.1.sequences	4253	70759	6.01054	-6.86	36.12	shrubland biome	grassland soil	soil	terrestrial soil
1711.KAM4.1	1012	16871	5.99846	0.15	35.52	rangeland biome	farm soil	soil	terrestrial soil
846.Fagna24102011Soil4C4	10829	181090	5.9799	43.985	11.342	cropland biome	agricultural soil	soil	terrestrial soil
846.Fagna24102011Soil4A2	14415	241623	5.96591	43.985	11.342	cropland biome	agricultural soil	soil	terrestrial soil
1711.KAM6.3	2134	35801	5.96073	0.15	35.52	rangeland biome	farm soil	soil	terrestrial soil
1038.MR2	9999	167814	5.95838	44.5	-121.63	forest biome	forest soil	soil	terrestrial soil
1038.HR1	8788	147566	5.9553	43.92	-121.02	forest biome	forest soil	soil	terrestrial soil
1034.CHA10	8491	143057	5.9354	69.438	161.71	tundra biome	tundra	soil	terrestrial soil
846.Fagna24102011Soil14B2	11130	188114	5.91663	43.984	11.342	cropland biome	agricultural soil	soil	terrestrial soil
1030.TVF.2010.Loc1.D10.Rep1	9713	164364	5.90944	64.33	-145.69	forest biome	forest soil	soil	terrestrial soil
846.Fagna24102011Soil15A2	9696	164092	5.90888	43.984	11.342	cropland biome	agricultural soil	soil	terrestrial soil
1674.McG.F110714Jr1R1	937	15859	5.90832	40.826	-73.94	urban biome	garden soil	soil	terrestrial soil
1526.Stillton5R2	5710	97204	5.87424	37.498	-110.7	Large river biome	dam	soil	terrestrial soil
1034.ZKA3	2696	45936	5.86904	74.482	-20.5317	tundra biome	tundra	soil	terrestrial soil
1036.P.C.7.2.s.4.1.sequences	10712	182551	5.86795	64.49	-157.75	tundra biome	permafrost	soil	terrestrial soil
846.Fagna24102011Soil14C4	11104	189863	5.84843	43.984	11.342	cropland biome	agricultural soil	soil	terrestrial soil
1711.KAM2.2	859	14715	5.83758	0.15	35.52	rangeland biome	farm soil	soil	terrestrial soil
1036.P.Ac.14.1.s.4.1.sequences	6656	114944	5.79065	64.49	-157.75	tundra biome	permafrost	soil	terrestrial soil
1526.Halls3R1	5340	92375	5.78078	37.472	-110.709	Large river biome	dam	soil	terrestrial soil
1711.KAM5.3	1706	29515	5.78011	0.15	35.52	rangeland biome	farm soil	soil	terrestrial soil
776.SN.BE.T1B	9407	162952	5.77287	-62.05	-58.24	polar desert biome	oil contaminated soil	soil	terrestrial soil
846.Fagna24102011Soil15C3	14193	245953	5.77061	43.984	11.342	cropland biome	agricultural soil	soil	terrestrial soil
1674.McG.F110715Ly6R4	1090	19052	5.72118	40.638	-74.074	urban biome	garden soil	soil	terrestrial soil
1034.CHF11	6380	111637	5.71495	69.4424	161.756	tundra biome	tundra	soil	terrestrial soil
846.Fagna24102011Soil12C2	13056	228993	5.70148	43.984	11.341	cropland biome	agricultural soil	soil	terrestrial soil
1717.1.high.fertilizer	1080	19181	5.63057	0.1075	34.523	cropland biome	agricultural feature	soil	terrestrial soil
1521.EB050.s.6.1.sequences	20517	365922	5.60693	-3.32	36.55	shrubland biome	grassland soil	soil	terrestrial soil
1715.McG.NP1	888	15887	5.58948	13.2627	-86.2362	cropland biome	coffee plantation	soil	terrestrial soil
1711.KAM1.3	737	13197	5.5846	0.15	35.52	rangeland biome	farm soil	soil	terrestrial soil
846.Fagna24102011Soil4C2	12341	222532	5.54572	43.985	11.342	cropland biome	agricultural soil	soil	terrestrial soil
632.Arctic.Tundra.2	7720	139442	5.53635	69.33	-138.74	tundra biome	clay soil	soil	terrestrial soil
2382.GM.181.R1.bulk.10.12.lane7.NoIndex.L007.sequences	28078	508824	5.51821	45.0131	-0.786197	cropland biome	vineyard	bulk soil	terrestrial soil
1521.EB048.s.6.1.sequences	10700	194415	5.50369	-3.34	36.55	shrubland biome	grassland soil	soil	terrestrial soil
632.Arctic.Tundra.1	6299	114891	5.48259	64.87	-111.58	tundra biome	tundra	soil	terrestrial soil
846.Fagna24102011Soil12C3	12554	229174	5.47793	43.984	11.341	cropland biome	agricultural soil	soil	terrestrial soil
1030.TVF.Control.Loc3.D10.Rep2	10740	196288	5.47155	64.33	-145.8	forest biome	forest soil	soil	terrestrial soil
1037.IDF3.REF.MIN	10132	185187	5.47123	50.9	-120.35	temperate grassland biome	luvisol	soil	terrestrial soil
1036.P.C.0.1.s.4.1.sequences	8866	162291	5.46303	64.49	-157.75	tundra biome	permafrost	soil	terrestrial soil
1579.J.4.30	3162	57953	5.45615	20.108	-155.77	tropical shrubland biome	volcano	soil	terrestrial soil
1674.McG.F110715Ly2H1	957	17559	5.4502	40.638	-74.074	urban biome	garden soil	soil	terrestrial soil
1034.CHB5	9533	175463	5.43305	69.435	161.714	tundra biome	tundra	soil	terrestrial soil
1721.S21M	5839	107529	5.43016	-28.833	153.417	cropland biome	cultivated habitat	soil	terrestrial soil
1717.KBC9.experimental.plot	1006	18579	5.41472	0.1015	34.511	cropland biome	agricultural feature	soil	terrestrial soil
1717.KBC11.experimental.plot	1008	18622	5.41295	0.1015	34.511	cropland biome	agricultural feature	soil	terrestrial soil
846.Fagna24102011Soil12A4	11332	210351	5.38719	43.984	11.342	cropland biome	agricultural soil	soil	terrestrial soil
1579.E.2.0	2574	47783	5.38685	20.098	-155.805	tropical shrubland biome	volcano	soil	terrestrial soil
1521.EB034.s.6.1.sequences	913	16969	5.3804	-3.32	36.51	shrubland biome	grassland soil	soil	terrestrial soil
1521.SR2.s.6.1.sequences	5675	105529	5.37767	34.68	-120.03	forest biome	forest	soil	terrestrial soil
1521.GB1.s.6.1.sequences	16353	304132	5.37694	39.33	-111.45	grassland biome	grassland soil	soil	terrestrial soil
1721.Soil.NIL.100.N.14.3	9410	175613	5.35837	-28.833	153.417	cropland biome	cultivated habitat	soil	terrestrial soil
1674.McG.G110713So1	1111	20750	5.35422	40.602	-73.751	urban biome	garden soil	soil	terrestrial soil
2382.GM.181.R5.bulk.10.12.lane7.NoIndex.L007.sequences	24578	460264	5.33998	45.0131	-0.786197	cropland biome	vineyard	bulk soil	terrestrial soil
1674.McG.F110715Ly2R1	856	16069	5.32703	40.638	-74.074	urban biome	garden soil	soil	terrestrial soil
1674.McG.P110714Jr3	1077	20294	5.30699	40.826	-73.94	urban biome	garden soil	soil	terrestrial soil
1034.CHB2	27558	520493	5.2946	69.435	161.714	tundra biome	tundra	soil	terrestrial soil
1717.KBC3.experimental.plot	891	16838	5.2916	0.1015	34.511	cropland biome	agricultural feature	soil	terrestrial soil
1579.G.3.0	3440	65030	5.28987	20.105	-155.787	tropical shrubland biome	volcano	soil	terrestrial soil
1034.CHC6	3422	64924	5.27078	69.434	161.716	tundra biome	tundra	soil	terrestrial soil
1717.39L.low.fertilizer	1120	21325	5.25205	0.1328	34.538	cropland biome	agricultural feature	soil	terrestrial soil
1674.McG.P110714Hi2	765	14589	5.24368	40.747	-74.005	urban biome	garden soil	soil	terrestrial soil
2382.GM.181.R2.bulk.10.12.lane7.NoIndex.L007.sequences	27072	516536	5.24107	45.0131	-0.786197	cropland biome	vineyard	bulk soil	terrestrial soil
1034.CHF12	3178	60725	5.23343	69.4424	161.756	tundra biome	tundra	soil	terrestrial soil
1717.7H.high.fertilizer	1087	20858	5.21143	0.0968	34.491	cropland biome	agricultural feature	soil	terrestrial soil
1674.McG.G110713So5	1075	20638	5.20884	40.602	-73.751	urban biome	garden soil	soil	terrestrial soil
1721.B20T	2950	56792	5.19439	-28.833	153.417	cropland biome	cultivated habitat	soil	terrestrial soil
1717.KBC7.experimental.plot	909	17502	5.19369	0.1015	34.511	cropland biome	agricultural feature	soil	terrestrial soil
1037.IDF1.REF.MIN	7626	146884	5.19185	50.85	-120.42	temperate grassland biome	luvisol	soil	terrestrial soil
1715.McG.NF1	677	13044	5.19013	13.2627	-86.2362	cropland biome	coffee plantation	soil	terrestrial soil
1721.S8B	4521	87221	5.18338	-28.833	153.417	cropland biome	cultivated habitat	soil	terrestrial soil
1674.McG.F110714Jr3H1	1025	19800	5.17677	40.826	-73.94	urban biome	garden soil	soil	terrestrial soil
846.Fagna24102011Soil12B4	9746	188460	5.17139	43.984	11.342	cropland biome	agricultural soil	soil	terrestrial soil
1579.WM.2.15	3135	60734	5.16185	20.122	-155.774	tropical shrubland biome	volcano	soil	terrestrial soil
1717.2L.low.fertilizer	1081	21011	5.14492	0.1089	34.523	cropland biome	agricultural feature	soil	terrestrial soil
1521.EB052.s.6.1.sequences	5164	100406	5.14312	-3.39	36.57	shrubland biome	grassland soil	soil	terrestrial soil
1034.ZKH2	2784	54222	5.13445	74.4626	-20.5464	tundra biome	tundra	soil	terrestrial soil
846.Fagna24102011Soil14B4	11356	221182	5.13423	43.984	11.342	cropland biome	agricultural soil	soil	terrestrial soil
1717.21.improved.leguminous	1009	19700	5.12183	0.1226	34.517	cropland biome	agricultural feature	soil	terrestrial soil
2382.RU006.C181.RH.1.776.bulk.9.12.lane7.NoIndex.L007.sequences	4443	86831	5.11684	41.0094	-72.494	cropland biome	vineyard	bulk soil	terrestrial soil
1721.S11T	5246	102556	5.11525	-28.833	153.417	cropland biome	cultivated habitat	soil	terrestrial soil
1579.D.1.0	3194	62503	5.11015	20.086	-155.829	tropical shrubland biome	volcano	soil	terrestrial soil
1717.KBC16.experimental.plot	709	13908	5.09779	0.1015	34.511	cropland biome	agricultural feature	soil	terrestrial soil
1674.McG.F110714Jr5H1	733	14386	5.09523	40.826	-73.94	urban biome	garden soil	soil	terrestrial soil
1711.KAM2.3	790	15511	5.09316	0.15	35.52	rangeland biome	farm soil	soil	terrestrial soil
846.Fagna24102011Soil12C4	11995	235596	5.09134	43.984	11.341	cropland biome	agricultural soil	soil	terrestrial soil
1579.E.2.30	4183	82239	5.08639	20.098	-155.805	tropical shrubland biome	volcano	soil	terrestrial soil
1579.F.4.30	4680	92050	5.08419	20.099	-155.793	tropical shrubland biome	volcano	soil	terrestrial soil
1717.6.improved.leguminous	838	16538	5.06712	0.1146	34.521	cropland biome	agricultural feature	soil	terrestrial soil
1717.KBC14.experimental.plot	962	19063	5.04643	0.1015	34.511	cropland biome	agricultural feature	soil	terrestrial soil
1521.EB028.s.6.1.sequences	3099	61509	5.03829	-3.39	36.51	shrubland biome	grassland soil	soil	terrestrial soil
1521.SK2.s.6.1.sequences	6629	131751	5.03146	53.98	-105.2	forest biome	forest	soil	terrestrial soil
1521.SR1.s.6.1.sequences	4759	94590	5.03119	34.7	-120.05	forest biome	forest	soil	terrestrial soil
2382.HE003.C181.HA.5.571.r1.bulk.4.12.lane7.NoIndex.L007.sequences	4232	84207	5.02571	41.0102	-72.5306	cropland biome	vineyard	bulk soil	terrestrial soil
846.Fagna24102011Soil12B3	10384	207846	4.99601	43.984	11.342	cropland biome	agricultural soil	soil	terrestrial soil
846.Fagna24102011Soil12A1	11161	224168	4.97886	43.984	11.342	cropland biome	agricultural soil	soil	terrestrial soil
1711.KAM5.2	1413	28388	4.97746	0.15	35.52	rangeland biome	farm soil	soil	terrestrial soil
1717.9IF.improved.leguminous	951	19148	4.96658	0.0984	34.49	cropland biome	agricultural feature	soil	terrestrial soil
1711.KAM6.1	1746	35168	4.96474	0.15	35.52	rangeland biome	farm soil	soil	terrestrial soil
1037.IDF3.OM2C0.MIN	8809	177442	4.96444	50.9	-120.35	temperate grassland biome	luvisol	soil	terrestrial soil
846.Fagna24102011Soil12A3	10236	206317	4.9613	43.984	11.342	cropland biome	agricultural soil	soil	terrestrial soil
1721.S11M	3807	76767	4.95916	-28.833	153.417	cropland biome	cultivated habitat	soil	terrestrial soil
1034.CHC8	2931	59105	4.95897	69.434	161.716	tundra biome	tundra	soil	terrestrial soil
1717.KBC21.experimental.plot	942	19018	4.9532	0.1015	34.511	cropland biome	agricultural feature	soil	terrestrial soil
1717.KBC20.experimental.plot	827	16702	4.9515	0.1015	34.511	cropland biome	agricultural feature	soil	terrestrial soil
1711.KAM1.1	837	16907	4.95061	0.15	35.52	rangeland biome	farm soil	soil	terrestrial soil
1521.EB104.s.6.1.sequences	13334	269425	4.94906	-6.07	36.47	shrubland biome	grassland soil	soil	terrestrial soil
776.Ant.Solo.N.cont.A	10225	206780	4.94487	-62.05	-58.24	polar desert biome	surface soil	soil	terrestrial soil
1721.S7B	4465	90375	4.94053	-28.833	153.417	cropland biome	cultivated habitat	soil	terrestrial soil
1521.EB080.s.6.1.sequences	1732	35087	4.9363	-6.89	36.14	shrubland biome	grassland soil	soil	terrestrial soil
1721.S4B	4037	81862	4.93147	-28.833	153.417	cropland biome	cultivated habitat	soil	terrestrial soil
1038.HR2	5900	119839	4.92327	43.92	-121.02	forest biome	forest soil	soil	terrestrial soil
1674.McG.F110714Ch2R2	900	18293	4.91991	40.748	-74.001	urban biome	garden soil	soil	terrestrial soil
1036.P.C.0.2.s.4.1.sequences	9042	183793	4.91967	64.49	-157.75	tundra biome	permafrost	soil	terrestrial soil
1717.38H.high.fertilizer	972	19772	4.91604	0.1325	34.538	cropland biome	agricultural feature	soil	terrestrial soil
1037.IDF1.OM2C0.MIN	7993	162631	4.91481	50.85	-120.42	temperate grassland biome	luvisol	soil	terrestrial soil
1579.E.3.0	3201	65156	4.91282	20.098	-155.805	tropical shrubland biome	volcano	soil	terrestrial soil
1721.B20M	2820	57520	4.90264	-28.833	153.417	cropland biome	cultivated habitat	soil	terrestrial soil
1521.EB022.s.6.1.sequences	7646	156328	4.891	-77.65	162.89	tundra biome	tundra	soil	terrestrial soil
1717.POH.high.with.maure	1168	23907	4.8856	0.127	34.541	cropland biome	agricultural feature	soil	terrestrial soil
1721.S8M	4571	93693	4.8787	-28.833	153.417	cropland biome	cultivated habitat	soil	terrestrial soil
1711.KFM4.1	1010	20727	4.87287	0.15	35.52	tropical moist broadleaf forest biome	national park	soil	terrestrial soil
1717.KBC13.experimental.plot	861	17726	4.85727	0.1015	34.511	cropland biome	agricultural feature	soil	terrestrial soil
1579.J.4.15	3421	70560	4.84836	20.108	-155.77	tropical shrubland biome	volcano	soil	terrestrial soil
1714.McG.LC02	1259	26008	4.84082	2.982	102.313	tropical moist broadleaf forest biome	forest soil	soil	terrestrial soil
1674.McG.F110715Ly2R2	856	17716	4.83179	40.638	-74.074	urban biome	garden soil	soil	terrestrial soil
846.Fagna24102011Soil14A3	10678	221120	4.82905	43.984	11.342	cropland biome	agricultural soil	soil	terrestrial soil
1674.McG.G110714Ch3	806	16745	4.81338	40.748	-74.001	urban biome	garden soil	soil	terrestrial soil
1521.EB105.s.6.1.sequences	9940	207771	4.78411	-6.06	36.46	shrubland biome	grassland soil	soil	terrestrial soil
1034.CHD2	9267	193985	4.77717	69.446	161.752	tundra biome	tundra	soil	terrestrial soil
1717.32H.high.fertilizer	1058	22149	4.77674	0.0994	34.505	cropland biome	agricultural feature	soil	terrestrial soil
1721.B23B	4804	100623	4.77426	-28.833	153.417	cropland biome	cultivated habitat	soil	terrestrial soil
1717.KBC8.experimental.plot	895	18780	4.76571	0.1015	34.511	cropland biome	agricultural feature	soil	terrestrial soil
1717.KBC19.experimental.plot	842	17751	4.74339	0.1015	34.511	cropland biome	agricultural feature	soil	terrestrial soil
2382.RU006.C181.RH.3.786.bulk.9.12.lane7.NoIndex.L007.sequences	5823	122789	4.74228	41.0094	-72.494	cropland biome	vineyard	bulk soil	terrestrial soil
1579.H.2.15	1937	40881	4.73814	20.108	-155.783	tropical shrubland biome	volcano	soil	terrestrial soil
1721.B21B	5053	106779	4.7322	-28.833	153.417	cropland biome	cultivated habitat	soil	terrestrial soil
1717.KBC1.experimental.plot	574	12165	4.71845	0.1015	34.511	cropland biome	agricultural feature	soil	terrestrial soil
1521.EB020.M.s.6.1.sequences	10174	215905	4.71226	-77.61	162.25	tundra biome	tundra	soil	terrestrial soil
1717.32.high.fertilizer	835	17736	4.70794	0.0994	34.505	cropland biome	agricultural feature	soil	terrestrial soil
1721.S13T	4292	91183	4.70702	-28.833	153.417	cropland biome	cultivated habitat	soil	terrestrial soil
1721.S18T	6145	130587	4.70568	-28.833	153.417	cropland biome	cultivated habitat	soil	terrestrial soil
1717.21IF.improved.leguminous	911	19416	4.69201	0.1226	34.517	cropland biome	agricultural feature	soil	terrestrial soil
1579.H.3.15	2422	51778	4.67766	20.108	-155.783	tropical shrubland biome	volcano	soil	terrestrial soil
846.Fagna24102011Soil4A4	6876	147755	4.65365	43.985	11.342	cropland biome	agricultural soil	soil	terrestrial soil
776.SN.BE.T1A	7898	169805	4.65122	-62.05	-58.24	polar desert biome	oil contaminated soil	soil	terrestrial soil
1717.KBC10.experimental.plot	872	18801	4.63805	0.1015	34.511	cropland biome	agricultural feature	soil	terrestrial soil
1721.BMC.7.5T.5.1	9110	196496	4.63623	-28.833	153.417	cropland biome	cultivated habitat	soil	terrestrial soil
1715.McG.NP3	673	14526	4.63307	13.2627	-86.2362	cropland biome	coffee plantation	soil	terrestrial soil
2382.RU006.C181.RH.2.581.r1.bulk.4.12.lane7.NoIndex.L007.sequences	3691	79735	4.62908	41.0093	-72.4942	cropland biome	vineyard	bulk soil	terrestrial soil
1521.EB116.s.6.1.sequences	6428	138872	4.62872	-6.12	36.51	shrubland biome	grassland soil	soil	terrestrial soil
1715.McG.NA1	754	16307	4.62378	13.2627	-86.2362	cropland biome	coffee plantation	soil	terrestrial soil
1721.S3T	3411	73824	4.62045	-28.833	153.417	cropland biome	cultivated habitat	soil	terrestrial soil
1674.McG.F110715Ly2H4	859	18633	4.6101	40.638	-74.074	urban biome	garden soil	soil	terrestrial soil
1034.ZKE5	3195	69332	4.60826	74.48	-20.557	tundra biome	tundra	soil	terrestrial soil
1721.B5M	5540	120381	4.60206	-28.833	153.417	cropland biome	cultivated habitat	soil	terrestrial soil
1721.S19M	3654	79726	4.5832	-28.833	153.417	cropland biome	cultivated habitat	soil	terrestrial soil
1883.2007.191.Crump.Artic.LTREB.main.lane2.NoIndex	5251	114764	4.57548	68.5737	-149.537	tundra biome	tundra	soil	terrestrial soil
1289.KH42	5905	129121	4.57323	31.078	-97.39	cropland biome	field	soil	terrestrial soil
1883.2010.307A.Crump.Artic.LTREB.main.lane3.NoIndex	2287	50300	4.54672	68.5969	-149.601	tundra biome	tundra	soil	terrestrial soil
1034.ZKA4	18324	404392	4.53125	74.482	-20.5317	tundra biome	tundra	soil	terrestrial soil
1521.EB030.s.6.1.sequences	2664	58824	4.52876	-3.37	36.51	shrubland biome	grassland soil	soil	terrestrial soil
1674.McG.G110713Sj1	855	18920	4.51903	40.671	-73.935	urban biome	garden soil	soil	terrestrial soil
1674.McG.P110714Ch3	826	18309	4.51144	40.748	-74.001	urban biome	garden soil	soil	terrestrial soil
1721.S10B	4907	108809	4.50974	-28.833	153.417	cropland biome	cultivated habitat	soil	terrestrial soil
846.Fagna24102011Soil4B1	10649	236164	4.50915	43.985	11.342	cropland biome	agricultural soil	soil	terrestrial soil
1579.G.4.15	1591	35285	4.509	20.105	-155.787	tropical shrubland biome	volcano	soil	terrestrial soil
1711.KFM3.3	1194	26555	4.49633	0.15	35.52	tropical moist broadleaf forest biome	national park	soil	terrestrial soil
2382.HE003.C181.HA.1.751.bulk.9.12.lane7.NoIndex.L007.sequences	4228	94227	4.48704	41.0104	-72.5306	cropland biome	vineyard	bulk soil	terrestrial soil
1717.9.improved.leguminous	537	11981	4.4821	0.0984	34.49	cropland biome	agricultural feature	soil	terrestrial soil
1717.KBC6.experimental.plot	786	17556	4.4771	0.1015	34.511	cropland biome	agricultural feature	soil	terrestrial soil
1721.S7T	1544	34581	4.46488	-28.833	153.417	cropland biome	cultivated habitat	soil	terrestrial soil
1721.S9B	4174	93506	4.46388	-28.833	153.417	cropland biome	cultivated habitat	soil	terrestrial soil
1721.S22T	4611	103381	4.4602	-28.833	153.417	cropland biome	cultivated habitat	soil	terrestrial soil
1717.2.low.fertilizer	761	17067	4.4589	0.1089	34.523	cropland biome	agricultural feature	soil	terrestrial soil
632.Northern.peatlands	7017	157616	4.45196	67.54	-139.86	tundra biome	peatland	soil	terrestrial soil
808.UT.15.42.s.4.1.sequences	14207	319216	4.45059	40.177	-112.455	temperate grassland biome	basin	soil	terrestrial soil
1721.S22B	3938	88504	4.44952	-28.833	153.417	cropland biome	cultivated habitat	soil	terrestrial soil
1721.S14B	3965	89170	4.44656	-28.833	153.417	cropland biome	cultivated habitat	soil	terrestrial soil
1030.TVF.2004.Loc2.D10.Rep5	6279	141458	4.43877	64.35	-145.64	forest biome	forest soil	soil	terrestrial soil
1579.J.3.0	3217	72595	4.43143	20.108	-155.77	tropical shrubland biome	volcano	soil	terrestrial soil
1721.B2B	1430	32270	4.43136	-28.833	153.417	cropland biome	cultivated habitat	soil	terrestrial soil
1674.McG.F110714Jr3H4	834	18828	4.42957	40.826	-73.94	urban biome	garden soil	soil	terrestrial soil
1721.S17M	4551	103094	4.41442	-28.833	153.417	cropland biome	cultivated habitat	soil	terrestrial soil
1721.S16M	3348	75884	4.412	-28.833	153.417	cropland biome	cultivated habitat	soil	terrestrial soil
1721.S9M	4393	99748	4.4041	-28.833	153.417	cropland biome	cultivated habitat	soil	terrestrial soil
1674.McG.F110715Ly2H3	753	17107	4.40171	40.638	-74.074	urban biome	garden soil	soil	terrestrial soil
1521.SN3.s.6.1.sequences	8599	195688	4.39424	36.45	-118.17	grassland biome	grassland soil	soil	terrestrial soil
1579.E.4.0	2468	56237	4.38857	20.098	-155.805	tropical shrubland biome	volcano	soil	terrestrial soil
1674.McG.F110714Jr1H5	729	16619	4.38655	40.826	-73.94	urban biome	garden soil	soil	terrestrial soil
1521.EB046.s.6.1.sequences	7007	159815	4.38444	-3.37	36.55	shrubland biome	grassland soil	soil	terrestrial soil
1721.S2B	2857	65199	4.38197	-28.833	153.417	cropland biome	cultivated habitat	soil	terrestrial soil
1034.CHB4	4919	112334	4.37891	69.435	161.714	tundra biome	tundra	soil	terrestrial soil
1674.McG.G110713Sj2	726	16592	4.3756	40.671	-73.935	urban biome	garden soil	soil	terrestrial soil
1721.S8T	3439	78867	4.36051	-28.833	153.417	cropland biome	cultivated habitat	soil	terrestrial soil
1721.S20T	4415	101272	4.35955	-28.833	153.417	cropland biome	cultivated habitat	soil	terrestrial soil
1721.B11M	3117	71568	4.3553	-28.833	153.417	cropland biome	cultivated habitat	soil	terrestrial soil
1526.Stillton6R3	2067	47492	4.35231	37.501	-110.7	Large river biome	dam	soil	terrestrial soil
1034.CHF8	3448	79277	4.34931	69.4424	161.756	tundra biome	tundra	soil	terrestrial soil
1034.CHG1	2410	55475	4.3443	68.7478	161.595	tundra biome	tundra	soil	terrestrial soil
1674.McG.F110714Jr5H5	660	15193	4.34411	40.826	-73.94	urban biome	garden soil	soil	terrestrial soil
1721.BMC.8.1T.11.1	8515	196060	4.34306	-28.833	153.417	cropland biome	cultivated habitat	soil	terrestrial soil
1721.S24B	4272	98364	4.34305	-28.833	153.417	cropland biome	cultivated habitat	soil	terrestrial soil
1674.McG.F110714Ch2H3	693	16018	4.32638	40.748	-74.001	urban biome	garden soil	soil	terrestrial soil
1526.HCanyon5R2	5863	135584	4.32426	37.551	-110.677	Large river biome	dam	soil	terrestrial soil
1717.KBC2.experimental.plot	776	17961	4.32047	0.1015	34.511	cropland biome	agricultural feature	soil	terrestrial soil
2382.HE003.C181.HA.3.561.bulk.4.12.lane7.NoIndex.L007.sequences	3030	70144	4.31969	41.0102	-72.5306	cropland biome	vineyard	bulk soil	terrestrial soil
1721.S9T	3554	82366	4.31489	-28.833	153.417	cropland biome	cultivated habitat	soil	terrestrial soil
1521.EB103.s.6.1.sequences	8090	187682	4.31048	-6.07	36.47	shrubland biome	grassland soil	soil	terrestrial soil
1521.EB091.s.6.1.sequences	506	11747	4.30748	-6.13	36.44	shrubland biome	grassland soil	soil	terrestrial soil
846.Fagna24102011Soil15B3	7099	164820	4.30712	43.984	11.342	cropland biome	agricultural soil	soil	terrestrial soil
846.Fagna24102011Soil15A3	7033	163405	4.30403	43.984	11.342	cropland biome	agricultural soil	soil	terrestrial soil
1721.B8M	3757	87293	4.3039	-28.833	153.417	cropland biome	cultivated habitat	soil	terrestrial soil
1674.McG.F110714Ch3H3	816	18970	4.30153	40.748	-74.001	urban biome	garden soil	soil	terrestrial soil
1521.EB045.s.6.1.sequences	6005	139656	4.29985	-3.37	36.55	shrubland biome	grassland soil	soil	terrestrial soil
1721.S6M	3505	81596	4.29555	-28.833	153.417	cropland biome	cultivated habitat	soil	terrestrial soil
1579.E.1.0	2599	60588	4.28963	20.098	-155.805	tropical shrubland biome	volcano	soil	terrestrial soil
1721.S24T	4384	102280	4.28627	-28.833	153.417	cropland biome	cultivated habitat	soil	terrestrial soil
1883.2008.089.Crump.Artic.LTREB.main.lane2.NoIndex	2992	69875	4.28193	68.5737	-149.537	tundra biome	tundra	soil	terrestrial soil
1721.Soil.NIL.100.N.10.3	8004	187188	4.27592	-28.833	153.417	cropland biome	cultivated habitat	soil	terrestrial soil
846.Fagna24102011Soil4C1	5942	138991	4.2751	43.985	11.342	cropland biome	agricultural soil	soil	terrestrial soil
1721.B7M	4248	99510	4.26892	-28.833	153.417	cropland biome	cultivated habitat	soil	terrestrial soil
1711.KAM6.2	1235	28940	4.26745	0.15	35.52	rangeland biome	farm soil	soil	terrestrial soil
1721.BMC.7.1T.20.1	7991	187836	4.25424	-28.833	153.417	cropland biome	cultivated habitat	soil	terrestrial soil
1721.S19T	4217	99141	4.25354	-28.833	153.417	cropland biome	cultivated habitat	soil	terrestrial soil
1036.A.C.2.1.s.4.1.sequences	9207	216618	4.25034	64.49	-157.75	tundra biome	permafrost	soil	terrestrial soil
1034.CHF1	8189	193363	4.23504	69.442	161.756	tundra biome	tundra	soil	terrestrial soil
1674.McG.F110714Ch3R4	712	16813	4.23482	40.748	-74.001	urban biome	garden soil	soil	terrestrial soil
1717.3.improved.leguminous	685	16180	4.23362	0.1071	34.523	cropland biome	agricultural feature	soil	terrestrial soil
1526.HCanyon3R3	5784	136626	4.23345	37.551	-110.676	Large river biome	dam	soil	terrestrial soil
1721.S6T	3376	79888	4.22592	-28.833	153.417	cropland biome	cultivated habitat	soil	terrestrial soil
1721.S3B	3521	83333	4.22522	-28.833	153.417	cropland biome	cultivated habitat	soil	terrestrial soil
1721.S2T	3531	83869	4.21014	-28.833	153.417	cropland biome	cultivated habitat	soil	terrestrial soil
1721.S1B	3493	83010	4.20793	-28.833	153.417	cropland biome	cultivated habitat	soil	terrestrial soil
1579.F.2.0	2393	56874	4.20755	20.099	-155.793	tropical shrubland biome	volcano	soil	terrestrial soil
1034.CHD5	5880	139757	4.2073	69.446	161.752	tundra biome	tundra	soil	terrestrial soil
846.Fagna24102011Soil15C1	7307	174169	4.19535	43.984	11.342	cropland biome	agricultural soil	soil	terrestrial soil
1717.KBC4.experimental.plot	739	17621	4.19386	0.1015	34.511	cropland biome	agricultural feature	soil	terrestrial soil
1521.VC1.s.6.1.sequences	4784	114509	4.17784	35.9	-106.55	desert biome	dry soil	soil	terrestrial soil
805.pH.5.0.year.2007	4107	98308	4.17769	57.183	-2.85	cropland biome	agricultural soil	soil	terrestrial soil
1526.HCanyon3R2	5861	140314	4.17706	37.551	-110.676	Large river biome	dam	soil	terrestrial soil
1717.20L.low.fertilizer	844	20276	4.16256	0.1216	34.515	cropland biome	agricultural feature	soil	terrestrial soil
1721.BMC.8.1T.11.2	8071	194148	4.15714	-28.833	153.417	cropland biome	cultivated habitat	soil	terrestrial soil
2382.HE003.C181.HA.3.761.bulk.9.12.lane7.NoIndex.L007.sequences	3130	75332	4.15494	41.0104	-72.5306	cropland biome	vineyard	bulk soil	terrestrial soil
1711.KAM3.1	613	14769	4.15059	0.15	35.52	rangeland biome	farm soil	soil	terrestrial soil
1711.KAM2.1	558	13477	4.14039	0.15	35.52	rangeland biome	farm soil	soil	terrestrial soil
1721.S6B	3299	79693	4.13964	-28.833	153.417	cropland biome	cultivated habitat	soil	terrestrial soil
1721.S12M	4101	99206	4.13382	-28.833	153.417	cropland biome	cultivated habitat	soil	terrestrial soil
1674.McG.F110714Ch3R2	601	14542	4.13286	40.748	-74.001	urban biome	garden soil	soil	terrestrial soil
1526.Stillton6R2	900	21788	4.13071	37.501	-110.7	Large river biome	dam	soil	terrestrial soil
1674.McG.F110714Ch3R5	709	17170	4.1293	40.748	-74.001	urban biome	garden soil	soil	terrestrial soil
1034.CHD11	6584	159457	4.12901	69.446	161.752	tundra biome	tundra	soil	terrestrial soil
990.KA1U.A.25	3631	88123	4.12038	41.8415	-88.2304	urban biome	field soil	soil	terrestrial soil
1038.SP1	6414	155710	4.1192	44.41	-121.8	forest biome	forest soil	soil	terrestrial soil
1674.McG.F110714Ch2H2	748	18167	4.11736	40.748	-74.001	urban biome	garden soil	soil	terrestrial soil
1674.McG.F110714Jr1H1	574	13957	4.11263	40.826	-73.94	urban biome	garden soil	soil	terrestrial soil
1030.TVF.2004.Loc4.D10.Rep3	4688	114181	4.10576	64.35	-145.64	forest biome	forest soil	soil	terrestrial soil
1521.CA2.s.6.1.sequences	7098	173226	4.09754	36.05	-111.77	desert biome	dry soil	soil	terrestrial soil
1674.McG.F110715Ly5H1	547	13367	4.09217	40.638	-74.074	urban biome	garden soil	soil	terrestrial soil
846.Fagna24102011Soil14A4	7001	171297	4.08705	43.984	11.342	cropland biome	agricultural soil	soil	terrestrial soil
1721.S13M	3115	76254	4.08503	-28.833	153.417	cropland biome	cultivated habitat	soil	terrestrial soil
1711.KFM4.3	867	21244	4.08115	0.15	35.52	tropical moist broadleaf forest biome	national park	soil	terrestrial soil
1521.EB065.s.6.1.sequences	4911	120345	4.08077	-6.87	36.1	shrubland biome	grassland soil	soil	terrestrial soil
1717.4H.high.fertilizer	869	21304	4.07905	0.1204	34.518	cropland biome	agricultural feature	soil	terrestrial soil
1721.B26M	1832	44913	4.079	-28.833	153.417	cropland biome	cultivated habitat	soil	terrestrial soil
1526.Stillton4R2	6780	166289	4.07724	37.498	-110.7	Large river biome	dam	soil	terrestrial soil
1721.S5B	3079	75571	4.07431	-28.833	153.417	cropland biome	cultivated habitat	soil	terrestrial soil
1717.KBC24.experimental.plot	748	18371	4.07163	0.1015	34.511	cropland biome	agricultural feature	soil	terrestrial soil
1721.S17T	3401	83717	4.0625	-28.833	153.417	cropland biome	cultivated habitat	soil	terrestrial soil
1579.I.4.15	2493	61435	4.05795	20.109	-155.776	tropical shrubland biome	volcano	soil	terrestrial soil
1721.S22M	5024	123868	4.05593	-28.833	153.417	cropland biome	cultivated habitat	soil	terrestrial soil
1721.BMC.7.1T.20.3	5915	146067	4.04951	-28.833	153.417	cropland biome	cultivated habitat	soil	terrestrial soil
1674.McG.G110713So3	783	19350	4.04651	40.602	-73.751	urban biome	garden soil	soil	terrestrial soil
1674.McG.F110715Ly2H2	698	17252	4.04591	40.638	-74.074	urban biome	garden soil	soil	terrestrial soil
2382.HE003.C181.HA.4.766.bulk.9.12.lane7.NoIndex.L007.sequences	3714	91887	4.04192	41.0104	-72.5306	cropland biome	vineyard	bulk soil	terrestrial soil
1038.SP2	7369	182315	4.04191	44.42	-121.79	forest biome	forest soil	soil	terrestrial soil
1034.CHF9	1631	40363	4.04083	69.4424	161.756	tundra biome	tundra	soil	terrestrial soil
864.OTC.addppt.15.2009b.lane2.NoIndex	5972	148013	4.03478	51.024	100.772	montane grassland biome	steppe soil	soil	terrestrial soil
1721.S5T	4180	103714	4.03031	-28.833	153.417	cropland biome	cultivated habitat	soil	terrestrial soil
1036.A.N.2.2.s.4.1.sequences	6023	149470	4.02957	64.49	-157.75	tundra biome	permafrost	soil	terrestrial soil
1034.CHD8	9181	227944	4.02774	69.446	161.752	tundra biome	tundra	soil	terrestrial soil
1721.S2M	3827	95083	4.0249	-28.833	153.417	cropland biome	cultivated habitat	soil	terrestrial soil
1034.CHC10	7331	182168	4.02431	69.434	161.716	tundra biome	tundra	soil	terrestrial soil
1717.36L.low.fertilizer	857	21327	4.01838	0.0936	34.477	cropland biome	agricultural feature	soil	terrestrial soil
1715.McG.NJ1	694	17290	4.01388	13.2627	-86.2362	cropland biome	coffee plantation	soil	terrestrial soil
1674.McG.G110714Ch2	775	19356	4.00393	40.748	-74.001	urban biome	garden soil	soil	terrestrial soil
1579.F.4.15	2842	71030	4.00113	20.099	-155.793	tropical shrubland biome	volcano	soil	terrestrial soil
1717.19.high.fertilizer	718	17965	3.99666	0.1225	34.517	cropland biome	agricultural feature	soil	terrestrial soil
1721.S23M	5148	128891	3.99407	-28.833	153.417	cropland biome	cultivated habitat	soil	terrestrial soil
1521.MD4.s.6.1.sequences	6819	170846	3.99131	35.2	-115.87	desert biome	dry soil	soil	terrestrial soil
1526.Stillton6R1	1428	35820	3.9866	37.501	-110.7	Large river biome	dam	soil	terrestrial soil
1034.CHA12	6298	158332	3.97772	69.438	161.71	tundra biome	tundra	soil	terrestrial soil
1717.5.low.fertilizer	640	16103	3.97441	0.1127	34.522	cropland biome	agricultural feature	soil	terrestrial soil
1721.S18B	4097	103186	3.9705	-28.833	153.417	cropland biome	cultivated habitat	soil	terrestrial soil
1721.S1M	3459	87196	3.96693	-28.833	153.417	cropland biome	cultivated habitat	soil	terrestrial soil
1721.S17B	4114	103733	3.96595	-28.833	153.417	cropland biome	cultivated habitat	soil	terrestrial soil
1674.McG.F110715Ly5H3	688	17355	3.96428	40.638	-74.074	urban biome	garden soil	soil	terrestrial soil
1721.B26T	1544	39044	3.95451	-28.833	153.417	cropland biome	cultivated habitat	soil	terrestrial soil
1674.McG.G110714Ch1	570	14421	3.95257	40.748	-74.001	urban biome	garden soil	soil	terrestrial soil
1717.19H.high.fertilizer	829	20979	3.95157	0.1225	34.517	cropland biome	agricultural feature	soil	terrestrial soil
1579.D.1.15	1965	49790	3.94658	20.086	-155.829	tropical shrubland biome	volcano	soil	terrestrial soil
2382.SH007.C6.RH.5.721.bulk.9.12.lane7.NoIndex.L007.sequences	3414	86551	3.9445	41.0149	-72.5285	cropland biome	vineyard	bulk soil	terrestrial soil
1721.S24M	3486	88439	3.9417	-28.833	153.417	cropland biome	cultivated habitat	soil	terrestrial soil
1579.F.4.0	1248	31680	3.93939	20.099	-155.793	tropical shrubland biome	volcano	soil	terrestrial soil
1521.EB023.s.6.1.sequences	8127	206361	3.93824	-77.63	162.88	tundra biome	tundra	soil	terrestrial soil
1721.S20B	3351	85215	3.93241	-28.833	153.417	cropland biome	cultivated habitat	soil	terrestrial soil
1715.McG.NE2	590	15004	3.93228	13.2627	-86.2362	cropland biome	coffee plantation	soil	terrestrial soil
1526.Halls4R1	2580	65748	3.92407	37.472	-110.709	Large river biome	dam	soil	terrestrial soil
1521.EB102.s.6.1.sequences	4880	124429	3.92192	-6.09	36.46	shrubland biome	grassland soil	soil	terrestrial soil
1034.ZKH1	3232	82421	3.92133	74.4625	-20.5459	tundra biome	tundra	soil	terrestrial soil
1579.D.3.0	2732	69671	3.92129	20.086	-155.829	tropical shrubland biome	volcano	soil	terrestrial soil
1030.TVF.2004.Loc3.D10.Rep1	6580	167885	3.91935	64.35	-145.64	forest biome	forest soil	soil	terrestrial soil
1521.CA1.s.6.1.sequences	7759	198222	3.9143	36.05	-111.77	desert biome	dry soil	soil	terrestrial soil
1717.10H.high.fertilizer	730	18651	3.914	0.0926	34.48	cropland biome	agricultural feature	soil	terrestrial soil
2382.MU002.C3.HA.5.496.r1.bulk.4.12.lane7.NoIndex.L007.sequences	2622	67083	3.90859	41.0628	-72.4503	cropland biome	vineyard	bulk soil	terrestrial soil
1721.S20M	3549	90825	3.90751	-28.833	153.417	cropland biome	cultivated habitat	soil	terrestrial soil
846.Fagna24102011Soil14A1	7313	187207	3.90637	43.984	11.342	cropland biome	agricultural soil	soil	terrestrial soil
1034.CHB6	6286	161043	3.90331	69.435	161.714	tundra biome	tundra	soil	terrestrial soil
2382.SH007.C6.RH.5.521.bulk.4.12.lane7.NoIndex.L007.sequences	3405	87358	3.89775	41.0149	-72.5285	cropland biome	vineyard	bulk soil	terrestrial soil
1721.Soil.NIL.100.N.10.1	7751	198887	3.89719	-28.833	153.417	cropland biome	cultivated habitat	soil	terrestrial soil
1674.McG.F110715Ly6H4	654	16787	3.89587	40.638	-74.074	urban biome	garden soil	soil	terrestrial soil
1721.S11B	3735	95894	3.89493	-28.833	153.417	cropland biome	cultivated habitat	soil	terrestrial soil
2382.SH005.C3.RH.5.671.bulk.9.12.lane7.NoIndex.L007.sequences	3246	83351	3.89437	41.0152	-72.5281	cropland biome	vineyard	bulk soil	terrestrial soil
1579.J.2.30	2178	55966	3.89165	20.108	-155.77	tropical shrubland biome	volcano	soil	terrestrial soil
1030.TVF.2004.Loc5.D0.Rep2	6389	164237	3.89011	64.35	-145.64	forest biome	forest soil	soil	terrestrial soil
2382.HE003.C181.HA.2.756.bulk.9.12.lane7.NoIndex.L007.sequences	3528	90700	3.88975	41.0104	-72.5306	cropland biome	vineyard	bulk soil	terrestrial soil
2382.SH007.C6.RH.3.711.bulk.9.12.lane7.NoIndex.L007.sequences	3377	86878	3.88706	41.0149	-72.5285	cropland biome	vineyard	bulk soil	terrestrial soil
2382.HE003.C181.HA.4.566.r1.bulk.4.12.lane7.NoIndex.L007.sequences	3024	77987	3.87757	41.0102	-72.5306	cropland biome	vineyard	bulk soil	terrestrial soil
1579.WM.2.30	2269	58529	3.87671	20.122	-155.774	tropical shrubland biome	volcano	soil	terrestrial soil
1674.McG.G110714Jr3	799	20618	3.87525	40.826	-73.94	urban biome	garden soil	soil	terrestrial soil
1579.H.1.15	1547	39937	3.8736	20.108	-155.783	tropical shrubland biome	volcano	soil	terrestrial soil
1721.B12T	1406	36305	3.87274	-28.833	153.417	cropland biome	cultivated habitat	soil	terrestrial soil
1711.KFM3.2	1063	27466	3.87024	0.15	35.52	tropical moist broadleaf forest biome	national park	soil	terrestrial soil
1715.McG.NL2	629	16258	3.86886	13.2627	-86.2362	cropland biome	coffee plantation	soil	terrestrial soil
1715.McG.NH3	793	20536	3.86151	13.2627	-86.2362	cropland biome	coffee plantation	soil	terrestrial soil
1715.McG.NP2	596	15445	3.85885	13.2627	-86.2362	cropland biome	coffee plantation	soil	terrestrial soil
1721.B15B	4665	120905	3.8584	-28.833	153.417	cropland biome	cultivated habitat	soil	terrestrial soil
1721.S23B	3902	101137	3.85813	-28.833	153.417	cropland biome	cultivated habitat	soil	terrestrial soil
1721.BMC.7.1T.3.2	10017	259827	3.85526	-28.833	153.417	cropland biome	cultivated habitat	soil	terrestrial soil
1721.BMC.7.5T.21.1	11438	297211	3.84844	-28.833	153.417	cropland biome	cultivated habitat	soil	terrestrial soil
1526.HCanyon4R1	6030	156802	3.84561	37.551	-110.677	Large river biome	dam	soil	terrestrial soil
1526.HCanyon4R3	4406	114611	3.84431	37.551	-110.677	Large river biome	dam	soil	terrestrial soil
1721.BMC.7.1T.3.1	8870	230765	3.84374	-28.833	153.417	cropland biome	cultivated habitat	soil	terrestrial soil
1715.McG.NH1	716	18639	3.84141	13.2627	-86.2362	cropland biome	coffee plantation	soil	terrestrial soil
1721.BMC.7.1T.26.1	6375	166014	3.84004	-28.833	153.417	cropland biome	cultivated habitat	soil	terrestrial soil
1579.F.3.30	2384	62144	3.83625	20.099	-155.793	tropical shrubland biome	volcano	soil	terrestrial soil
1721.B5B	2653	69163	3.83587	-28.833	153.417	cropland biome	cultivated habitat	soil	terrestrial soil
1526.Stillton4R3	3948	102944	3.83509	37.498	-110.7	Large river biome	dam	soil	terrestrial soil
1674.McG.F110715Ly6R3	702	18313	3.83334	40.638	-74.074	urban biome	garden soil	soil	terrestrial soil
1715.McG.NPRI1	568	14849	3.82517	13.2627	-86.2362	cropland biome	coffee plantation	soil	terrestrial soil
1674.McG.F110714Ch3R3	622	16312	3.81314	40.748	-74.001	urban biome	garden soil	soil	terrestrial soil
2382.SH007.C6.RH.2.706.bulk.9.12.lane7.NoIndex.L007.sequences	3104	81420	3.81233	41.0149	-72.5285	cropland biome	vineyard	bulk soil	terrestrial soil
1715.McG.NE3	577	15144	3.81009	13.2627	-86.2362	cropland biome	coffee plantation	soil	terrestrial soil
1579.D.4.0	2356	61838	3.80996	20.086	-155.829	tropical shrubland biome	volcano	soil	terrestrial soil
1579.I.4.0	1593	41855	3.806	20.109	-155.776	tropical shrubland biome	volcano	soil	terrestrial soil
1521.EB029.s.6.1.sequences	3370	88604	3.80344	-3.37	36.51	shrubland biome	grassland soil	soil	terrestrial soil
1521.EB051.s.6.1.sequences	3907	102757	3.80217	-3.39	36.57	shrubland biome	grassland soil	soil	terrestrial soil
1721.S5M	3747	98606	3.79997	-28.833	153.417	cropland biome	cultivated habitat	soil	terrestrial soil
1674.McG.G110713Lb6	710	18687	3.79943	40.731	-73.865	urban biome	garden soil	soil	terrestrial soil
1716.McG.PAPrS31	541	14284	3.78745	9.15297	-79.7531	tropical moist broadleaf forest biome	forest soil	soil	terrestrial soil
1526.HCanyon6R3	2026	53495	3.78727	37.55	-110.677	Large river biome	dam	soil	terrestrial soil
1717.KBC22.experimental.plot	666	17606	3.7828	0.1015	34.511	cropland biome	agricultural feature	soil	terrestrial soil
1721.BMC.7.1T.26.2	6482	171632	3.77669	-28.833	153.417	cropland biome	cultivated habitat	soil	terrestrial soil
1521.EB106.s.6.1.sequences	9734	257890	3.77448	-6.06	36.46	shrubland biome	grassland soil	soil	terrestrial soil
1521.EB069.s.6.1.sequences	1071	28380	3.77378	-6.91	36.12	shrubland biome	grassland soil	soil	terrestrial soil
805.pH.5.5.year.2006	4400	116681	3.77097	57.183	-2.85	cropland biome	agricultural soil	soil	terrestrial soil
1717.12.improved.leguminous	661	17531	3.77046	0.0929	34.479	cropland biome	agricultural feature	soil	terrestrial soil
1721.S4M	2823	74943	3.76686	-28.833	153.417	cropland biome	cultivated habitat	soil	terrestrial soil
1043.Hopland.14C.Control.TP1.03	8635	229569	3.7614	38.99	-123.07	cropland biome	grassland soil	soil	terrestrial soil
1521.EB117.s.6.1.sequences	7374	196096	3.7604	-6.09	36.51	shrubland biome	grassland soil	soil	terrestrial soil
1526.HCanyon12R2	1282	34197	3.74887	37.55	-110.676	Large river biome	dam	soil	terrestrial soil
2382.SH004.C1.RH.4.616.bulk.9.12.lane7.NoIndex.L007.sequences	3269	87200	3.74885	41.0149	-72.5284	cropland biome	vineyard	bulk soil	terrestrial soil
1717.4.high.fertilizer	653	17464	3.73912	0.1204	34.518	cropland biome	agricultural feature	soil	terrestrial soil
1526.HCanyon7R3	2546	68105	3.73835	37.55	-110.677	Large river biome	dam	soil	terrestrial soil
1674.McG.G110715Ly2	669	17898	3.73785	40.638	-74.074	urban biome	garden soil	soil	terrestrial soil
1674.McG.F110714Ch1R3	718	19221	3.7355	40.748	-74.001	urban biome	garden soil	soil	terrestrial soil
1036.A.C.2.1.s.4.1.sequences.r	7128	190945	3.73301	64.49	-157.75	tundra biome	permafrost	soil	terrestrial soil
1034.CHI13	2936	78655	3.73276	68.7479	161.601	tundra biome	tundra	soil	terrestrial soil
2382.RU006.C181.RH.4.791.bulk.9.12.lane7.NoIndex.L007.sequences	3602	96745	3.72319	41.0094	-72.494	cropland biome	vineyard	bulk soil	terrestrial soil
1034.CHF6	8974	241180	3.72087	69.442	161.756	tundra biome	tundra	soil	terrestrial soil
1526.HCanyon3R1	4937	132764	3.71863	37.551	-110.676	Large river biome	dam	soil	terrestrial soil
1579.C.4.0	2486	66895	3.71627	20.092	-155.845	tropical shrubland biome	volcano	soil	terrestrial soil
1521.EB057.s.6.1.sequences	6447	173530	3.71521	-3.33	36.58	shrubland biome	grassland soil	soil	terrestrial soil
1715.McG.NB1	451	12140	3.71499	13.2627	-86.2362	cropland biome	coffee plantation	soil	terrestrial soil
1034.CHC2	1607	43269	3.71398	69.434	161.716	tundra biome	tundra	soil	terrestrial soil
1674.McG.F110714Jr5H3	595	16021	3.71388	40.826	-73.94	urban biome	garden soil	soil	terrestrial soil
1579.G.3.30	1709	46040	3.71199	20.105	-155.787	tropical shrubland biome	volcano	soil	terrestrial soil
1030.TVF.2004.Loc2.D10.Rep3	4941	133253	3.70798	64.35	-145.64	forest biome	forest soil	soil	terrestrial soil
2382.RU006.C181.RH.5.796.bulk.9.12.lane7.NoIndex.L007.sequences	3344	90273	3.70432	41.0094	-72.494	cropland biome	vineyard	bulk soil	terrestrial soil
1721.B30B	2373	64137	3.69989	-28.833	153.417	cropland biome	cultivated habitat	soil	terrestrial soil
1521.EB049.s.6.1.sequences	10355	280239	3.69506	-3.32	36.55	shrubland biome	grassland soil	soil	terrestrial soil
1721.BMC.8.5T.2.3	5471	148225	3.69101	-28.833	153.417	cropland biome	cultivated habitat	soil	terrestrial soil
1721.S21B	4373	118545	3.68889	-28.833	153.417	cropland biome	cultivated habitat	soil	terrestrial soil
1717.1H.high.fertilizer	773	20969	3.68639	0.1075	34.523	cropland biome	agricultural feature	soil	terrestrial soil
1721.S12T	3277	89289	3.6701	-28.833	153.417	cropland biome	cultivated habitat	soil	terrestrial soil
1526.HCanyon6R2	1322	36052	3.66693	37.55	-110.677	Large river biome	dam	soil	terrestrial soil
1674.McG.F110715Ly5R2	637	17381	3.66492	40.638	-74.074	urban biome	garden soil	soil	terrestrial soil
1674.McG.F110715Ly5R5	620	16927	3.66279	40.638	-74.074	urban biome	garden soil	soil	terrestrial soil
1721.S7M	4039	110375	3.65934	-28.833	153.417	cropland biome	cultivated habitat	soil	terrestrial soil
1521.EB017.M.s.6.1.sequences	5188	141875	3.65674	-78.02	163.88	tundra biome	tundra	soil	terrestrial soil
1715.McG.NB2	562	15378	3.65457	13.2627	-86.2362	cropland biome	coffee plantation	soil	terrestrial soil
1715.McG.ND2	745	20399	3.65214	13.2627	-86.2362	cropland biome	coffee plantation	soil	terrestrial soil
1721.B15T	7286	199510	3.65195	-28.833	153.417	cropland biome	cultivated habitat	soil	terrestrial soil
2382.SH008.C6.HA.5.746.bulk.9.12.lane7.NoIndex.L007.sequences	3076	84239	3.65152	41.0145	-72.5285	cropland biome	vineyard	bulk soil	terrestrial soil
1715.McG.NI1	629	17232	3.65019	13.2627	-86.2362	cropland biome	coffee plantation	soil	terrestrial soil
1674.McG.F110714Ch2R4	639	17542	3.64269	40.748	-74.001	urban biome	garden soil	soil	terrestrial soil
1715.McG.NJ3	634	17412	3.64117	13.2627	-86.2362	cropland biome	coffee plantation	soil	terrestrial soil
1674.McG.F110714Jr1R2	610	16780	3.63528	40.826	-73.94	urban biome	garden soil	soil	terrestrial soil
1033.Antarctic.soil.10A.2.1	18656	513238	3.63496	-62.05	-58.24	polar desert biome	surface soil	soil	terrestrial soil
864.CON.addppt.12.2009b.lane2.NoIndex	2097	57694	3.63469	51.024	100.772	montane grassland biome	steppe soil	soil	terrestrial soil
1034.ZKG1	3663	100898	3.6304	74.4625	-20.5459	tundra biome	tundra	soil	terrestrial soil
1715.McG.NR1	612	16862	3.62946	13.2627	-86.2362	cropland biome	coffee plantation	soil	terrestrial soil
990.KA1F.D.11	4482	123902	3.61738	41.8415	-88.2304	urban biome	field soil	soil	terrestrial soil
1721.S19B	2859	79076	3.61551	-28.833	153.417	cropland biome	cultivated habitat	soil	terrestrial soil
1674.McG.F110714Jr3H3	640	17713	3.61317	40.826	-73.94	urban biome	garden soil	soil	terrestrial soil
1715.McG.NO1	504	13964	3.60928	13.2627	-86.2362	cropland biome	coffee plantation	soil	terrestrial soil
1674.McG.F110714Jr5H2	615	17048	3.60746	40.826	-73.94	urban biome	garden soil	soil	terrestrial soil
2382.SH005.C3.RH.3.661.bulk.9.12.lane7.NoIndex.L007.sequences	3077	85406	3.60279	41.0152	-72.5281	cropland biome	vineyard	bulk soil	terrestrial soil
1721.B8B	3589	99670	3.60088	-28.833	153.417	cropland biome	cultivated habitat	soil	terrestrial soil
1526.HCanyon4R2	4933	137044	3.59957	37.551	-110.677	Large river biome	dam	soil	terrestrial soil
990.KA1U.A.22	9869	274593	3.59405	41.8415	-88.2304	urban biome	field soil	soil	terrestrial soil
1674.McG.G110713Br1	586	16307	3.59355	40.667	-73.912	urban biome	garden soil	soil	terrestrial soil
1030.TVF.2004.Loc3.D0.Rep1	3644	101432	3.59255	64.35	-145.64	forest biome	forest soil	soil	terrestrial soil
1526.HCanyon6R1	1218	33986	3.58383	37.55	-110.677	Large river biome	dam	soil	terrestrial soil
1034.CHF10	2047	57319	3.57124	69.4424	161.756	tundra biome	tundra	soil	terrestrial soil
2382.RU006.C181.RH.2.781.bulk.9.12.lane7.NoIndex.L007.sequences	3818	106929	3.57059	41.0094	-72.494	cropland biome	vineyard	bulk soil	terrestrial soil
1711.KFM8.3	984	27580	3.5678	0.15	35.52	tropical moist broadleaf forest biome	national park	soil	terrestrial soil
1721.S16B	3921	109993	3.56477	-28.833	153.417	cropland biome	cultivated habitat	soil	terrestrial soil
1030.TVF.2004.Loc5.D10.Rep3	4673	131107	3.56426	64.35	-145.64	forest biome	forest soil	soil	terrestrial soil
1715.McG.NM3	619	17368	3.56403	13.2627	-86.2362	cropland biome	coffee plantation	soil	terrestrial soil
1521.EB088.s.6.1.sequences	4451	124927	3.56288	-6.88	36.17	shrubland biome	grassland soil	soil	terrestrial soil
1674.McG.P110714Jr1	624	17522	3.56124	40.826	-73.94	urban biome	garden soil	soil	terrestrial soil
1674.McG.F110714Ch2R3	691	19417	3.55874	40.748	-74.001	urban biome	garden soil	soil	terrestrial soil
990.KA1U.A.14	1816	51037	3.5582	41.8415	-88.2304	urban biome	field soil	soil	terrestrial soil
1521.TL1.s.6.1.sequences	4723	132779	3.55704	68.63	-149.58	tundra biome	forest soil	soil	terrestrial soil
1521.EB043.s.6.1.sequences	465	13075	3.55641	-3.38	36.56	shrubland biome	grassland soil	soil	terrestrial soil
1521.EB064.s.6.1.sequences	3949	111137	3.55327	-6.88	36.09	shrubland biome	grassland soil	soil	terrestrial soil
846.Fagna24102011Soil15B4	5548	156313	3.54929	43.984	11.342	cropland biome	agricultural soil	soil	terrestrial soil
1721.S14M	3009	84885	3.5448	-28.833	153.417	cropland biome	cultivated habitat	soil	terrestrial soil
1715.McG.NA3	494	13950	3.54122	13.2627	-86.2362	cropland biome	coffee plantation	soil	terrestrial soil
1521.EB047.s.6.1.sequences	8302	234468	3.54078	-3.34	36.55	shrubland biome	grassland soil	soil	terrestrial soil
846.Fagna24102011Soil15C4	8902	251668	3.5372	43.984	11.342	cropland biome	agricultural soil	soil	terrestrial soil
1579.WM.1.30	2198	62141	3.53712	20.122	-155.774	tropical shrubland biome	volcano	soil	terrestrial soil
864.CON.noppt.15.2009b.lane2.NoIndex	3956	111988	3.53252	51.024	100.772	montane grassland biome	steppe soil	soil	terrestrial soil
1521.EB035.s.6.1.sequences	3245	91915	3.53044	-3.39	36.53	shrubland biome	grassland soil	soil	terrestrial soil
2382.SH004.C1.RH.5.621.bulk.9.12.lane7.NoIndex.L007.sequences	3188	90477	3.52355	41.0149	-72.5284	cropland biome	vineyard	bulk soil	terrestrial soil
2382.SH008.C6.HA.3.736.bulk.9.12.lane7.NoIndex.L007.sequences	3195	90772	3.51981	41.0145	-72.5285	cropland biome	vineyard	bulk soil	terrestrial soil
1030.TVF.Control.Loc5.D10.Rep1	4824	137250	3.51475	64.33	-145.8	forest biome	forest soil	soil	terrestrial soil
1721.BMC.8.5T.17.1	8445	240445	3.51224	-28.833	153.417	cropland biome	cultivated habitat	soil	terrestrial soil
1674.McG.P110718Cps3	620	17655	3.51175	40.777	-73.975	urban biome	garden soil	soil	terrestrial soil
1717.7.high.fertilizer	626	17827	3.51153	0.0968	34.491	cropland biome	agricultural feature	soil	terrestrial soil
1674.McG.F110714Ch1H1	640	18238	3.50916	40.748	-74.001	urban biome	garden soil	soil	terrestrial soil
1034.ZKD2	3273	93398	3.50436	74.4804	-20.5573	tundra biome	tundra	soil	terrestrial soil
1711.KAM8.1	1066	30425	3.5037	0.15	35.52	cropland biome	farm soil	soil	terrestrial soil
1674.McG.F110714Ch1R4	679	19386	3.50253	40.748	-74.001	urban biome	garden soil	soil	terrestrial soil
1674.McG.F110714Ch3H4	445	12710	3.50118	40.748	-74.001	urban biome	garden soil	soil	terrestrial soil
1715.McG.NG3	617	17624	3.50091	13.2627	-86.2362	cropland biome	coffee plantation	soil	terrestrial soil
1030.TVF.2004.Loc5.D0.Rep3	4461	127474	3.49954	64.35	-145.64	forest biome	forest soil	soil	terrestrial soil
1711.KAJ4.2	512	14683	3.48703	0.15	35.52	rangeland biome	farm soil	soil	terrestrial soil
1579.E.1.15	1652	47379	3.48678	20.098	-155.805	tropical shrubland biome	volcano	soil	terrestrial soil
864.CON.addppt.15.2009b.lane2.NoIndex	5368	154265	3.47973	51.024	100.772	montane grassland biome	steppe soil	soil	terrestrial soil
1711.KFM9.3	694	19955	3.47783	0.15	35.52	tropical moist broadleaf forest biome	national park	soil	terrestrial soil
1715.McG.NK3	706	20322	3.47407	13.2627	-86.2362	cropland biome	coffee plantation	soil	terrestrial soil
1721.S15T	2903	83626	3.47141	-28.833	153.417	cropland biome	cultivated habitat	soil	terrestrial soil
1711.KFM5.2	624	17978	3.47091	0.15	35.52	tropical moist broadleaf forest biome	national park	soil	terrestrial soil
1043.Hopland.20C.Control.TP1.02	8930	257363	3.46981	38.99	-123.07	cropland biome	grassland soil	soil	terrestrial soil
2382.HE003.C181.HA.5.771.bulk.9.12.lane7.NoIndex.L007.sequences	3164	91202	3.46922	41.0104	-72.5306	cropland biome	vineyard	bulk soil	terrestrial soil
1674.McG.F110714Ch2H4	617	17802	3.4659	40.748	-74.001	urban biome	garden soil	soil	terrestrial soil
1674.McG.F110715Ly5H5	642	18569	3.45738	40.638	-74.074	urban biome	garden soil	soil	terrestrial soil
1521.CO3.s.6.1.sequences	6074	175957	3.45198	40.8	-104.83	grassland biome	grassland soil	soil	terrestrial soil
990.KA3F.D.18	4461	129295	3.45025	41.8407	-88.2304	urban biome	field soil	soil	terrestrial soil
1715.McG.NR2	547	15884	3.44372	13.2627	-86.2362	cropland biome	coffee plantation	soil	terrestrial soil
1043.Hopland.20C.Wood.TP1.04	8682	252145	3.44326	38.99	-123.07	cropland biome	grassland soil	soil	terrestrial soil
1883.2007.106.Crump.Artic.LTREB.main.lane2.NoIndex	2083	60540	3.4407	68.5969	-149.601	tundra biome	tundra	soil	terrestrial soil
805.pH.4.5.year.2006	4255	123830	3.43616	57.183	-2.85	cropland biome	agricultural soil	soil	terrestrial soil
2382.SH008.C6.HA.4.741.bulk.9.12.lane7.NoIndex.L007.sequences	2998	87256	3.43587	41.0145	-72.5285	cropland biome	vineyard	bulk soil	terrestrial soil
1043.Hopland.20C.BC.TP1.01	6773	197313	3.43262	38.99	-123.07	cropland biome	grassland soil	soil	terrestrial soil
1043.Hopland.20C.Control.TP1.04	6898	201358	3.42574	38.99	-123.07	cropland biome	grassland soil	soil	terrestrial soil
2382.SH007.C6.RH.1.701.bulk.9.12.lane7.NoIndex.L007.sequences	3336	97417	3.42445	41.0149	-72.5285	cropland biome	vineyard	bulk soil	terrestrial soil
1030.TVF.2004.Loc3.D0.Rep2	6463	188746	3.42418	64.35	-145.64	forest biome	forest soil	soil	terrestrial soil
1674.McG.F110715Ly5R1	580	16950	3.42183	40.638	-74.074	urban biome	garden soil	soil	terrestrial soil
1579.F.1.0	2300	67250	3.42007	20.099	-155.793	tropical shrubland biome	volcano	soil	terrestrial soil
1521.EB132.s.6.1.sequences	5380	157358	3.41896	-5.38	37.47	shrubland biome	grassland soil	soil	terrestrial soil
1711.KFM1.2	983	28973	3.39281	0.15	35.52	tropical moist broadleaf forest biome	national park	soil	terrestrial soil
805.pH.4.5.year.2007	3999	117968	3.3899	57.183	-2.85	cropland biome	agricultural soil	soil	terrestrial soil
1043.Hopland.20C.Control.TP1.03	7420	218929	3.38923	38.99	-123.07	cropland biome	grassland soil	soil	terrestrial soil
864.OTC.noppt.15.2009b.lane2.NoIndex	4076	120496	3.38268	51.024	100.772	montane grassland biome	steppe soil	soil	terrestrial soil
846.Fagna24102011Soil12B1	5572	164771	3.38166	43.984	11.342	cropland biome	agricultural soil	soil	terrestrial soil
829.JJ	1350	39952	3.37905	26.895	70.6883	desert biome	dry soil	soil	terrestrial soil
1030.TVF.2004.Loc3.D10.Rep2	5051	149560	3.37724	64.35	-145.64	forest biome	forest soil	soil	terrestrial soil
1674.McG.F110714Ch1R5	728	21591	3.37178	40.748	-74.001	urban biome	garden soil	soil	terrestrial soil
2382.MU002.C3.HA.3.686.bulk.9.12.lane7.NoIndex.L007.sequences	3364	99794	3.37094	41.0626	-72.4519	cropland biome	vineyard	bulk soil	terrestrial soil
1674.McG.P110714Ch1	593	17619	3.36568	40.748	-74.001	urban biome	garden soil	soil	terrestrial soil
1034.CHC7	2446	72683	3.3653	69.434	161.716	tundra biome	tundra	soil	terrestrial soil
1674.McG.G110719Di7	441	13117	3.36205	40.809	-73.963	urban biome	garden soil	soil	terrestrial soil
1674.McG.G110718Ha2	612	18208	3.36116	40.813	-73.939	urban biome	garden soil	soil	terrestrial soil
1674.McG.F110714Jr5R3	526	15654	3.36016	40.826	-73.94	urban biome	garden soil	soil	terrestrial soil
1711.KAJ6.3	487	14496	3.35955	0.15	35.52	cropland biome	farm soil	soil	terrestrial soil
990.KA3F.D.04	5256	156484	3.35881	41.8407	-88.2304	urban biome	field soil	soil	terrestrial soil
1715.McG.NI3	529	15761	3.35639	13.2627	-86.2362	cropland biome	coffee plantation	soil	terrestrial soil
1034.CHB7	2488	74165	3.35468	69.435	161.714	tundra biome	tundra	soil	terrestrial soil
829.Pd	3471	103564	3.35155	27.0131	75.8758	desert biome	dry soil	soil	terrestrial soil
1674.McG.G110713Lb4	499	14889	3.35147	40.731	-73.865	urban biome	garden soil	soil	terrestrial soil
1711.KFM8.1	952	28409	3.35105	0.15	35.52	tropical moist broadleaf forest biome	national park	soil	terrestrial soil
1526.HCanyon7R2	1924	57518	3.34504	37.55	-110.677	Large river biome	dam	soil	terrestrial soil
1715.McG.NK2	580	17359	3.34121	13.2627	-86.2362	cropland biome	coffee plantation	soil	terrestrial soil
1521.EB134.s.6.1.sequences	4133	123857	3.33691	-5.35	37.47	shrubland biome	grassland soil	soil	terrestrial soil
1674.McG.F110714Jr1H2	353	10580	3.33648	40.826	-73.94	urban biome	garden soil	soil	terrestrial soil
1715.McG.NF3	636	19073	3.33456	13.2627	-86.2362	cropland biome	coffee plantation	soil	terrestrial soil
1674.McG.F110714Jr5H4	518	15539	3.33355	40.826	-73.94	urban biome	garden soil	soil	terrestrial soil
1721.BMC.8.1T.11.3	7232	217173	3.33006	-28.833	153.417	cropland biome	cultivated habitat	soil	terrestrial soil
1030.TVF.2010.Loc1.D10.Rep5	5486	164761	3.32967	64.33	-145.69	forest biome	forest soil	soil	terrestrial soil
1521.EB056.s.6.1.sequences	7861	236345	3.32607	-3.34	36.58	shrubland biome	grassland soil	soil	terrestrial soil
1721.BMC.7.5T.5.3	7868	237072	3.31882	-28.833	153.417	cropland biome	cultivated habitat	soil	terrestrial soil
1674.McG.G110719Di6	455	13714	3.31778	40.809	-73.963	urban biome	garden soil	soil	terrestrial soil
1674.McG.F110714Jr1R4	567	17099	3.31598	40.826	-73.94	urban biome	garden soil	soil	terrestrial soil
1642.MS00005	2938	88609	3.31569	35.117	138.937	cropland biome	alluvial paddy field soil	soil	terrestrial soil
1674.McG.G110718Ha6	590	17811	3.31256	40.813	-73.939	urban biome	garden soil	soil	terrestrial soil
864.CON.noppt.12.2009b.lane2.NoIndex	4446	134369	3.3088	51.024	100.772	montane grassland biome	steppe soil	soil	terrestrial soil
1715.McG.ND1	513	15514	3.30669	13.2627	-86.2362	cropland biome	coffee plantation	soil	terrestrial soil
2382.SH007.C6.RH.2.506.bulk.4.12.lane7.NoIndex.L007.sequences	2876	87120	3.30119	41.0149	-72.5285	cropland biome	vineyard	bulk soil	terrestrial soil
1674.McG.P110718Gl1	538	16300	3.30061	40.777	-73.975	urban biome	garden soil	soil	terrestrial soil
1715.McG.NL3	536	16264	3.29562	13.2627	-86.2362	cropland biome	coffee plantation	soil	terrestrial soil
1674.McG.G110715Ly6	655	19901	3.29129	40.638	-74.074	urban biome	garden soil	soil	terrestrial soil
1717.5L.low.fertilizer	682	20724	3.29087	0.1127	34.522	cropland biome	agricultural feature	soil	terrestrial soil
1721.BMC.7.5T.5.2	7902	240184	3.28998	-28.833	153.417	cropland biome	cultivated habitat	soil	terrestrial soil
1674.McG.G110713Sp4	607	18453	3.28944	40.646	-74.002	urban biome	garden soil	soil	terrestrial soil
1043.Hopland.14C.Wood.TP1.01	8407	255687	3.288	38.99	-123.07	cropland biome	grassland soil	soil	terrestrial soil
1674.McG.F110714Jr3R5	540	16424	3.28787	40.826	-73.94	urban biome	garden soil	soil	terrestrial soil
1526.HCanyon2R1	4901	149113	3.28677	37.552	-110.675	Large river biome	dam	soil	terrestrial soil
1721.S18M	4206	128000	3.28594	-28.833	153.417	cropland biome	cultivated habitat	soil	terrestrial soil
805.pH.5.0.year.2006	3812	116126	3.28264	57.183	-2.85	cropland biome	agricultural soil	soil	terrestrial soil
1043.Hopland.14C.Control.TP1.04	6264	191303	3.27439	38.99	-123.07	cropland biome	grassland soil	soil	terrestrial soil
1526.Stillton4R1	1232	37633	3.27372	37.498	-110.7	Large river biome	dam	soil	terrestrial soil
1715.McG.NQ2	494	15099	3.27174	13.2627	-86.2362	cropland biome	coffee plantation	soil	terrestrial soil
2382.SH007.C6.RH.4.716.bulk.9.12.lane7.NoIndex.L007.sequences	2474	75690	3.2686	41.0149	-72.5285	cropland biome	vineyard	bulk soil	terrestrial soil
1674.McG.F110714Ch1H5	589	18021	3.26841	40.748	-74.001	urban biome	garden soil	soil	terrestrial soil
1674.McG.F110715Ly5H2	536	16426	3.26312	40.638	-74.074	urban biome	garden soil	soil	terrestrial soil
1521.EB078.s.6.1.sequences	665	20387	3.26188	-6.91	36.14	shrubland biome	grassland soil	soil	terrestrial soil
1721.R15B	2153	66055	3.25941	-28.833	153.417	cropland biome	cultivated habitat	soil	terrestrial soil
1521.EB038.s.6.1.sequences	4851	148945	3.25691	-3.36	36.53	shrubland biome	grassland soil	soil	terrestrial soil
808.AK.19.12a.s.4.1.sequences.r	4252	130581	3.25622	65.154	-147.501	forest biome	taiga	soil	terrestrial soil
1721.BMC.7.1T.20.2	6121	188088	3.25433	-28.833	153.417	cropland biome	cultivated habitat	soil	terrestrial soil
2382.SH004.C1.RH.3.611.bulk.9.12.lane7.NoIndex.L007.sequences	2614	80348	3.25335	41.0149	-72.5284	cropland biome	vineyard	bulk soil	terrestrial soil
1674.McG.F110715Ly6R5	483	14850	3.25253	40.638	-74.074	urban biome	garden soil	soil	terrestrial soil
1521.EB079.s.6.1.sequences	5436	167239	3.25044	-6.89	36.14	shrubland biome	grassland soil	soil	terrestrial soil
1521.HJ2.s.6.1.sequences	10756	331489	3.24475	44.22	-122.15	forest biome	forest	soil	terrestrial soil
1030.TVF.2004.Loc5.D0.Rep1	5841	180082	3.24352	64.35	-145.64	forest biome	forest soil	soil	terrestrial soil
1043.Hopland.20C.BC.TP1.04	5548	171171	3.2412	38.99	-123.07	cropland biome	grassland soil	soil	terrestrial soil
1034.ZKG4	3030	93608	3.2369	74.4625	-20.5459	tundra biome	tundra	soil	terrestrial soil
2382.MU002.C3.HA.5.696.bulk.9.12.lane7.NoIndex.L007.sequences	3008	92935	3.23667	41.0624	-72.4501	cropland biome	vineyard	bulk soil	terrestrial soil
1711.KAJ6.1	520	16071	3.23564	0.15	35.52	rangeland biome	farm soil	soil	terrestrial soil
1030.TVF.2010.Loc3.D10.Rep3	4048	125220	3.23271	64.33	-145.69	forest biome	forest soil	soil	terrestrial soil
1037.SBS3.REF.MIN	3464	107377	3.22602	52.32	-121.92	temperate grassland biome	luvisol	soil	terrestrial soil
1674.McG.F110715Ly6R2	538	16684	3.22465	40.638	-74.074	urban biome	garden soil	soil	terrestrial soil
1721.S4T	3318	103013	3.22095	-28.833	153.417	cropland biome	cultivated habitat	soil	terrestrial soil
1674.McG.P110718Cps1	551	17128	3.21695	40.777	-73.975	urban biome	garden soil	soil	terrestrial soil
1721.B19T	1914	59512	3.21616	-28.833	153.417	cropland biome	cultivated habitat	soil	terrestrial soil
1674.McG.F110714Jr1R3	568	17677	3.21321	40.826	-73.94	urban biome	garden soil	soil	terrestrial soil
1711.KFM2.1	766	23844	3.21255	0.15	35.52	tropical moist broadleaf forest biome	national park	soil	terrestrial soil
1521.EB039.s.6.1.sequences	5494	171155	3.20996	-3.34	36.53	shrubland biome	grassland soil	soil	terrestrial soil
1579.E.1.30	1108	34559	3.20611	20.098	-155.805	tropical shrubland biome	volcano	soil	terrestrial soil
1034.CHB9	6946	216819	3.20359	69.435	161.714	tundra biome	tundra	soil	terrestrial soil
1715.McG.NPRI2	509	15898	3.20166	13.2627	-86.2362	cropland biome	coffee plantation	soil	terrestrial soil
1526.Stillton7R2	5218	163063	3.19999	37.502	-110.699	Large river biome	dam	soil	terrestrial soil
990.KA1F.C.20	3037	94974	3.19772	41.8415	-88.2304	urban biome	field soil	soil	terrestrial soil
1043.Hopland.20C.Wood.TP1.03	8135	254766	3.19313	38.99	-123.07	cropland biome	grassland soil	soil	terrestrial soil
1715.McG.NO2	455	14265	3.18962	13.2627	-86.2362	cropland biome	coffee plantation	soil	terrestrial soil
1674.McG.G110713Sp5	642	20134	3.18864	40.646	-74.002	urban biome	garden soil	soil	terrestrial soil
1526.HCanyon5R1	3822	119865	3.18859	37.551	-110.677	Large river biome	dam	soil	terrestrial soil
1521.EB096.s.6.1.sequences	1847	57950	3.18723	-6.06	36.44	shrubland biome	grassland soil	soil	terrestrial soil
1721.B6T	1444	45334	3.18525	-28.833	153.417	cropland biome	cultivated habitat	soil	terrestrial soil
1521.EB070.s.6.1.sequences	3927	123309	3.18468	-6.91	36.12	shrubland biome	grassland soil	soil	terrestrial soil
1521.EB090.s.6.1.sequences	6412	201479	3.18247	-6.87	36.16	shrubland biome	grassland soil	soil	terrestrial soil
722.SV1.6.s.7.1.sequence	5121	160977	3.1812	31.712	-106.466	desert biome	shrubland	soil	terrestrial soil
1521.EB067.s.6.1.sequences	4464	140790	3.17068	-6.94	36.12	shrubland biome	grassland soil	soil	terrestrial soil
1674.McG.G110713Sm5	609	19209	3.17039	40.811	-73.914	urban biome	garden soil	soil	terrestrial soil
2382.SH005.C3.RH.4.666.bulk.9.12.lane7.NoIndex.L007.sequences	2560	80760	3.16989	41.0152	-72.5281	cropland biome	vineyard	bulk soil	terrestrial soil
1579.J.4.0	2111	66776	3.16132	20.108	-155.77	tropical shrubland biome	volcano	soil	terrestrial soil
1711.KAM8.3	939	29704	3.16119	0.15	35.52	cropland biome	farm soil	soil	terrestrial soil
2382.SH007.C6.RH.4.516.bulk.4.12.lane7.NoIndex.L007.sequences	2192	69362	3.16023	41.0149	-72.5285	cropland biome	vineyard	bulk soil	terrestrial soil
2382.SH008.C6.HA.1.726.bulk.9.12.lane7.NoIndex.L007.sequences	2821	89309	3.1587	41.0145	-72.5285	cropland biome	vineyard	bulk soil	terrestrial soil
1031.HJRA2	5115	161943	3.15852	44.23	-122.19	coniferous forest biome	forest soil	soil	terrestrial soil
1030.TVF.2004.Loc4.D0.Rep5	5156	163250	3.15835	64.35	-145.64	forest biome	forest soil	soil	terrestrial soil
1674.McG.P110718Cps2	645	20428	3.15743	40.777	-73.975	urban biome	garden soil	soil	terrestrial soil
1526.Stillton10R1	3747	118714	3.15633	37.502	-110.699	Large river biome	dam	soil	terrestrial soil
1674.McG.G110719Di1	432	13726	3.14731	40.809	-73.963	urban biome	garden soil	soil	terrestrial soil
1579.G.1.15	2009	63978	3.14014	20.105	-155.787	tropical shrubland biome	volcano	soil	terrestrial soil
2382.SH005.C3.RH.2.656.bulk.9.12.lane7.NoIndex.L007.sequences	2696	85892	3.13883	41.0152	-72.5281	cropland biome	vineyard	bulk soil	terrestrial soil
1674.McG.F110714Ch1R1	489	15604	3.13381	40.748	-74.001	urban biome	garden soil	soil	terrestrial soil
1716.McG.PAPrS37	453	14460	3.13278	9.13469	-79.6986	tropical moist broadleaf forest biome	forest soil	soil	terrestrial soil
1674.McG.F110714Jr3H5	569	18173	3.13102	40.826	-73.94	urban biome	garden soil	soil	terrestrial soil
990.KA2U.C.05	2563	81919	3.1287	41.8411	-88.2304	urban biome	field soil	soil	terrestrial soil
1521.CO1.s.6.1.sequences	3637	116310	3.12699	40.4	-105.7	grassland biome	grassland soil	soil	terrestrial soil
2382.SH005.C3.RH.1.651.bulk.9.12.lane7.NoIndex.L007.sequences	2805	89715	3.12657	41.0152	-72.5281	cropland biome	vineyard	bulk soil	terrestrial soil
990.KA3F.D.10	4242	135769	3.12442	41.8407	-88.2304	urban biome	field soil	soil	terrestrial soil
1289.KH15	4899	156896	3.12245	31.078	-97.39	cropland biome	field	soil	terrestrial soil
864.OTC.noppt.13.2009b.lane2.NoIndex	4615	147895	3.12046	51.024	100.772	montane grassland biome	steppe soil	soil	terrestrial soil
2382.SH004.C1.RH.1.601.bulk.9.12.lane7.NoIndex.L007.sequences	1776	56940	3.11907	41.0149	-72.5284	cropland biome	vineyard	bulk soil	terrestrial soil
1721.BMC.7.5T.21.3	7003	224703	3.11656	-28.833	153.417	cropland biome	cultivated habitat	soil	terrestrial soil
1036.A.C.2.2.s.4.1.sequences.r	6566	210752	3.11551	64.49	-157.75	tundra biome	permafrost	soil	terrestrial soil
1674.McG.G110713Sm1	543	17443	3.113	40.811	-73.914	urban biome	garden soil	soil	terrestrial soil
1526.Stillton10R3	2433	78231	3.11002	37.502	-110.699	Large river biome	dam	soil	terrestrial soil
808.UT.15.45.s.4.1.sequences	4746	152811	3.1058	40.177	-112.453	temperate grassland biome	basin	soil	terrestrial soil
1715.McG.NG1	571	18390	3.10495	13.2627	-86.2362	cropland biome	coffee plantation	soil	terrestrial soil
1036.A.N.2.1.s.4.1.sequences	5285	170408	3.10138	64.49	-157.75	tundra biome	permafrost	soil	terrestrial soil
1526.HCanyon10R1	1648	53241	3.09536	37.55	-110.677	Large river biome	dam	soil	terrestrial soil
990.KA1U.A.23	4162	134477	3.09495	41.8415	-88.2304	urban biome	field soil	soil	terrestrial soil
1711.KFM1.1	1635	52838	3.09436	0.15	35.52	tropical moist broadleaf forest biome	national park	soil	terrestrial soil
1674.McG.F110715Ly5R4	509	16472	3.09009	40.638	-74.074	urban biome	garden soil	soil	terrestrial soil
1674.McG.G110713Sj3	559	18092	3.08976	40.671	-73.935	urban biome	garden soil	soil	terrestrial soil
1721.B12M	5368	173753	3.08944	-28.833	153.417	cropland biome	cultivated habitat	soil	terrestrial soil
2382.SH008.C6.HA.1.SH008.soil.bulk.9.12.lane7.NoIndex.L007.sequences	2423	78563	3.08415	41.0145	-72.5285	cropland biome	vineyard	bulk soil	terrestrial soil
1711.KAJ2.1	478	15501	3.08367	0.15	35.52	rangeland biome	farm soil	soil	terrestrial soil
1034.CHD10	4115	133456	3.08341	69.446	161.752	tundra biome	tundra	soil	terrestrial soil
1043.Hopland.20C.BC.TP1.02	6813	221038	3.08228	38.99	-123.07	cropland biome	grassland soil	soil	terrestrial soil
1521.EB109.s.6.1.sequences	4463	144844	3.08125	-6.1	36.49	shrubland biome	grassland soil	soil	terrestrial soil
990.KA1F.D.09	5081	164962	3.0801	41.8415	-88.2304	urban biome	field soil	soil	terrestrial soil
1674.McG.G110713Sp6	537	17448	3.07772	40.646	-74.002	urban biome	garden soil	soil	terrestrial soil
1521.EB115.s.6.1.sequences	3352	109046	3.07393	-6.12	36.51	shrubland biome	grassland soil	soil	terrestrial soil
1642.MS00022	3833	124875	3.06947	35.117	138.937	cropland biome	alluvial paddy field soil	soil	terrestrial soil
1521.SA1.s.6.1.sequences	4915	160182	3.06838	35.37	-111.55	desert biome	dry soil	soil	terrestrial soil
1030.TVF.2004.Loc5.D0.Rep5	3759	122545	3.06744	64.35	-145.64	forest biome	forest soil	soil	terrestrial soil
1715.McG.NPRI3	474	15456	3.06677	13.2627	-86.2362	cropland biome	coffee plantation	soil	terrestrial soil
1715.McG.NI2	543	17706	3.06676	13.2627	-86.2362	cropland biome	coffee plantation	soil	terrestrial soil
1721.BMC.8.5T.2.2	5301	173008	3.06402	-28.833	153.417	cropland biome	cultivated habitat	soil	terrestrial soil
808.UT.15.44.s.4.1.sequences	5090	166486	3.05731	40.177	-112.453	temperate grassland biome	basin	soil	terrestrial soil
1526.HCanyon2R3	4426	144982	3.05279	37.552	-110.675	Large river biome	dam	soil	terrestrial soil
1883.2007.208.Crump.Artic.LTREB.main.lane2.NoIndex	2380	77984	3.05191	68.6015	-149.579	tundra biome	tundra	soil	terrestrial soil
864.OTC.addppt.12.2009b.lane2.NoIndex	2341	76844	3.04643	51.024	100.772	montane grassland biome	steppe soil	soil	terrestrial soil
1289.KH20	7056	231694	3.0454	31.078	-97.39	cropland biome	field	soil	terrestrial soil
1043.Hopland.14C.BC.TP1.02	4818	158336	3.0429	38.99	-123.07	cropland biome	grassland soil	soil	terrestrial soil
1715.McG.NC3	551	18119	3.04101	13.2627	-86.2362	cropland biome	coffee plantation	soil	terrestrial soil
1721.Soil.NIL.100.N.14.1	7363	242289	3.03893	-28.833	153.417	cropland biome	cultivated habitat	soil	terrestrial soil
1521.EB131.s.6.1.sequences	5153	169587	3.03856	-5.38	37.47	shrubland biome	grassland soil	soil	terrestrial soil
1521.EB037.s.6.1.sequences	2910	95806	3.03739	-3.36	36.53	shrubland biome	grassland soil	soil	terrestrial soil
864.CON.noppt.13.2009b.lane2.NoIndex	3791	124870	3.03596	51.024	100.772	montane grassland biome	steppe soil	soil	terrestrial soil
2382.SH004.C1.RH.1.401.bulk.4.12.lane7.NoIndex.L007.sequences	2955	97362	3.03507	41.015	-72.5285	cropland biome	vineyard	bulk soil	terrestrial soil
1674.McG.F110714Jr3R3	566	18660	3.03323	40.826	-73.94	urban biome	garden soil	soil	terrestrial soil
1721.S1T	2753	90789	3.03231	-28.833	153.417	cropland biome	cultivated habitat	soil	terrestrial soil
776.SN.2.C.T1B	5684	187681	3.02854	-62.05	-58.24	polar desert biome	oil contaminated soil	soil	terrestrial soil
1034.CHF2	5758	190157	3.02802	69.442	161.756	tundra biome	tundra	soil	terrestrial soil
1715.McG.NJ2	621	20513	3.02735	13.2627	-86.2362	cropland biome	coffee plantation	soil	terrestrial soil
1526.HCanyon11R3	1440	47571	3.02705	37.55	-110.676	Large river biome	dam	soil	terrestrial soil
1721.S10T	2952	97542	3.02639	-28.833	153.417	cropland biome	cultivated habitat	soil	terrestrial soil
1526.Halls3R2	926	30602	3.02595	37.472	-110.709	Large river biome	dam	soil	terrestrial soil
1715.McG.NQ3	483	15986	3.02139	13.2627	-86.2362	cropland biome	coffee plantation	soil	terrestrial soil
1674.McG.G110713Br3	581	19249	3.01834	40.667	-73.912	urban biome	garden soil	soil	terrestrial soil
1579.I.3.30	1919	63643	3.01526	20.109	-155.776	tropical shrubland biome	volcano	soil	terrestrial soil
1037.IDF1.OM2C0.ORG	6094	202137	3.01479	50.85	-120.42	temperate grassland biome	luvisol	soil	terrestrial soil
1674.McG.F110714Jr5R2	531	17616	3.01431	40.826	-73.94	urban biome	garden soil	soil	terrestrial soil
1521.SF1.s.6.1.sequences	4732	157340	3.0075	35.38	-105.93	desert biome	dry soil	soil	terrestrial soil
1721.BMC.8.1T.30.2	4366	145208	3.00672	-28.833	153.417	cropland biome	cultivated habitat	soil	terrestrial soil
2382.SH004.C1.RH.2.606.bulk.9.12.lane7.NoIndex.L007.sequences	1637	54520	3.00257	41.0149	-72.5284	cropland biome	vineyard	bulk soil	terrestrial soil
1674.McG.F110714Ch3H1	482	16094	2.9949	40.748	-74.001	urban biome	garden soil	soil	terrestrial soil
1674.McG.G110713Br2	493	16467	2.99387	40.667	-73.912	urban biome	garden soil	soil	terrestrial soil
1037.IDF3.REF.ORG	4654	155507	2.99279	50.9	-120.35	temperate grassland biome	luvisol	soil	terrestrial soil
722.SV1.5.s.6.1.sequence	4731	158214	2.99025	31.712	-106.466	desert biome	shrubland	soil	terrestrial soil
1526.Stillton7R3	4390	146861	2.98922	37.502	-110.699	Large river biome	dam	soil	terrestrial soil
1674.McG.G110715Ly5	547	18321	2.98564	40.638	-74.074	urban biome	garden soil	soil	terrestrial soil
1715.McG.NSEC2	479	16061	2.98238	13.2627	-86.2362	cropland biome	coffee plantation	soil	terrestrial soil
1521.EB060.s.6.1.sequences	2536	85108	2.97974	-6.93	36.09	shrubland biome	grassland soil	soil	terrestrial soil
1674.McG.F110714Jr5R1	521	17492	2.9785	40.826	-73.94	urban biome	garden soil	soil	terrestrial soil
808.UT.15.42.s.4.1.sequences.r	4151	139475	2.97616	40.177	-112.455	temperate grassland biome	basin	soil	terrestrial soil
1711.KFM7.3	962	32352	2.97354	0.15	35.52	tropical moist broadleaf forest biome	national park	soil	terrestrial soil
1674.McG.F110715Ly6H2	453	15247	2.97108	40.638	-74.074	urban biome	garden soil	soil	terrestrial soil
1526.HCanyon2R2	3601	121307	2.9685	37.552	-110.675	Large river biome	dam	soil	terrestrial soil
1674.McG.F110714Ch1H3	600	20298	2.95596	40.748	-74.001	urban biome	garden soil	soil	terrestrial soil
1036.A.N.7.2.s.4.1.sequences	4770	161479	2.95394	64.49	-157.75	tundra biome	permafrost	soil	terrestrial soil
1674.McG.F110715Ly6H3	493	16691	2.95369	40.638	-74.074	urban biome	garden soil	soil	terrestrial soil
1526.HCanyon8R1	2215	75003	2.95322	37.55	-110.677	Large river biome	dam	soil	terrestrial soil
1721.BMC.8.5T.2.1	6109	206968	2.95166	-28.833	153.417	cropland biome	cultivated habitat	soil	terrestrial soil
1674.McG.F110714Jr3H2	502	17009	2.95138	40.826	-73.94	urban biome	garden soil	soil	terrestrial soil
1711.KFM1.3	792	26838	2.95104	0.15	35.52	tropical moist broadleaf forest biome	national park	soil	terrestrial soil
1521.SP1.s.6.1.sequences	7074	239816	2.94976	36.5	-118.7	forest biome	forest	soil	terrestrial soil
1043.Hopland.14C.Control.TP1.02	6552	222352	2.94668	38.99	-123.07	cropland biome	grassland soil	soil	terrestrial soil
1721.BMC.7.5T.18.2	7737	262582	2.94651	-28.833	153.417	cropland biome	cultivated habitat	soil	terrestrial soil
1579.MW.1.15	2228	75625	2.94612	20.123	-155.772	tropical shrubland biome	volcano	soil	terrestrial soil
1715.McG.NR3	480	16293	2.94605	13.2627	-86.2362	cropland biome	coffee plantation	soil	terrestrial soil
990.KA1F.B.03	2723	92454	2.94525	41.8415	-88.2304	urban biome	field soil	soil	terrestrial soil
1674.McG.G110713Sm3	539	18323	2.94166	40.811	-73.914	urban biome	garden soil	soil	terrestrial soil
1715.McG.NA2	553	18805	2.94071	13.2627	-86.2362	cropland biome	coffee plantation	soil	terrestrial soil
2382.SH005.C3.RH.5.471.bulk.4.12.lane7.NoIndex.L007.sequences	2145	72951	2.94033	41.0153	-72.5281	cropland biome	vineyard	bulk soil	terrestrial soil
1521.EB055.s.6.1.sequences	4311	146646	2.93973	-3.34	36.58	shrubland biome	grassland soil	soil	terrestrial soil
1711.KAM9.3	853	29030	2.93834	0.15	35.52	cropland biome	farm soil	soil	terrestrial soil
990.KA3U.B.01	3124	106349	2.9375	41.8407	-88.2304	urban biome	field soil	soil	terrestrial soil
1030.TVF.2004.Loc5.D10.Rep5	3980	135508	2.9371	64.35	-145.64	forest biome	forest soil	soil	terrestrial soil
1715.McG.NQ1	469	15979	2.9351	13.2627	-86.2362	cropland biome	coffee plantation	soil	terrestrial soil
990.KA2U.A.25	2206	75167	2.9348	41.8411	-88.2304	urban biome	field soil	soil	terrestrial soil
1715.McG.NL1	495	16877	2.93299	13.2627	-86.2362	cropland biome	coffee plantation	soil	terrestrial soil
1579.C.4.15	5735	195883	2.92777	20.092	-155.845	tropical shrubland biome	volcano	soil	terrestrial soil
1883.2008.296.Crump.Artic.LTREB.main.lane2.NoIndex	2057	70304	2.92586	68.5737	-149.537	tundra biome	tundra	soil	terrestrial soil
1521.EB084.s.6.1.sequences	3197	109453	2.92089	-6.93	36.17	shrubland biome	grassland soil	soil	terrestrial soil
1674.McG.G110713Lb5	544	18633	2.91955	40.731	-73.865	urban biome	garden soil	soil	terrestrial soil
1674.McG.G110714Jr1	530	18155	2.91931	40.826	-73.94	urban biome	garden soil	soil	terrestrial soil
1711.KAJ1.2	459	15736	2.91688	0.15	35.52	rangeland biome	farm soil	soil	terrestrial soil
1642.MS00040	2033	69751	2.91465	35.117	138.937	cropland biome	alluvial paddy field soil	soil	terrestrial soil
990.KA1U.A.18	2632	90316	2.91421	41.8415	-88.2304	urban biome	field soil	soil	terrestrial soil
1721.R7M	2038	70058	2.90902	-28.833	153.417	cropland biome	cultivated habitat	soil	terrestrial soil
1043.Hopland.14C.BC.TP1.04	7058	242750	2.90752	38.99	-123.07	cropland biome	grassland soil	soil	terrestrial soil
1521.EB121.s.6.1.sequences	4054	139630	2.90339	-6.05	36.51	shrubland biome	grassland soil	soil	terrestrial soil
990.KA2F.E.16	2073	71587	2.89578	41.8411	-88.2304	urban biome	field soil	soil	terrestrial soil
1037.IDF2.REF.ORG	5701	196891	2.89551	50.93	-120.3	temperate grassland biome	luvisol	soil	terrestrial soil
1036.A.Ac.2.2.s.4.1.sequences	5485	189438	2.89541	64.49	-157.75	tundra biome	permafrost	soil	terrestrial soil
1521.EB151.s.6.1.sequences	4696	162202	2.89516	-5.33	37.52	shrubland biome	grassland soil	soil	terrestrial soil
1674.McG.F110714Jr5R5	484	16731	2.89283	40.826	-73.94	urban biome	garden soil	soil	terrestrial soil
1521.EB041.s.6.1.sequences	9871	342136	2.88511	-3.32	36.53	shrubland biome	grassland soil	soil	terrestrial soil
722.SV1.7.s.8.1.sequence	3580	124086	2.8851	31.712	-106.466	desert biome	shrubland	soil	terrestrial soil
1521.EB062.s.6.1.sequences	1471	51001	2.88426	-6.91	36.09	shrubland biome	grassland soil	soil	terrestrial soil
1037.SBS3.OM2C0.MIN	3962	137637	2.87859	52.32	-121.92	temperate grassland biome	luvisol	soil	terrestrial soil
1883.2007.085.Crump.Artic.LTREB.main.lane1.NoIndex	2304	80198	2.87289	68.5858	-149.622	tundra biome	tundra	soil	terrestrial soil
722.SV1.1.s.1.1.sequence	2867	99902	2.86981	31.712	-106.466	desert biome	shrubland	soil	terrestrial soil
1579.I.1.15	1315	45875	2.86649	20.109	-155.776	tropical shrubland biome	volcano	soil	terrestrial soil
1521.Agricultural.soil.wheat.s.8.1.sequences	4540	158433	2.86556	43.64	-80.41	dense settlement biome	field soil	soil	terrestrial soil
1521.EB044.s.6.1.sequences	2296	80143	2.86488	-3.38	36.56	shrubland biome	grassland soil	soil	terrestrial soil
1715.McG.NG2	717	25029	2.86468	13.2627	-86.2362	cropland biome	coffee plantation	soil	terrestrial soil
864.NFS3control.lane2.NoIndex	4628	161660	2.8628	51.024	100.772	montane grassland biome	forest soil	soil	terrestrial soil
1521.EB144.s.6.1.sequences	7039	245958	2.86187	-5.34	37.49	shrubland biome	grassland soil	soil	terrestrial soil
1521.MD2.s.6.1.sequences	7202	251737	2.86092	34.9	-115.6	desert biome	dry soil	soil	terrestrial soil
990.KA1U.A.24	1709	59874	2.85433	41.8415	-88.2304	urban biome	field soil	soil	terrestrial soil
1721.BMC.7.1T.26.3	6459	226415	2.85273	-28.833	153.417	cropland biome	cultivated habitat	soil	terrestrial soil
776.SN.2.C.T1C	5424	190134	2.85272	-62.05	-58.24	polar desert biome	oil contaminated soil	soil	terrestrial soil
1521.EB089.s.6.1.sequences	5523	193613	2.8526	-6.87	36.16	shrubland biome	grassland soil	soil	terrestrial soil
1715.McG.NE1	504	17673	2.85181	13.2627	-86.2362	cropland biome	coffee plantation	soil	terrestrial soil
1043.Hopland.14C.Wood.TP1.02	8039	281918	2.85154	38.99	-123.07	cropland biome	grassland soil	soil	terrestrial soil
1674.McG.F110714Ch2H1	455	15967	2.84963	40.748	-74.001	urban biome	garden soil	soil	terrestrial soil
2382.SH008.C6.HA.2.731.bulk.9.12.lane7.NoIndex.L007.sequences	2582	90682	2.84731	41.0145	-72.5285	cropland biome	vineyard	bulk soil	terrestrial soil
1721.BMC.8.5T.17.3	7958	279807	2.8441	-28.833	153.417	cropland biome	cultivated habitat	soil	terrestrial soil
1642.MS00010	3191	112240	2.84301	35.117	138.937	cropland biome	alluvial paddy field soil	soil	terrestrial soil
2382.SH004.C1.RH.2.406.bulk.4.12.lane7.NoIndex.L007.sequences	2134	75329	2.83291	41.015	-72.5285	cropland biome	vineyard	bulk soil	terrestrial soil
1883.2007.218.Crump.Artic.LTREB.main.lane2.NoIndex	2069	73062	2.83184	68.6085	-149.588	tundra biome	tundra	soil	terrestrial soil
1711.KFM2.2	815	28782	2.83163	0.15	35.52	tropical moist broadleaf forest biome	national park	soil	terrestrial soil
1043.Hopland.14C.BC.TP1.01	7513	265456	2.83022	38.99	-123.07	cropland biome	grassland soil	soil	terrestrial soil
990.KA1U.C.24	2399	84772	2.82994	41.8415	-88.2304	urban biome	field soil	soil	terrestrial soil
1037.IDF2.OM2C0.ORG	5161	182554	2.82711	50.93	-120.3	temperate grassland biome	luvisol	soil	terrestrial soil
1721.B3M	977	34579	2.82541	-28.833	153.417	cropland biome	cultivated habitat	soil	terrestrial soil
1579.G.1.0	1304	46159	2.82502	20.105	-155.787	tropical shrubland biome	volcano	soil	terrestrial soil
1043.Hopland.20C.Control.TP1.01	7536	266900	2.82353	38.99	-123.07	cropland biome	grassland soil	soil	terrestrial soil
1521.EB087.s.6.1.sequences	2680	94927	2.82322	-6.88	36.17	shrubland biome	grassland soil	soil	terrestrial soil
990.KA2F.E.20	2052	72726	2.82155	41.8411	-88.2304	urban biome	field soil	soil	terrestrial soil
990.KA2U.D.25	3245	115107	2.81912	41.8411	-88.2304	urban biome	field soil	soil	terrestrial soil
1711.KAM7.1	822	29159	2.81903	0.15	35.52	cropland biome	farm soil	soil	terrestrial soil
1521.EB053.s.6.1.sequences	2812	99931	2.81394	-3.37	36.57	shrubland biome	grassland soil	soil	terrestrial soil
2382.DPOO1.C1.HA.5.646.bulk.9.12.lane7.NoIndex.L007.sequences	2565	91182	2.81306	41.0252	-72.4616	cropland biome	vineyard	bulk soil	terrestrial soil
1036.A.C.2.2.s.4.1.sequences	5324	189329	2.81204	64.49	-157.75	tundra biome	permafrost	soil	terrestrial soil
1030.TVF.2004.Loc2.D10.Rep2	4179	148619	2.81189	64.35	-145.64	forest biome	forest soil	soil	terrestrial soil
864.OTC.addppt.13.2009b.lane2.NoIndex	5148	183358	2.80762	51.024	100.772	montane grassland biome	steppe soil	soil	terrestrial soil
1579.H.2.0	1603	57177	2.80357	20.108	-155.783	tropical shrubland biome	volcano	soil	terrestrial soil
1883.2008.105.Crump.Artic.LTREB.main.lane2.NoIndex	1717	61244	2.80354	68.6085	-149.588	tundra biome	tundra	soil	terrestrial soil
1579.H.3.0	2080	74234	2.80195	20.108	-155.783	tropical shrubland biome	volcano	soil	terrestrial soil
2382.DPOO1.C1.HA.3.436.r1.bulk.4.12.lane7.NoIndex.L007.sequences	2092	74665	2.80185	41.0253	-72.4617	cropland biome	vineyard	bulk soil	terrestrial soil
1721.S15B	3052	108979	2.80054	-28.833	153.417	cropland biome	cultivated habitat	soil	terrestrial soil
1043.Hopland.20C.BC.TP1.03	7418	264952	2.79975	38.99	-123.07	cropland biome	grassland soil	soil	terrestrial soil
1715.McG.NSEC1	542	19373	2.79771	13.2627	-86.2362	cropland biome	coffee plantation	soil	terrestrial soil
1526.Stillton3R3	4493	160652	2.79673	37.496	-110.7	Large river biome	dam	soil	terrestrial soil
1036.A.V.2.2.s.4.1.sequences	4942	176863	2.79425	64.49	-157.75	tundra biome	permafrost	soil	terrestrial soil
1721.BMC.8.5T.17.2	7247	260188	2.78529	-28.833	153.417	cropland biome	cultivated habitat	soil	terrestrial soil
1711.KFM7.2	700	25136	2.78485	0.15	35.52	tropical moist broadleaf forest biome	national park	soil	terrestrial soil
1521.EB075.s.6.1.sequences	646	23214	2.7828	-6.93	36.14	shrubland biome	grassland soil	soil	terrestrial soil
632.Agricultural.soil.wheat	5634	202513	2.78204	43.64	-80.41	cropland biome	agricultural feature	soil	terrestrial soil
990.KA1U.A.21	5531	198905	2.78072	41.8415	-88.2304	urban biome	field soil	soil	terrestrial soil
1674.McG.F110714Ch3H2	537	19345	2.77591	40.748	-74.001	urban biome	garden soil	soil	terrestrial soil
990.KA2F.C.05	2354	84856	2.77411	41.8411	-88.2304	urban biome	field soil	soil	terrestrial soil
1883.2007.229.Crump.Artic.LTREB.main.lane2.NoIndex	1907	68748	2.7739	68.5858	-149.622	tundra biome	tundra	soil	terrestrial soil
1715.McG.NN1	429	15484	2.7706	13.2627	-86.2362	cropland biome	coffee plantation	soil	terrestrial soil
990.KA1U.B.19	3301	119233	2.76853	41.8415	-88.2304	urban biome	field soil	soil	terrestrial soil
1721.BMC.8.5T.23.2	7824	282633	2.76825	-28.833	153.417	cropland biome	cultivated habitat	soil	terrestrial soil
1692.Soil.A18.Medium.2011	9416	340313	2.76686	71.296	-156.766	tundra biome	dry lake	soil	terrestrial soil
1721.BMC.8.1T.30.1	6411	231807	2.76566	-28.833	153.417	cropland biome	cultivated habitat	soil	terrestrial soil
1289.KH26	5387	194804	2.76534	31.078	-97.39	cropland biome	field	soil	terrestrial soil
1521.CO2.s.6.1.sequences	3060	110703	2.76415	40.58	-105.33	grassland biome	grassland soil	soil	terrestrial soil
1715.McG.NC2	533	19283	2.76409	13.2627	-86.2362	cropland biome	coffee plantation	soil	terrestrial soil
1674.McG.F110714Jr5R4	438	15859	2.76184	40.826	-73.94	urban biome	garden soil	soil	terrestrial soil
1674.McG.F110715Ly2H5	481	17425	2.7604	40.638	-74.074	urban biome	garden soil	soil	terrestrial soil
1674.McG.F110714Jr1H3	510	18477	2.76019	40.826	-73.94	urban biome	garden soil	soil	terrestrial soil
1674.McG.G110719Di3	549	19890	2.76018	40.809	-73.963	urban biome	garden soil	soil	terrestrial soil
1721.R8M	2164	78446	2.75859	-28.833	153.417	cropland biome	cultivated habitat	soil	terrestrial soil
1717.35H.high.fertilizer	696	25268	2.75447	0.0931	34.479	cropland biome	agricultural feature	soil	terrestrial soil
990.KA3U.D.17	2150	78121	2.75214	41.8407	-88.2304	urban biome	field soil	soil	terrestrial soil
990.KA1F.B.13	2010	73038	2.75199	41.8415	-88.2304	urban biome	field soil	soil	terrestrial soil
805.pH.6.5.year.2006	3260	118527	2.75043	57.183	-2.85	cropland biome	agricultural soil	soil	terrestrial soil
1711.KFM2.3	726	26406	2.74938	0.15	35.52	tropical moist broadleaf forest biome	national park	soil	terrestrial soil
1715.McG.NN2	406	14768	2.74919	13.2627	-86.2362	cropland biome	coffee plantation	soil	terrestrial soil
1521.EB097.s.6.1.sequences	4553	165635	2.74882	-6.05	36.44	shrubland biome	grassland soil	soil	terrestrial soil
1579.H.2.30	1047	38151	2.74436	20.108	-155.783	tropical shrubland biome	volcano	soil	terrestrial soil
864.OTC.noppt.12.2009b.lane2.NoIndex	4542	165736	2.7405	51.024	100.772	montane grassland biome	steppe soil	soil	terrestrial soil
1521.SF2.s.6.1.sequences	6845	249959	2.73845	35.38	-105.93	desert biome	dry soil	soil	terrestrial soil
1521.EB101.s.6.1.sequences	3619	132343	2.73456	-6.09	36.46	shrubland biome	grassland soil	soil	terrestrial soil
776.SN.2.C.T1A	3695	135151	2.73398	-62.05	-58.24	polar desert biome	oil contaminated soil	soil	terrestrial soil
1715.McG.NSEC3	464	16992	2.7307	13.2627	-86.2362	cropland biome	coffee plantation	soil	terrestrial soil
864.RN01control.lane2.NoIndex	4436	162525	2.72943	51.024	100.772	montane grassland biome	fluvisol	soil	terrestrial soil
1674.McG.P110718Nm1	498	18265	2.72653	40.777	-73.975	urban biome	garden soil	soil	terrestrial soil
1711.KFM6.3	747	27540	2.71242	0.15	35.52	tropical moist broadleaf forest biome	national park	soil	terrestrial soil
1711.KAM9.2	790	29135	2.71152	0.15	35.52	cropland biome	farm soil	soil	terrestrial soil
1674.McG.G110718Ha3	486	17924	2.71145	40.813	-73.939	urban biome	garden soil	soil	terrestrial soil
808.AK.19.12a.s.4.1.sequences	4407	162836	2.7064	65.154	-147.501	forest biome	taiga	soil	terrestrial soil
1521.EB027.s.6.1.sequences	923	34119	2.70524	-3.39	36.51	shrubland biome	grassland soil	soil	terrestrial soil
990.KA1U.C.15	2540	93970	2.70299	41.8415	-88.2304	urban biome	field soil	soil	terrestrial soil
1043.Hopland.20C.Wood.TP1.02	7047	261000	2.7	38.99	-123.07	cropland biome	grassland soil	soil	terrestrial soil
1001.SKB1	350	12964	2.69978	33.194	-117.241	cropland biome	agricultural soil	soil	terrestrial soil
990.KA1U.A.17	4117	152527	2.69919	41.8415	-88.2304	urban biome	field soil	soil	terrestrial soil
1721.BMC.8.1T.30.3	5693	211005	2.69804	-28.833	153.417	cropland biome	cultivated habitat	soil	terrestrial soil
1526.HCanyon5R3	2534	93932	2.6977	37.551	-110.677	Large river biome	dam	soil	terrestrial soil
1715.McG.NO3	376	13954	2.69457	13.2627	-86.2362	cropland biome	coffee plantation	soil	terrestrial soil
1001.SKD3	427	15849	2.69418	33.194	-117.241	cropland biome	agricultural soil	soil	terrestrial soil
990.KA3F.D.13	3038	112851	2.69205	41.8407	-88.2304	urban biome	field soil	soil	terrestrial soil
1883.2007.248.Crump.Artic.LTREB.main.lane2.NoIndex	2024	75355	2.68595	68.5969	-149.601	tundra biome	tundra	soil	terrestrial soil
632.Wetland.soil	2115	78753	2.68561	45.56	-73.13	montane shrubland biome	wetland	soil	terrestrial soil
1579.I.3.0	5676	211411	2.68482	20.109	-155.776	tropical shrubland biome	volcano	soil	terrestrial soil
1043.Hopland.14C.BC.TP1.03	6937	258665	2.68185	38.99	-123.07	cropland biome	grassland soil	soil	terrestrial soil
990.KA3F.D.06	1630	60838	2.67925	41.8407	-88.2304	urban biome	field soil	soil	terrestrial soil
2382.SH004.C1.RH.3.411.bulk.4.12.lane7.NoIndex.L007.sequences	2361	88122	2.67924	41.015	-72.5285	cropland biome	vineyard	bulk soil	terrestrial soil
1521.EB111.s.6.1.sequences	7293	272259	2.6787	-6.07	36.49	shrubland biome	grassland soil	soil	terrestrial soil
2382.SH005.C3.RH.1.451.bulk.4.12.lane7.NoIndex.L007.sequences	2054	76822	2.67371	41.0153	-72.5281	cropland biome	vineyard	bulk soil	terrestrial soil
1721.S10M	3005	112448	2.67235	-28.833	153.417	cropland biome	cultivated habitat	soil	terrestrial soil
1526.Halls10R1	3233	121062	2.67053			Large river biome	dam	soil	terrestrial soil
1721.R11M	2759	103323	2.67027	-28.833	153.417	cropland biome	cultivated habitat	soil	terrestrial soil
1526.Halls7R1	1640	61431	2.66966	37.472	-110.71	Large river biome	dam	soil	terrestrial soil
1721.Soil.NIL.100.N.14.2	6033	225998	2.66949	-28.833	153.417	cropland biome	cultivated habitat	soil	terrestrial soil
1034.CHF13	1707	63978	2.6681	69.4424	161.756	tundra biome	tundra	soil	terrestrial soil
1038.SP3	4291	160919	2.66656	44.42	-121.85	forest biome	forest soil	soil	terrestrial soil
1521.EB113.s.6.1.sequences	7397	277439	2.66617	-6.06	36.49	shrubland biome	grassland soil	soil	terrestrial soil
2382.DPOO1.C1.HA.4.641.bulk.9.12.lane7.NoIndex.L007.sequences	2444	91712	2.66486	41.0252	-72.4616	cropland biome	vineyard	bulk soil	terrestrial soil
1674.McG.G110719Di4	476	17873	2.66324	40.809	-73.963	urban biome	garden soil	soil	terrestrial soil
1289.KH6	2705	101706	2.65963	31.078	-97.39	cropland biome	field	soil	terrestrial soil
2382.DPOO1.C1.HA.3.636.bulk.9.12.lane7.NoIndex.L007.sequences	2837	106906	2.65373	41.0252	-72.4616	cropland biome	vineyard	bulk soil	terrestrial soil
990.KA1F.A.10	1894	71393	2.65292	41.8415	-88.2304	urban biome	field soil	soil	terrestrial soil
990.KA1U.A.20	5685	214333	2.65241	41.8415	-88.2304	urban biome	field soil	soil	terrestrial soil
1674.McG.P110715Ly2	432	16297	2.65079	40.638	-74.074	urban biome	garden soil	soil	terrestrial soil
990.KA2U.E.10	3226	121761	2.64945	41.8411	-88.2304	urban biome	field soil	soil	terrestrial soil
1521.SV1.s.6.1.sequences	2621	98976	2.64812	34.33	-106.73	desert biome	dry soil	soil	terrestrial soil
1521.EB063.s.6.1.sequences	2939	111007	2.64758	-6.88	36.09	shrubland biome	grassland soil	soil	terrestrial soil
1721.Soil.NIL.100.N.22.2	4600	173750	2.64748	-28.833	153.417	cropland biome	cultivated habitat	soil	terrestrial soil
1521.EB054.s.6.1.sequences	2136	80713	2.64641	-3.37	36.57	shrubland biome	grassland soil	soil	terrestrial soil
1721.R6B	2804	105959	2.64631	-28.833	153.417	cropland biome	cultivated habitat	soil	terrestrial soil
1721.R20B	1909	72285	2.64094	-28.833	153.417	cropland biome	cultivated habitat	soil	terrestrial soil
1521.SV1.M.s.6.1.sequences	3423	129982	2.63344	34.33	-106.73	desert biome	dry soil	soil	terrestrial soil
1674.McG.F110714Jr3R2	414	15725	2.63275	40.826	-73.94	urban biome	garden soil	soil	terrestrial soil
2382.MU002.C3.HA.4.691.bulk.9.12.lane7.NoIndex.L007.sequences	2200	83744	2.62705	41.0624	-72.4501	cropland biome	vineyard	bulk soil	terrestrial soil
1715.McG.NM2	528	20104	2.62634	13.2627	-86.2362	cropland biome	coffee plantation	soil	terrestrial soil
1578.O1.high0.36to0.41	1351	51457	2.62549	71.247	-156.389	tundra biome	tundra	soil	terrestrial soil
1674.McG.P110718Wd2	625	23806	2.62539	40.777	-73.975	urban biome	garden soil	soil	terrestrial soil
2382.SH007.C6.RH.3.511.bulk.4.12.lane7.NoIndex.L007.sequences	2123	80881	2.62484	41.0149	-72.5285	cropland biome	vineyard	bulk soil	terrestrial soil
990.KA2F.D.13	2783	106154	2.62166	41.8411	-88.2304	urban biome	field soil	soil	terrestrial soil
1526.HCanyon8R2	1968	75093	2.62075	37.55	-110.677	Large river biome	dam	soil	terrestrial soil
1715.McG.NB3	394	15034	2.62073	13.2627	-86.2362	cropland biome	coffee plantation	soil	terrestrial soil
805.pH.7.0.year.2006	2823	107742	2.62015	57.183	-2.85	cropland biome	agricultural soil	soil	terrestrial soil
1674.McG.F110714Ch3R1	457	17450	2.61891	40.748	-74.001	urban biome	garden soil	soil	terrestrial soil
990.KA1F.E.12	3037	116020	2.61765	41.8415	-88.2304	urban biome	field soil	soil	terrestrial soil
990.KA2F.C.11	2656	101469	2.61755	41.8411	-88.2304	urban biome	field soil	soil	terrestrial soil
1289.KH30	6363	243098	2.61746	31.078	-97.39	cropland biome	field	soil	terrestrial soil
1034.CHC1	1657	63336	2.61621	69.434	161.716	tundra biome	tundra	soil	terrestrial soil
1521.EB099.s.6.1.sequences	2620	100348	2.61091	-6.12	36.46	shrubland biome	grassland soil	soil	terrestrial soil
990.KA3U.E.13	3667	140677	2.60668	41.8407	-88.2304	urban biome	field soil	soil	terrestrial soil
1579.D.2.15	1650	63332	2.60532	20.086	-155.829	tropical shrubland biome	volcano	soil	terrestrial soil
1521.EB077.s.6.1.sequences	1412	54218	2.6043	-6.91	36.14	shrubland biome	grassland soil	soil	terrestrial soil
990.KA2F.C.18	1707	65547	2.60424	41.8411	-88.2304	urban biome	field soil	soil	terrestrial soil
1721.R27M	1517	58318	2.60126	-28.833	153.417	cropland biome	cultivated habitat	soil	terrestrial soil
805.pH.6.0.year.2006	3414	131337	2.59942	57.183	-2.85	cropland biome	agricultural soil	soil	terrestrial soil
990.KA1F.B.05	2406	92563	2.59931	41.8415	-88.2304	urban biome	field soil	soil	terrestrial soil
1579.G.4.0	1531	58967	2.59637	20.105	-155.787	tropical shrubland biome	volcano	soil	terrestrial soil
1883.2010.307B.Crump.Artic.LTREB.main.lane3.NoIndex	1505	57981	2.59568	68.5969	-149.601	tundra biome	tundra	soil	terrestrial soil
990.KA1F.B.16	3592	138413	2.59513	41.8415	-88.2304	urban biome	field soil	soil	terrestrial soil
990.KA2F.B.16	1716	66151	2.59407	41.8411	-88.2304	urban biome	field soil	soil	terrestrial soil
1526.Halls10R2	1605	61891	2.59327			Large river biome	dam	soil	terrestrial soil
1721.R24B	2046	78978	2.59059	-28.833	153.417	cropland biome	cultivated habitat	soil	terrestrial soil
1674.McG.F110715Ly5H4	482	18615	2.58931	40.638	-74.074	urban biome	garden soil	soil	terrestrial soil
1526.Halls9R2	2075	80156	2.5887	37.471	-110.71	Large river biome	dam	soil	terrestrial soil
990.KA3F.D.24	5028	194231	2.58867	41.8407	-88.2304	urban biome	field soil	soil	terrestrial soil
1521.SV2.s.6.1.sequences	3102	119852	2.58819	34.33	-106.73	desert biome	dry soil	soil	terrestrial soil
990.KA3U.C.02	1415	54711	2.58632	41.8407	-88.2304	urban biome	field soil	soil	terrestrial soil
1716.McG.PAPrS32	384	14849	2.58603	9.14379	-79.7168	tropical moist broadleaf forest biome	forest soil	soil	terrestrial soil
2382.DPOO1.C1.HA.1.626.bulk.9.12.lane7.NoIndex.L007.sequences	2441	94419	2.58528	41.0252	-72.4616	cropland biome	vineyard	bulk soil	terrestrial soil
864.6.CON.addV.addG.noW.A.lane2.NoIndex	1959	75800	2.58443	51.024	100.772	montane grassland biome	steppe soil	soil	terrestrial soil
1521.EB123.s.6.1.sequences	2447	94781	2.58174	-5.38	37.45	shrubland biome	grassland soil	soil	terrestrial soil
1037.SBS1.OM2C0.MIN	3641	141046	2.58143	54.37	-122.62	temperate coniferous forest biome	podzol	soil	terrestrial soil
990.KA1U.A.10	3274	126881	2.58037	41.8415	-88.2304	urban biome	field soil	soil	terrestrial soil
990.KA2U.A.19	2876	111465	2.58018	41.8411	-88.2304	urban biome	field soil	soil	terrestrial soil
1521.EB024.s.6.1.sequences	4291	166336	2.57972	-77.53	161.7	tundra biome	tundra	soil	terrestrial soil
1521.GB5.s.6.1.sequences	7011	271958	2.57797	39.35	-111.58	grassland biome	grassland soil	soil	terrestrial soil
990.KA3F.D.02	3329	129156	2.5775	41.8407	-88.2304	urban biome	field soil	soil	terrestrial soil
1579.MW.2.15	1639	63597	2.57717	20.123	-155.772	tropical shrubland biome	volcano	soil	terrestrial soil
990.KA3U.A.23	1371	53216	2.57629	41.8407	-88.2304	urban biome	field soil	soil	terrestrial soil
1030.TVF.2010.Loc4.D10.Rep5	5223	202935	2.57373	64.33	-145.69	forest biome	forest soil	soil	terrestrial soil
1024.SH004.C1.RH.3.211.bulk.9.11.G1.L00	269	10465	2.57047	41.0151	-72.5285	cropland biome	vineyard	bulk soil	terrestrial soil
1030.TVF.2004.Loc3.D10.Rep5	3190	124171	2.56904	64.35	-145.64	forest biome	forest soil	soil	terrestrial soil
1883.2008.088.Crump.Artic.LTREB.main.lane2.NoIndex	1833	71389	2.56762	68.5737	-149.537	tundra biome	tundra	soil	terrestrial soil
1711.KAM7.3	757	29517	2.56462	0.15	35.52	cropland biome	farm soil	soil	terrestrial soil
805.pH.6.0.year.2007	2573	100400	2.56275	57.183	-2.85	cropland biome	agricultural soil	soil	terrestrial soil
1526.Halls5R1	2432	94964	2.56097	37.472	-110.71	Large river biome	dam	soil	terrestrial soil
1521.EB071.s.6.1.sequences	1853	72399	2.55943	-6.89	36.12	shrubland biome	grassland soil	soil	terrestrial soil
1642.MS00075	1361	53195	2.55851	35.117	138.937	cropland biome	alluvial paddy field soil	soil	terrestrial soil
1030.TVF.2010.Loc1.D10.Rep4	4922	192383	2.55844	64.33	-145.69	forest biome	forest soil	soil	terrestrial soil
1031.HJRA.1	3804	148831	2.55592	44.23	-122.19	coniferous forest biome	forest soil	soil	terrestrial soil
1521.EB129.s.6.1.sequences	4465	174735	2.5553	-5.32	37.45	shrubland biome	grassland soil	soil	terrestrial soil
1579.MW.4.30	1633	63938	2.55404	20.123	-155.772	tropical shrubland biome	volcano	soil	terrestrial soil
1521.EB095.s.6.1.sequences	3515	137680	2.55302	-6.06	36.44	shrubland biome	grassland soil	soil	terrestrial soil
990.KA1F.D.16	2950	115561	2.55276	41.8415	-88.2304	urban biome	field soil	soil	terrestrial soil
1883.2007.24.Crump.Artic.LTREB.main.lane2.NoIndex	1931	75667	2.55197	68.5913	-149.612	tundra biome	tundra	soil	terrestrial soil
990.KA1F.C.22	3213	125926	2.5515	41.8415	-88.2304	urban biome	field soil	soil	terrestrial soil
990.KA1F.D.14	2328	91276	2.55051	41.8415	-88.2304	urban biome	field soil	soil	terrestrial soil
1521.EB040.s.6.1.sequences	3375	132328	2.55048	-3.34	36.53	shrubland biome	grassland soil	soil	terrestrial soil
1526.HCanyon12R3	1564	61328	2.55022	37.55	-110.676	Large river biome	dam	soil	terrestrial soil
990.KA1U.E.05	2546	99894	2.5487	41.8415	-88.2304	urban biome	field soil	soil	terrestrial soil
1674.McG.F110714Ch3H5	508	19950	2.54637	40.748	-74.001	urban biome	garden soil	soil	terrestrial soil
990.KA1F.B.04	2584	101500	2.54581	41.8415	-88.2304	urban biome	field soil	soil	terrestrial soil
1043.Hopland.14C.Wood.TP1.03	6201	243835	2.54311	38.99	-123.07	cropland biome	grassland soil	soil	terrestrial soil
990.KA2U.A.22	2940	115690	2.54127	41.8411	-88.2304	urban biome	field soil	soil	terrestrial soil
1642.MS00036	2207	86901	2.53967	35.117	138.937	cropland biome	alluvial paddy field soil	soil	terrestrial soil
864.4.OTC.addG.noV.2010a.lane2.NoIndex	3197	126029	2.53672	51.024	100.772	montane grassland biome	steppe soil	soil	terrestrial soil
990.KA1F.E.07	2411	95077	2.53584	41.8415	-88.2304	urban biome	field soil	soil	terrestrial soil
1031.HJRA3	3746	147726	2.53578	44.23	-122.16	coniferous forest biome	forest soil	soil	terrestrial soil
864.CON.addppt.13.2009b.lane2.NoIndex	2246	88667	2.53307	51.024	100.772	montane grassland biome	steppe soil	soil	terrestrial soil
1521.EB036.s.6.1.sequences	2856	112750	2.53304	-3.39	36.53	shrubland biome	grassland soil	soil	terrestrial soil
1721.R15M	2799	110589	2.53099	-28.833	153.417	cropland biome	cultivated habitat	soil	terrestrial soil
1037.SBS1.REF.MIN	3494	138233	2.52762	54.37	-122.62	temperate coniferous forest biome	podzol	soil	terrestrial soil
1642.MS00061	4361	172624	2.5263	35.117	138.937	cropland biome	alluvial paddy field soil	soil	terrestrial soil
1036.A.Ac.2.1.s.4.1.sequences	4931	195289	2.52498	64.49	-157.75	tundra biome	permafrost	soil	terrestrial soil
1043.Hopland.14C.Control.TP1.01	6848	271504	2.52225	38.99	-123.07	cropland biome	grassland soil	soil	terrestrial soil
990.KA2U.D.07	1602	63573	2.51994	41.8411	-88.2304	urban biome	field soil	soil	terrestrial soil
990.KA3F.D.09	3885	154546	2.51381	41.8407	-88.2304	urban biome	field soil	soil	terrestrial soil
722.SV1.4.s.4.1.sequence	2285	90924	2.51309	31.712	-106.466	desert biome	shrubland	soil	terrestrial soil
990.KA3F.D.03	3018	120340	2.50789	41.8407	-88.2304	urban biome	field soil	soil	terrestrial soil
1037.IDF3.OM2C0.ORG	2989	119196	2.50763	50.9	-120.35	temperate grassland biome	luvisol	soil	terrestrial soil
1030.TVF.2004.Loc3.D0.Rep5	3130	124846	2.50709	64.35	-145.64	forest biome	forest soil	soil	terrestrial soil
990.KA3F.D.25	2655	105903	2.50701	41.8407	-88.2304	urban biome	field soil	soil	terrestrial soil
1521.BZ1.s.6.1.sequences	3789	151137	2.507	64.8	-148.25	temperate mixed forest biome	forest soil	soil	terrestrial soil
1289.KH29	3548	141816	2.50183	31.078	-97.39	cropland biome	field	soil	terrestrial soil
1521.SF2.M.s.6.1.sequences	3345	133751	2.50092	35.38	-105.93	desert biome	dry soil	soil	terrestrial soil
990.KA3U.A.03	4089	163571	2.49983	41.8407	-88.2304	urban biome	field soil	soil	terrestrial soil
990.KA1F.D.02	3152	126147	2.49867	41.8415	-88.2304	urban biome	field soil	soil	terrestrial soil
1674.McG.F110714Jr1R5	425	17012	2.49824	40.826	-73.94	urban biome	garden soil	soil	terrestrial soil
1716.McG.PAPrS21	370	14825	2.49578	9.15296	-79.7531	tropical moist broadleaf forest biome	forest soil	soil	terrestrial soil
864.LSFS1.OTC.lane2.NoIndex	4702	188473	2.49479	51.024	100.772	montane grassland biome	steppe soil	soil	terrestrial soil
990.KA3F.C.21	2769	111071	2.493	41.8407	-88.2304	urban biome	field soil	soil	terrestrial soil
990.KA2U.A.24	2380	95480	2.49267	41.8411	-88.2304	urban biome	field soil	soil	terrestrial soil
805.pH.7.0.year.2007	2431	97534	2.49246	57.183	-2.85	cropland biome	agricultural soil	soil	terrestrial soil
1715.McG.ND3	437	17533	2.49244	13.2627	-86.2362	cropland biome	coffee plantation	soil	terrestrial soil
1579.C.2.0	1222	49029	2.4924	20.092	-155.845	tropical shrubland biome	volcano	soil	terrestrial soil
1001.SKM5	300	12039	2.4919	33.194	-117.241	cropland biome	plant-associated habitat	soil	terrestrial soil
1721.R25M	2042	81950	2.49176	-28.833	153.417	cropland biome	cultivated habitat	soil	terrestrial soil
1034.ZKA1	1696	68155	2.48845	74.482	-20.5317	tundra biome	tundra	soil	terrestrial soil
2382.DPOO1.C1.HA.2.631.bulk.9.12.lane7.NoIndex.L007.sequences	2337	93970	2.48696	41.0252	-72.4616	cropland biome	vineyard	bulk soil	terrestrial soil
1715.McG.NH2	469	18861	2.48661	13.2627	-86.2362	cropland biome	coffee plantation	soil	terrestrial soil
1034.CHG9	1677	67508	2.48415	68.7478	161.595	tundra biome	tundra	soil	terrestrial soil
2382.SH004.C1.RH.5.421.bulk.4.12.lane7.NoIndex.L007.sequences	2220	89369	2.48408	41.015	-72.5285	cropland biome	vineyard	bulk soil	terrestrial soil
990.KA1F.D.03	1699	68397	2.48403	41.8415	-88.2304	urban biome	field soil	soil	terrestrial soil
1715.McG.NS1	365	14697	2.4835	13.2627	-86.2362	cropland biome	coffee plantation	soil	terrestrial soil
1721.B4B	2383	96125	2.47906	-28.833	153.417	cropland biome	cultivated habitat	soil	terrestrial soil
990.KA2U.A.03	2206	89021	2.47807	41.8411	-88.2304	urban biome	field soil	soil	terrestrial soil
1037.SBS2.REF.MIN	4518	182435	2.4765	54.62	-126.3	temperate grassland biome	luvisol	soil	terrestrial soil
990.KA3F.A.21	2492	100647	2.47598	41.8407	-88.2304	urban biome	field soil	soil	terrestrial soil
1521.EB068.s.6.1.sequences	1546	62473	2.47467	-6.94	36.12	shrubland biome	grassland soil	soil	terrestrial soil
990.KA1U.A.08	3274	132340	2.47393	41.8415	-88.2304	urban biome	field soil	soil	terrestrial soil
1579.C.3.0	846	34217	2.47246	20.092	-155.845	tropical shrubland biome	volcano	soil	terrestrial soil
1521.EB073.s.6.1.sequences	3489	141168	2.47152	-6.86	36.12	shrubland biome	grassland soil	soil	terrestrial soil
990.KA2U.A.16	3344	135399	2.46974	41.8411	-88.2304	urban biome	field soil	soil	terrestrial soil
1526.HCanyon9R3	1703	68969	2.46923	37.55	-110.677	Large river biome	dam	soil	terrestrial soil
864.OSC.2.2009a.lane2.NoIndex	4288	173763	2.46773	51.024	100.772	montane grassland biome	steppe soil	soil	terrestrial soil
1034.CHG10	1500	60808	2.46678	68.7478	161.595	tundra biome	tundra	soil	terrestrial soil
1526.Stillton7R1	3245	131598	2.46584	37.502	-110.699	Large river biome	dam	soil	terrestrial soil
1521.CL4.s.6.1.sequences	2340	94960	2.4642	34.62	-81.67	forest biome	forest	soil	terrestrial soil
1526.HCanyon7R1	1314	53358	2.46261	37.55	-110.677	Large river biome	dam	soil	terrestrial soil
1289.KH11	4751	193074	2.46071	31.078	-97.39	cropland biome	field	soil	terrestrial soil
722.SV1.3.s.3.1.sequence	2381	96887	2.4575	31.712	-106.466	desert biome	shrubland	soil	terrestrial soil
1289.KH34	2124	86490	2.45578	31.078	-97.39	cropland biome	field	soil	terrestrial soil
1716.McG.PAPrS16	339	13808	2.4551	8.98946	-79.5536	tropical moist broadleaf forest biome	forest soil	soil	terrestrial soil
864.CON.R.4.2009a.lane2.NoIndex	2965	121006	2.45029	51.024	100.772	montane grassland biome	steppe soil	soil	terrestrial soil
2382.SH004.C1.RH.4.416.bulk.4.12.lane7.NoIndex.L007.sequences	1884	76908	2.44968	41.015	-72.5285	cropland biome	vineyard	bulk soil	terrestrial soil
990.KA3U.A.05	2501	102176	2.44774	41.8407	-88.2304	urban biome	field soil	soil	terrestrial soil
1526.CrustControlR3	1645	67209	2.44759	37.275	-110.958	Large river biome	dam	soil	terrestrial soil
990.KA2F.A.15	1118	45694	2.44671	41.8411	-88.2304	urban biome	field soil	soil	terrestrial soil
1001.SKD2	322	13168	2.44532	33.194	-117.241	cropland biome	agricultural soil	soil	terrestrial soil
1526.HCanyon11R2	795	32513	2.44518	37.55	-110.676	Large river biome	dam	soil	terrestrial soil
1043.Start.Hopland.20C.T0.04	6050	247735	2.44213	38.99	-123.07	cropland biome	grassland soil	soil	terrestrial soil
1711.KAJ4.3	435	17834	2.43916	0.15	35.52	rangeland biome	farm soil	soil	terrestrial soil
805.pH.6.5.year.2007	3029	124192	2.43897	57.183	-2.85	cropland biome	agricultural soil	soil	terrestrial soil
1674.McG.F110714Ch1R2	399	16375	2.43664	40.748	-74.001	urban biome	garden soil	soil	terrestrial soil
1674.McG.F110714Ch2R1	426	17485	2.43637	40.748	-74.001	urban biome	garden soil	soil	terrestrial soil
990.KA3F.E.11	7827	321335	2.43578	41.8407	-88.2304	urban biome	field soil	soil	terrestrial soil
1711.KFM6.2	618	25372	2.43576	0.15	35.52	tropical moist broadleaf forest biome	national park	soil	terrestrial soil
990.KA1U.A.01	2274	93488	2.4324	41.8415	-88.2304	urban biome	field soil	soil	terrestrial soil
1674.McG.G110719Di5	426	17528	2.4304	40.809	-73.963	urban biome	garden soil	soil	terrestrial soil
990.KA1U.A.03	4355	179306	2.42881	41.8415	-88.2304	urban biome	field soil	soil	terrestrial soil
990.KA2F.B.06	1559	64188	2.4288	41.8411	-88.2304	urban biome	field soil	soil	terrestrial soil
1721.B29B	1327	54652	2.42809	-28.833	153.417	cropland biome	cultivated habitat	soil	terrestrial soil
1031.HJDF2	3326	137069	2.42652	44.23	-122.19	coniferous forest biome	forest soil	soil	terrestrial soil
864.RN01.OTC.lane2.NoIndex	3585	147789	2.42576	51.024	100.772	montane grassland biome	fluvisol	soil	terrestrial soil
1721.B9T	1545	63697	2.42555	-28.833	153.417	cropland biome	cultivated habitat	soil	terrestrial soil
990.KA2F.D.02	1905	78573	2.4245	41.8411	-88.2304	urban biome	field soil	soil	terrestrial soil
1036.A.Ac.2.2.s.4.1.sequences.r	5105	210713	2.42273	64.49	-157.75	tundra biome	permafrost	soil	terrestrial soil
1692.Soil.O42.Deep.2011	6014	248683	2.41834	71.296	-156.766	tundra biome	dry lake	soil	terrestrial soil
1674.McG.F110715Ly6H5	396	16389	2.41625	40.638	-74.074	urban biome	garden soil	soil	terrestrial soil
1711.KFM8.2	883	36555	2.41554	0.15	35.52	tropical moist broadleaf forest biome	national park	soil	terrestrial soil
1579.C.3.30	1323	54799	2.41428	20.092	-155.845	tropical shrubland biome	volcano	soil	terrestrial soil
1521.EB133.s.6.1.sequences	3507	145486	2.41054	-5.35	37.47	shrubland biome	grassland soil	soil	terrestrial soil
990.KA1U.A.11	2334	96869	2.40944	41.8415	-88.2304	urban biome	field soil	soil	terrestrial soil
990.KA1F.C.17	2420	100471	2.40866	41.8415	-88.2304	urban biome	field soil	soil	terrestrial soil
990.KA2U.E.02	2432	101024	2.40735	41.8411	-88.2304	urban biome	field soil	soil	terrestrial soil
990.KA2F.A.13	1319	54815	2.40628	41.8411	-88.2304	urban biome	field soil	soil	terrestrial soil
1030.TVF.2004.Loc4.D10.Rep4	3122	129788	2.40546	64.35	-145.64	forest biome	forest soil	soil	terrestrial soil
1526.Stillton11R3	2811	116879	2.40505	37.502	-110.699	Large river biome	dam	soil	terrestrial soil
1526.Halls9R1	1807	75221	2.40225	37.471	-110.71	Large river biome	dam	soil	terrestrial soil
1642.MS00104	2661	110800	2.40162	35.117	138.937	cropland biome	alluvial paddy field soil	soil	terrestrial soil
990.KA3F.D.17	5157	214883	2.39991	41.8407	-88.2304	urban biome	field soil	soil	terrestrial soil
990.KA3F.A.07	2589	107891	2.39964	41.8407	-88.2304	urban biome	field soil	soil	terrestrial soil
1642.MS00119	12659	527896	2.39801	35.117	138.937	cropland biome	alluvial paddy field soil	soil	terrestrial soil
990.KA1F.B.17	5251	218982	2.39791	41.8415	-88.2304	urban biome	field soil	soil	terrestrial soil
1578.O1.high.06to0.1	1963	81944	2.39554	71.247	-156.389	tundra biome	tundra	soil	terrestrial soil
1642.MS00170	2146	89655	2.39362	35.117	138.937	cropland biome	alluvial paddy field soil	soil	terrestrial soil
1579.MW.2.30	1794	74976	2.39277	20.123	-155.772	tropical shrubland biome	volcano	soil	terrestrial soil
1711.KAM9.1	830	34693	2.39241	0.15	35.52	cropland biome	farm soil	soil	terrestrial soil
1526.Stillton8R3	4665	195102	2.39106	37.502	-110.699	Large river biome	dam	soil	terrestrial soil
1883.2007.249.Crump.Artic.LTREB.main.lane2.NoIndex	1881	78674	2.39088	68.5969	-149.601	tundra biome	tundra	soil	terrestrial soil
1717.37L.low.fertilizer	484	20244	2.39083	0.0921	34.481	cropland biome	agricultural feature	soil	terrestrial soil
1883.2007.23.Crump.Artic.LTREB.main.lane2.NoIndex	1956	81857	2.38953	68.5858	-149.622	tundra biome	tundra	soil	terrestrial soil
990.KA2U.E.12	2353	98583	2.38682	41.8411	-88.2304	urban biome	field soil	soil	terrestrial soil
990.KA3F.D.16	3044	127554	2.38644	41.8407	-88.2304	urban biome	field soil	soil	terrestrial soil
1674.McG.F110715Ly6H1	347	14558	2.38357	40.638	-74.074	urban biome	garden soil	soil	terrestrial soil
990.KA3F.C.19	2787	116939	2.38329	41.8407	-88.2304	urban biome	field soil	soil	terrestrial soil
990.KA1U.D.03	651	27325	2.38243	41.8415	-88.2304	urban biome	field soil	soil	terrestrial soil
990.KA3F.C.18	2002	84096	2.38061	41.8407	-88.2304	urban biome	field soil	soil	terrestrial soil
2382.MU002.C3.HA.1.676.bulk.9.12.lane7.NoIndex.L007.sequences	2134	89671	2.37981	41.0627	-72.4503	cropland biome	vineyard	bulk soil	terrestrial soil
1716.McG.PAPrS10	353	14841	2.37855	9.08033	-79.6715	tropical moist broadleaf forest biome	forest soil	soil	terrestrial soil
1721.BMC.8.5T.23.3	7297	307223	2.37515	-28.833	153.417	cropland biome	cultivated habitat	soil	terrestrial soil
864.OTC.V.6.2009a.lane2.NoIndex	3883	163525	2.37456	51.024	100.772	montane grassland biome	steppe soil	soil	terrestrial soil
990.KA2U.C.04	3437	145030	2.36985	41.8411	-88.2304	urban biome	field soil	soil	terrestrial soil
2382.MU002.C3.HA.2.681.bulk.9.12.lane7.NoIndex.L007.sequences	1945	82093	2.36926	41.0627	-72.4503	cropland biome	vineyard	bulk soil	terrestrial soil
1883.2007.219.Crump.Artic.LTREB.main.lane2.NoIndex	2148	90679	2.3688	68.6085	-149.588	tundra biome	tundra	soil	terrestrial soil
1526.Halls1R2	2922	123483	2.36632	37.473	-110.709	Large river biome	dam	soil	terrestrial soil
1030.TVF.2010.Loc3.D10.Rep4	3102	131188	2.36455	64.33	-145.69	forest biome	forest soil	soil	terrestrial soil
1526.Stillton3R1	3596	152099	2.36425	37.496	-110.7	Large river biome	dam	soil	terrestrial soil
1883.2010.330A.Crump.Artic.LTREB.main.lane3.NoIndex	1709	72380	2.36115	68.6085	-149.588	tundra biome	tundra	soil	terrestrial soil
864.NFS3.lane2.NoIndex	4010	169856	2.36082	51.024	100.772	montane grassland biome	forest soil	soil	terrestrial soil
990.KA3U.A.12	3451	146184	2.36072	41.8407	-88.2304	urban biome	field soil	soil	terrestrial soil
990.KA2U.C.03	2267	96047	2.3603	41.8411	-88.2304	urban biome	field soil	soil	terrestrial soil
1521.EB143.s.6.1.sequences	6598	279585	2.35993	-5.34	37.49	shrubland biome	grassland soil	soil	terrestrial soil
1721.R2B	2257	95645	2.35977	-28.833	153.417	cropland biome	cultivated habitat	soil	terrestrial soil
990.KA2F.C.12	1870	79254	2.3595	41.8411	-88.2304	urban biome	field soil	soil	terrestrial soil
1642.MS00183	2396	101680	2.35641	35.117	138.937	cropland biome	alluvial paddy field soil	soil	terrestrial soil
990.KA1F.A.15	3338	141684	2.35595	41.8415	-88.2304	urban biome	field soil	soil	terrestrial soil
1526.Halls6R1	577	24500	2.3551	37.472	-110.71	Large river biome	dam	soil	terrestrial soil
1715.McG.NS3	353	14992	2.35459	13.2627	-86.2362	cropland biome	coffee plantation	soil	terrestrial soil
990.KA1F.B.08	2727	115851	2.35389	41.8415	-88.2304	urban biome	field soil	soil	terrestrial soil
990.KA1U.C.12	2360	100313	2.35264	41.8415	-88.2304	urban biome	field soil	soil	terrestrial soil
1001.SKB2	327	13933	2.34695	33.194	-117.241	cropland biome	agricultural soil	soil	terrestrial soil
1716.McG.PAPrS15	346	14744	2.34672	8.99962	-79.5628	tropical moist broadleaf forest biome	forest soil	soil	terrestrial soil
1642.MS00153	1558	66419	2.34571	35.117	138.937	cropland biome	alluvial paddy field soil	soil	terrestrial soil
990.KA3F.D.20	1549	66108	2.34314	41.8407	-88.2304	urban biome	field soil	soil	terrestrial soil
990.KA3F.E.01	3169	135366	2.34106	41.8407	-88.2304	urban biome	field soil	soil	terrestrial soil
1526.Halls8R2	585	25028	2.33738	37.471	-110.71	Large river biome	dam	soil	terrestrial soil
1883.2011.3.Crump.Artic.LTREB.main.lane4.NoIndex	1623	69445	2.3371	68.5969	-149.601	tundra biome	tundra	soil	terrestrial soil
990.KA2U.D.13	1555	66543	2.33683	41.8411	-88.2304	urban biome	field soil	soil	terrestrial soil
1030.TVF.2004.Loc4.D10.Rep5	2739	117375	2.33355	64.35	-145.64	forest biome	forest soil	soil	terrestrial soil
1526.Stillton10R2	2804	120172	2.33332	37.502	-110.699	Large river biome	dam	soil	terrestrial soil
1721.B25M	2227	95448	2.33321	-28.833	153.417	cropland biome	cultivated habitat	soil	terrestrial soil
1579.C.1.0	1294	55526	2.33044	20.092	-155.845	tropical shrubland biome	volcano	soil	terrestrial soil
1642.MS00028	1961	84151	2.33033	35.117	138.937	cropland biome	alluvial paddy field soil	soil	terrestrial soil
1642.MS00054	3044	130710	2.32882	35.117	138.937	cropland biome	alluvial paddy field soil	soil	terrestrial soil
990.KA1F.B.23	2983	128153	2.32769	41.8415	-88.2304	urban biome	field soil	soil	terrestrial soil
990.KA1F.B.09	5467	234888	2.32749	41.8415	-88.2304	urban biome	field soil	soil	terrestrial soil
990.KA3U.B.17	2144	92124	2.3273	41.8407	-88.2304	urban biome	field soil	soil	terrestrial soil
1674.McG.P110718Gl3	468	20125	2.32547	40.777	-73.975	urban biome	garden soil	soil	terrestrial soil
722.SV1.2.s.2.1.sequence	1832	78793	2.32508	31.712	-106.466	desert biome	shrubland	soil	terrestrial soil
1642.MS00069	2790	120002	2.32496	35.117	138.937	cropland biome	alluvial paddy field soil	soil	terrestrial soil
864.RP003control.lane2.NoIndex	3481	150192	2.3177	51.024	100.772	montane grassland biome	fluvisol	soil	terrestrial soil
1526.Halls7R2	2531	109238	2.31696	37.472	-110.71	Large river biome	dam	soil	terrestrial soil
990.KA1F.D.06	688	29715	2.31533	41.8415	-88.2304	urban biome	field soil	soil	terrestrial soil
990.KA1F.B.14	4353	188137	2.31374	41.8415	-88.2304	urban biome	field soil	soil	terrestrial soil
990.KA2F.C.15	2412	104248	2.31371	41.8411	-88.2304	urban biome	field soil	soil	terrestrial soil
1521.EB152.s.6.1.sequences	4064	175735	2.31257	-5.33	37.52	shrubland biome	grassland soil	soil	terrestrial soil
990.KA2U.A.17	2295	99272	2.31183	41.8411	-88.2304	urban biome	field soil	soil	terrestrial soil
864.2.C.addG.addV.2010a.lane2.NoIndex	3729	161419	2.31014	51.024	100.772	montane grassland biome	steppe soil	soil	terrestrial soil
990.KA3F.B.01	1835	79485	2.30861	41.8407	-88.2304	urban biome	field soil	soil	terrestrial soil
1043.Start.Hopland.20C.T0.03	5488	237855	2.30729	38.99	-123.07	cropland biome	grassland soil	soil	terrestrial soil
1578.As.high.16to0.2	1870	81091	2.30605	71.248	-156.587	tundra biome	tundra	soil	terrestrial soil
990.KA3F.D.14	1362	59077	2.30547	41.8407	-88.2304	urban biome	field soil	soil	terrestrial soil
990.KA3F.D.19	2039	88468	2.30479	41.8407	-88.2304	urban biome	field soil	soil	terrestrial soil
2382.SH007.C6.RH.1.501.bulk.4.12.lane7.NoIndex.L007.sequences	1920	83335	2.30395	41.0149	-72.5285	cropland biome	vineyard	bulk soil	terrestrial soil
1721.S30M	1691	73492	2.30093	-28.833	153.417	cropland biome	cultivated habitat	soil	terrestrial soil
1521.EB031.s.6.1.sequences	1651	71766	2.30053	-3.34	36.51	shrubland biome	grassland soil	soil	terrestrial soil
864.LSFS2control.lane2.NoIndex	3772	163981	2.30027	51.024	100.772	montane grassland biome	steppe soil	soil	terrestrial soil
864.NFS004control.lane2.NoIndex	2973	129313	2.29907	51.024	100.772	montane grassland biome	forest soil	soil	terrestrial soil
1526.HCanyon10R2	840	36539	2.29891	37.55	-110.677	Large river biome	dam	soil	terrestrial soil
1521.HI2.s.6.1.sequences	2453	106740	2.29811	20.08	-155.7	tropical grassland biome	grassland soil	soil	terrestrial soil
1036.A.Ac.2.1.s.4.1.sequences.r	4478	195086	2.2954	64.49	-157.75	tundra biome	permafrost	soil	terrestrial soil
1034.CHA3	1374	59862	2.29528	69.438	161.71	tundra biome	tundra	soil	terrestrial soil
1579.C.4.30	1865	81314	2.29358	20.092	-155.845	tropical shrubland biome	volcano	soil	terrestrial soil
1883.2009.145.Crump.Artic.LTREB.main.lane3.NoIndex	2149	93769	2.2918	68.6	-149.576	tundra biome	tundra	soil	terrestrial soil
1034.CHG11	1241	54185	2.2903	68.7478	161.595	tundra biome	tundra	soil	terrestrial soil
990.KA1F.A.06	3679	160662	2.2899	41.8415	-88.2304	urban biome	field soil	soil	terrestrial soil
1289.KH54	5541	242036	2.28933	31.078	-97.39	cropland biome	field	soil	terrestrial soil
864.RP003.OTC.lane2.NoIndex	3636	158844	2.28904	51.024	100.772	montane grassland biome	fluvisol	soil	terrestrial soil
1883.2007.071.Crump.Artic.LTREB.main.lane1.NoIndex	1851	80865	2.289	68.6256	-149.596	tundra biome	tundra	soil	terrestrial soil
864.2.CON.addV.addG.noW.2.lane2.NoIndex	892	38995	2.28747	51.024	100.772	montane grassland biome	steppe soil	soil	terrestrial soil
1037.SBS3.OM2C0.ORG	2771	121233	2.28568	52.32	-121.92	temperate grassland biome	luvisol	soil	terrestrial soil
1721.BMC.7.5T.18.1	3698	161793	2.28564	-28.833	153.417	cropland biome	cultivated habitat	soil	terrestrial soil
1642.MS00059	3536	154854	2.28344	35.117	138.937	cropland biome	alluvial paddy field soil	soil	terrestrial soil
1526.CrustControlR1	1647	72140	2.28306	37.275	-110.958	Large river biome	dam	soil	terrestrial soil
1642.MS00190	2615	114612	2.28161	35.117	138.937	cropland biome	alluvial paddy field soil	soil	terrestrial soil
1036.A.N.7.1.s.4.1.sequences	4108	180145	2.28039	64.49	-157.75	tundra biome	permafrost	soil	terrestrial soil
990.KA2F.A.11	2197	96385	2.2794	41.8411	-88.2304	urban biome	field soil	soil	terrestrial soil
1030.TVF.2010.Loc3.D10.Rep5	3067	134686	2.27715	64.33	-145.69	forest biome	forest soil	soil	terrestrial soil
990.KA3F.C.08	2102	92312	2.27706	41.8407	-88.2304	urban biome	field soil	soil	terrestrial soil
990.KA1U.C.25	2303	101160	2.27659	41.8415	-88.2304	urban biome	field soil	soil	terrestrial soil
1043.Hopland.14C.Wood.TP1.04	5462	239966	2.27616	38.99	-123.07	cropland biome	grassland soil	soil	terrestrial soil
990.KA2U.E.21	2479	108918	2.27602	41.8411	-88.2304	urban biome	field soil	soil	terrestrial soil
1883.2007.354.Crump.Artic.LTREB.main.lane2.NoIndex	1463	64358	2.27322	68.6085	-149.588	tundra biome	tundra	soil	terrestrial soil
990.KA2U.C.15	1470	64743	2.27052	41.8411	-88.2304	urban biome	field soil	soil	terrestrial soil
1721.R17T	1961	86375	2.27033	-28.833	153.417	cropland biome	cultivated habitat	soil	terrestrial soil
1526.CrustControlR2	1733	76339	2.27014	37.275	-110.958	Large river biome	dam	soil	terrestrial soil
990.KA1F.A.02	1726	76054	2.26944	41.8415	-88.2304	urban biome	field soil	soil	terrestrial soil
1289.KH60	2929	129064	2.26942	31.078	-97.39	cropland biome	field	soil	terrestrial soil
990.KA3U.E.22	3271	144144	2.26926	41.8407	-88.2304	urban biome	field soil	soil	terrestrial soil
1526.Halls8R1	1737	76652	2.26609	37.471	-110.71	Large river biome	dam	soil	terrestrial soil
1721.R17B	1485	65675	2.26113	-28.833	153.417	cropland biome	cultivated habitat	soil	terrestrial soil
1883.2008.297.Crump.Artic.LTREB.main.lane2.NoIndex	1412	62469	2.26032	68.5737	-149.537	tundra biome	tundra	soil	terrestrial soil
990.KA1F.E.02	3316	146706	2.2603	41.8415	-88.2304	urban biome	field soil	soil	terrestrial soil
1526.HCanyon11R1	1132	50089	2.25998	37.55	-110.676	Large river biome	dam	soil	terrestrial soil
1034.CHI6	1267	56125	2.25746	68.7479	161.601	tundra biome	tundra	soil	terrestrial soil
990.KA2U.E.15	2295	101677	2.25715	41.8411	-88.2304	urban biome	field soil	soil	terrestrial soil
990.KA2F.C.24	3533	156617	2.25582	41.8411	-88.2304	urban biome	field soil	soil	terrestrial soil
864.R001control.lane2.NoIndex	3034	134569	2.25461	51.024	100.772	montane grassland biome	fluvisol	soil	terrestrial soil
1289.KH41	3433	152398	2.25265	31.078	-97.39	cropland biome	field	soil	terrestrial soil
990.KA1F.A.17	2749	122234	2.24897	41.8415	-88.2304	urban biome	field soil	soil	terrestrial soil
990.KA2U.D.01	1032	45889	2.2489	41.8411	-88.2304	urban biome	field soil	soil	terrestrial soil
1716.McG.PAPrS28	307	13657	2.24793	9.17132	-79.835	tropical moist broadleaf forest biome	forest soil	soil	terrestrial soil
990.KA3F.C.07	3328	148096	2.24719	41.8407	-88.2304	urban biome	field soil	soil	terrestrial soil
1642.MS00105	1999	88956	2.24718	35.117	138.937	cropland biome	alluvial paddy field soil	soil	terrestrial soil
990.KA2U.B.17	1366	60794	2.24693	41.8411	-88.2304	urban biome	field soil	soil	terrestrial soil
990.KA3F.D.05	2025	90143	2.24643	41.8407	-88.2304	urban biome	field soil	soil	terrestrial soil
990.KA3U.A.16	2882	128392	2.24469	41.8407	-88.2304	urban biome	field soil	soil	terrestrial soil
990.KA1U.A.02	3375	150376	2.24437	41.8415	-88.2304	urban biome	field soil	soil	terrestrial soil
990.KA3F.C.01	2247	100137	2.24393	41.8407	-88.2304	urban biome	field soil	soil	terrestrial soil
864.OSC.4.2009a.lane2.NoIndex	2344	104658	2.23968	51.024	100.772	montane grassland biome	steppe soil	soil	terrestrial soil
990.KA2F.C.22	3382	151029	2.23931	41.8411	-88.2304	urban biome	field soil	soil	terrestrial soil
1034.ZKB1	2323	103762	2.23878	74.482	-20.5321	tundra biome	tundra	soil	terrestrial soil
864.OTC.R.4.2009a.lane2.NoIndex	1954	87384	2.23611	51.024	100.772	montane grassland biome	steppe soil	soil	terrestrial soil
1883.2010.323B.Crump.Artic.LTREB.main.lane3.NoIndex	1814	81146	2.23548	68.6015	-149.579	tundra biome	tundra	soil	terrestrial soil
990.KA3F.D.15	1156	51727	2.23481	41.8407	-88.2304	urban biome	field soil	soil	terrestrial soil
805.pH.7.5.year.2007	1710	76534	2.2343	57.183	-2.85	cropland biome	agricultural soil	soil	terrestrial soil
1034.CHA2	943	42233	2.23285	69.438	161.71	tundra biome	tundra	soil	terrestrial soil
1883.2008.312.Crump.Artic.LTREB.main.lane2.NoIndex	1393	62402	2.2323	68.6085	-149.588	tundra biome	tundra	soil	terrestrial soil
1716.McG.PAPrS36	282	12635	2.2319	9.18919	-79.7712	tropical moist broadleaf forest biome	forest soil	soil	terrestrial soil
1521.EB061.s.6.1.sequences	1496	67031	2.2318	-6.91	36.09	shrubland biome	grassland soil	soil	terrestrial soil
1642.MS00120	2449	109738	2.23168	35.117	138.937	cropland biome	alluvial paddy field soil	soil	terrestrial soil
1721.BMC.8.5T.23.1	5445	244013	2.23144	-28.833	153.417	cropland biome	cultivated habitat	soil	terrestrial soil
990.KA3F.B.14	1563	70077	2.2304	41.8407	-88.2304	urban biome	field soil	soil	terrestrial soil
1521.BP1.s.6.1.sequences	4671	209575	2.2288	43.75	-102.38	desert biome	dry soil	soil	terrestrial soil
1642.MS00039	4853	217814	2.22805	35.117	138.937	cropland biome	alluvial paddy field soil	soil	terrestrial soil
990.KA1F.C.07	1490	66908	2.22694	41.8415	-88.2304	urban biome	field soil	soil	terrestrial soil
990.KA1U.E.17	1209	54310	2.22611	41.8415	-88.2304	urban biome	field soil	soil	terrestrial soil
990.KA1U.E.19	2097	94208	2.22593	41.8415	-88.2304	urban biome	field soil	soil	terrestrial soil
990.KA1F.C.23	3857	173349	2.22499	41.8415	-88.2304	urban biome	field soil	soil	terrestrial soil
1642.MS00268	1839	82721	2.22314	35.117	138.937	cropland biome	alluvial paddy field soil	soil	terrestrial soil
1289.KH58	5307	238724	2.22307	31.078	-97.39	cropland biome	field	soil	terrestrial soil
990.KA1U.C.08	2053	92359	2.22285	41.8415	-88.2304	urban biome	field soil	soil	terrestrial soil
990.KA1U.A.06	2743	123527	2.22057	41.8415	-88.2304	urban biome	field soil	soil	terrestrial soil
1034.CHI9	1391	62670	2.21956	68.7479	161.601	tundra biome	tundra	soil	terrestrial soil
990.KA1F.E.04	1860	83907	2.21674	41.8415	-88.2304	urban biome	field soil	soil	terrestrial soil
990.KA1F.A.05	1094	49390	2.21502	41.8415	-88.2304	urban biome	field soil	soil	terrestrial soil
1642.MS00026	909	41065	2.21356	35.117	138.937	cropland biome	alluvial paddy field soil	soil	terrestrial soil
1642.MS00011	1774	80207	2.21178	35.117	138.937	cropland biome	alluvial paddy field soil	soil	terrestrial soil
1526.HCanyon8R3	1323	59839	2.21093	37.55	-110.677	Large river biome	dam	soil	terrestrial soil
990.KA1F.D.24	3329	150642	2.20988	41.8415	-88.2304	urban biome	field soil	soil	terrestrial soil
1711.KAJ8.3	326	14755	2.20942	0.15	35.52	cropland biome	farm soil	soil	terrestrial soil
990.KA1F.C.13	1557	70486	2.20895	41.8415	-88.2304	urban biome	field soil	soil	terrestrial soil
990.KA3F.A.22	721	32702	2.20476	41.8407	-88.2304	urban biome	field soil	soil	terrestrial soil
1721.R9M	3070	139372	2.20274	-28.833	153.417	cropland biome	cultivated habitat	soil	terrestrial soil
990.KA3F.D.11	2585	117423	2.20144	41.8407	-88.2304	urban biome	field soil	soil	terrestrial soil
1043.Hopland.20C.Wood.TP1.01	6066	275611	2.20093	38.99	-123.07	cropland biome	grassland soil	soil	terrestrial soil
1883.2007.351.Crump.Artic.LTREB.main.lane2.NoIndex	2063	93751	2.20051	68.6015	-149.579	tundra biome	tundra	soil	terrestrial soil
864.LSFS1control.lane2.NoIndex	3420	155420	2.20049	51.024	100.772	montane grassland biome	steppe soil	soil	terrestrial soil
990.KA1F.D.01	776	35275	2.19986	41.8415	-88.2304	urban biome	field soil	soil	terrestrial soil
1289.KH46	3389	154244	2.19717	31.078	-97.39	cropland biome	field	soil	terrestrial soil
1521.EB076.s.6.1.sequences	988	44980	2.19653	-6.93	36.14	shrubland biome	grassland soil	soil	terrestrial soil
990.KA2F.C.20	1760	80214	2.19413	41.8411	-88.2304	urban biome	field soil	soil	terrestrial soil
990.KA2U.A.10	3726	169858	2.1936	41.8411	-88.2304	urban biome	field soil	soil	terrestrial soil
990.KA2U.D.02	1832	83529	2.19325	41.8411	-88.2304	urban biome	field soil	soil	terrestrial soil
1721.B2M	2012	91745	2.19304	-28.833	153.417	cropland biome	cultivated habitat	soil	terrestrial soil
990.KA1F.E.22	1355	61840	2.19114	41.8415	-88.2304	urban biome	field soil	soil	terrestrial soil
1030.TVF.2004.Loc3.D10.Rep3	3537	161471	2.19049	64.35	-145.64	forest biome	forest soil	soil	terrestrial soil
1642.MS00019	2817	128660	2.18949	35.117	138.937	cropland biome	alluvial paddy field soil	soil	terrestrial soil
1521.EB083.s.6.1.sequences	2425	110774	2.18914	-6.93	36.17	shrubland biome	grassland soil	soil	terrestrial soil
1642.MS00043	1928	88086	2.18877	35.117	138.937	cropland biome	alluvial paddy field soil	soil	terrestrial soil
990.KA1U.E.11	2236	102198	2.18791	41.8415	-88.2304	urban biome	field soil	soil	terrestrial soil
1579.H.4.0	2051	93755	2.18762	20.108	-155.783	tropical shrubland biome	volcano	soil	terrestrial soil
1521.GB3.s.6.1.sequences	7397	338250	2.18684	39.32	-111.48	grassland biome	grassland soil	soil	terrestrial soil
990.KA2F.C.14	1035	47331	2.18673	41.8411	-88.2304	urban biome	field soil	soil	terrestrial soil
864.SFS1.2010.OTC.ET.b.lane2.NoIndex	2199	100634	2.18515	51.024	100.772	montane grassland biome	steppe soil	soil	terrestrial soil
1642.MS00177	2011	92033	2.18509	35.117	138.937	cropland biome	alluvial paddy field soil	soil	terrestrial soil
1001.SKD6	614	28107	2.18451	33.194	-117.241	cropland biome	plant-associated habitat	soil	terrestrial soil
1521.EB110.s.6.1.sequences	2368	108412	2.18426	-6.1	36.49	shrubland biome	grassland soil	soil	terrestrial soil
1642.MS00037	3000	137350	2.1842	35.117	138.937	cropland biome	alluvial paddy field soil	soil	terrestrial soil
864.6.OTC.noG.noV.2010a.lane2.NoIndex	3648	167145	2.18254	51.024	100.772	montane grassland biome	steppe soil	soil	terrestrial soil
990.KA3U.C.14	1309	60047	2.17996	41.8407	-88.2304	urban biome	field soil	soil	terrestrial soil
990.KA3F.A.17	3039	139416	2.17981	41.8407	-88.2304	urban biome	field soil	soil	terrestrial soil
1030.TVF.2010.Loc1.D10.Rep3	3010	138135	2.17903	64.33	-145.69	forest biome	forest soil	soil	terrestrial soil
990.KA3U.A.20	2116	97116	2.17884	41.8407	-88.2304	urban biome	field soil	soil	terrestrial soil
1034.CHC4	1045	48003	2.17695	69.434	161.716	tundra biome	tundra	soil	terrestrial soil
990.KA2U.B.20	2193	100754	2.17659	41.8411	-88.2304	urban biome	field soil	soil	terrestrial soil
1001.SKM3	327	15028	2.17594	33.194	-117.241	cropland biome	agricultural soil	soil	terrestrial soil
990.KA2U.E.13	1422	65359	2.17568	41.8411	-88.2304	urban biome	field soil	soil	terrestrial soil
1642.MS00068	1553	71392	2.17531	35.117	138.937	cropland biome	alluvial paddy field soil	soil	terrestrial soil
1721.R13B	1815	83459	2.17472	-28.833	153.417	cropland biome	cultivated habitat	soil	terrestrial soil
990.KA3F.A.05	1356	62360	2.17447	41.8407	-88.2304	urban biome	field soil	soil	terrestrial soil
990.KA1F.B.07	2677	123148	2.17381	41.8415	-88.2304	urban biome	field soil	soil	terrestrial soil
805.pH.7.5.year.2006	2437	112135	2.17327	57.183	-2.85	cropland biome	agricultural soil	soil	terrestrial soil
990.KA3F.C.23	1460	67257	2.17078	41.8407	-88.2304	urban biome	field soil	soil	terrestrial soil
864.CON.V.4.2009a.lane2.NoIndex	1534	70713	2.16933	51.024	100.772	montane grassland biome	steppe soil	soil	terrestrial soil
1034.CHD3	3032	139902	2.16723	69.446	161.752	tundra biome	tundra	soil	terrestrial soil
1642.MS00051	1165	53764	2.16688	35.117	138.937	cropland biome	alluvial paddy field soil	soil	terrestrial soil
990.KA2U.D.11	2520	116325	2.16634	41.8411	-88.2304	urban biome	field soil	soil	terrestrial soil
1717.6IF.improved.leguminous	496	22917	2.16433	0.1146	34.521	cropland biome	agricultural feature	soil	terrestrial soil
1034.CHC5	1427	65936	2.16422	69.434	161.716	tundra biome	tundra	soil	terrestrial soil
1674.McG.P110715Ly1	243	11230	2.16385	40.638	-74.074	urban biome	garden soil	soil	terrestrial soil
990.KA2U.A.08	2045	94519	2.16359	41.8411	-88.2304	urban biome	field soil	soil	terrestrial soil
864.NFS002control.lane2.NoIndex	2607	120510	2.16331	51.024	100.772	montane grassland biome	forest soil	soil	terrestrial soil
1521.EB093.s.6.1.sequences	287	13268	2.1631	-6.09	36.44	shrubland biome	grassland soil	soil	terrestrial soil
1031.HJDF3	3649	168699	2.16302	44.23	-122.16	coniferous forest biome	forest soil	soil	terrestrial soil
990.KA1U.D.13	9900	457755	2.16273	41.8415	-88.2304	urban biome	field soil	soil	terrestrial soil
990.KA3U.A.13	1542	71427	2.15885	41.8407	-88.2304	urban biome	field soil	soil	terrestrial soil
1883.2008.097.Crump.Artic.LTREB.main.lane2.NoIndex	1572	72920	2.15579	68.6015	-149.579	tundra biome	tundra	soil	terrestrial soil
1716.McG.PAPrS30	299	13882	2.15387	9.15332	-79.8623	tropical moist broadleaf forest biome	forest soil	soil	terrestrial soil
1043.Start.Hopland.14C.T0.01	4722	219313	2.15309	38.99	-123.07	cropland biome	grassland soil	soil	terrestrial soil
1034.CHD9	4373	203105	2.15307	69.446	161.752	tundra biome	tundra	soil	terrestrial soil
864.OTC.V.4.2009a.lane2.NoIndex	1999	92932	2.15104	51.024	100.772	montane grassland biome	steppe soil	soil	terrestrial soil
864.2.CON.addV.noG.noW.2.lane2.NoIndex	763	35503	2.14911	51.024	100.772	montane grassland biome	steppe soil	soil	terrestrial soil
990.KA2U.A.18	1758	81806	2.14899	41.8411	-88.2304	urban biome	field soil	soil	terrestrial soil
1883.2007.086.Crump.Artic.LTREB.main.lane1.NoIndex	1741	81050	2.14806	68.5858	-149.622	tundra biome	tundra	soil	terrestrial soil
1642.MS00130	1734	80755	2.14724	35.117	138.937	cropland biome	alluvial paddy field soil	soil	terrestrial soil
1030.TVF.2010.Loc3.D10.Rep1	2615	121855	2.14599	64.33	-145.69	forest biome	forest soil	soil	terrestrial soil
990.KA1F.D.07	1574	73385	2.14485	41.8415	-88.2304	urban biome	field soil	soil	terrestrial soil
1526.Halls6R2	977	45564	2.14424	37.472	-110.71	Large river biome	dam	soil	terrestrial soil
1674.McG.F110714Ch1H2	420	19597	2.14319	40.748	-74.001	urban biome	garden soil	soil	terrestrial soil
990.KA2F.C.03	966	45078	2.14295	41.8411	-88.2304	urban biome	field soil	soil	terrestrial soil
1526.HCanyon9R2	1041	48580	2.14286	37.55	-110.677	Large river biome	dam	soil	terrestrial soil
864.13.OTC.addV.noG.addW.lane2.NoIndex	3615	168776	2.14189	51.024	100.772	montane grassland biome	steppe soil	soil	terrestrial soil
864.CON.V.6.2009a.lane2.NoIndex	3668	171541	2.13826	51.024	100.772	montane grassland biome	steppe soil	soil	terrestrial soil
990.KA1U.E.20	1969	92089	2.13815	41.8415	-88.2304	urban biome	field soil	soil	terrestrial soil
1883.2011.299.Crump.Artic.LTREB.main.lane4.NoIndex	1383	64709	2.13726	68.5969	-149.601	tundra biome	tundra	soil	terrestrial soil
1702.DCS2	1567	73374	2.13563	42.083	128.067	montane shrubland biome	mountain	soil	terrestrial soil
990.KA2F.D.16	2359	110558	2.13372	41.8411	-88.2304	urban biome	field soil	soil	terrestrial soil
990.KA3U.C.24	2110	98975	2.13185	41.8407	-88.2304	urban biome	field soil	soil	terrestrial soil
1702.BL1	1770	83043	2.13143	42.4	128.1	montane shrubland biome	mountain	soil	terrestrial soil
1521.Wetland.soil.s.8.1.sequences	1844	86538	2.13086	45.56	-73.13	grassland biome	grassland soil	soil	terrestrial soil
990.KA3F.C.05	3785	177657	2.13051	41.8407	-88.2304	urban biome	field soil	soil	terrestrial soil
1721.B16B	1116	52421	2.12892	-28.833	153.417	cropland biome	cultivated habitat	soil	terrestrial soil
990.KA2F.D.10	1792	84194	2.12842	41.8411	-88.2304	urban biome	field soil	soil	terrestrial soil
1721.R17M	1502	70603	2.12739	-28.833	153.417	cropland biome	cultivated habitat	soil	terrestrial soil
990.KA2U.B.12	955	44911	2.12643	41.8411	-88.2304	urban biome	field soil	soil	terrestrial soil
990.KA1F.A.18	3781	177839	2.12608	41.8415	-88.2304	urban biome	field soil	soil	terrestrial soil
1526.HCanyon9R1	1352	63594	2.12599	37.55	-110.677	Large river biome	dam	soil	terrestrial soil
990.KA1U.B.06	1595	75045	2.12539	41.8415	-88.2304	urban biome	field soil	soil	terrestrial soil
990.KA2U.E.09	2274	107051	2.12422	41.8411	-88.2304	urban biome	field soil	soil	terrestrial soil
776.SN.BE.T3C	3832	180404	2.12412	-62.05	-58.24	polar desert biome	oil contaminated soil	soil	terrestrial soil
990.KA2U.E.06	2276	107177	2.12359	41.8411	-88.2304	urban biome	field soil	soil	terrestrial soil
990.KA3F.C.20	2275	107169	2.12282	41.8407	-88.2304	urban biome	field soil	soil	terrestrial soil
990.KA1U.A.12	3386	159522	2.12259	41.8415	-88.2304	urban biome	field soil	soil	terrestrial soil
990.KA3F.C.16	3909	184242	2.12167	41.8407	-88.2304	urban biome	field soil	soil	terrestrial soil
1521.EB085.s.6.1.sequences	2164	102127	2.11893	-6.91	36.16	shrubland biome	grassland soil	soil	terrestrial soil
1715.McG.NS2	344	16248	2.11718	13.2627	-86.2362	cropland biome	coffee plantation	soil	terrestrial soil
990.KA3U.C.10	1947	91967	2.11706	41.8407	-88.2304	urban biome	field soil	soil	terrestrial soil
990.KA1F.B.18	3155	149117	2.11579	41.8415	-88.2304	urban biome	field soil	soil	terrestrial soil
990.KA2U.D.06	1721	81402	2.1142	41.8411	-88.2304	urban biome	field soil	soil	terrestrial soil
990.KA1U.A.13	2319	109799	2.11204	41.8415	-88.2304	urban biome	field soil	soil	terrestrial soil
864.11.CON.addV.noW.lane2.NoIndex	1276	60478	2.10986	51.024	100.772	montane grassland biome	steppe soil	soil	terrestrial soil
990.KA2F.C.17	1710	81071	2.10926	41.8411	-88.2304	urban biome	field soil	soil	terrestrial soil
864.CON.V.2.2009a.lane2.NoIndex	3640	172768	2.10687	51.024	100.772	montane grassland biome	steppe soil	soil	terrestrial soil
1526.Stillton11R1	1964	93226	2.10671	37.502	-110.699	Large river biome	dam	soil	terrestrial soil
1674.McG.F110715Ly6R1	347	16479	2.10571	40.638	-74.074	urban biome	garden soil	soil	terrestrial soil
990.KA3F.E.12	4051	192465	2.1048	41.8407	-88.2304	urban biome	field soil	soil	terrestrial soil
1526.Stillton9R3	2502	118959	2.10325	37.502	-110.699	Large river biome	dam	soil	terrestrial soil
1579.G.3.15	1794	85304	2.10307	20.105	-155.787	tropical shrubland biome	volcano	soil	terrestrial soil
990.KA1F.C.19	2475	117698	2.10284	41.8415	-88.2304	urban biome	field soil	soil	terrestrial soil
1717.3IF.improved.leguminous	359	17074	2.10261	0.1071	34.523	cropland biome	agricultural feature	soil	terrestrial soil
990.KA3F.E.20	1427	67971	2.09942	41.8407	-88.2304	urban biome	field soil	soil	terrestrial soil
1034.CHB8	4237	202230	2.09514	69.435	161.714	tundra biome	tundra	soil	terrestrial soil
1642.MS00042	2062	98456	2.09434	35.117	138.937	cropland biome	alluvial paddy field soil	soil	terrestrial soil
990.KA1U.B.21	1223	58427	2.09321	41.8415	-88.2304	urban biome	field soil	soil	terrestrial soil
990.KA1F.A.25	2559	122253	2.0932	41.8415	-88.2304	urban biome	field soil	soil	terrestrial soil
1674.McG.F110714Ch2R5	333	15926	2.09092	40.748	-74.001	urban biome	garden soil	soil	terrestrial soil
990.KA1F.E.08	2493	119236	2.09081	41.8415	-88.2304	urban biome	field soil	soil	terrestrial soil
990.KA3U.E.19	2476	118439	2.09053	41.8407	-88.2304	urban biome	field soil	soil	terrestrial soil
805.pH.5.5.year.2007	1759	84201	2.08905	57.183	-2.85	cropland biome	agricultural soil	soil	terrestrial soil
990.KA1F.E.03	1562	74879	2.08603	41.8415	-88.2304	urban biome	field soil	soil	terrestrial soil
1642.MS00098	2215	106184	2.086	35.117	138.937	cropland biome	alluvial paddy field soil	soil	terrestrial soil
1001.SKB3	350	16780	2.08582	33.194	-117.241	cropland biome	agricultural soil	soil	terrestrial soil
864.6.OTC.addG.addV.2010a.lane2.NoIndex	3542	169989	2.08366	51.024	100.772	montane grassland biome	steppe soil	soil	terrestrial soil
1642.MS00084	1204	57864	2.08074	35.117	138.937	cropland biome	alluvial paddy field soil	soil	terrestrial soil
990.KA3F.A.25	2026	97428	2.07948	41.8407	-88.2304	urban biome	field soil	soil	terrestrial soil
1289.KH12	1140	54838	2.07885	31.078	-97.39	cropland biome	field	soil	terrestrial soil
990.KA1U.E.01	1484	71405	2.07829	41.8415	-88.2304	urban biome	field soil	soil	terrestrial soil
1642.MS00211	1297	62484	2.07573	35.117	138.937	cropland biome	alluvial paddy field soil	soil	terrestrial soil
1721.R18M	2270	109389	2.07516	-28.833	153.417	cropland biome	cultivated habitat	soil	terrestrial soil
776.SN.BE.T3A	4098	197569	2.07421	-62.05	-58.24	polar desert biome	oil contaminated soil	soil	terrestrial soil
990.KA3U.C.20	1692	81590	2.07378	41.8407	-88.2304	urban biome	field soil	soil	terrestrial soil
1711.KAJ1.3	257	12394	2.07358	0.15	35.52	rangeland biome	farm soil	soil	terrestrial soil
990.KA2F.C.10	1893	91380	2.07157	41.8411	-88.2304	urban biome	field soil	soil	terrestrial soil
1526.HCanyon12R1	823	39757	2.07008	37.55	-110.676	Large river biome	dam	soil	terrestrial soil
1715.McG.NM1	341	16474	2.06993	13.2627	-86.2362	cropland biome	coffee plantation	soil	terrestrial soil
1716.McG.PAPrS14	342	16528	2.06922	9.11724	-79.8897	tropical moist broadleaf forest biome	forest soil	soil	terrestrial soil
1721.R15T	1835	88702	2.06872	-28.833	153.417	cropland biome	cultivated habitat	soil	terrestrial soil
1642.MS00006	2278	110213	2.06691	35.117	138.937	cropland biome	alluvial paddy field soil	soil	terrestrial soil
1883.2009.152.Crump.Artic.LTREB.main.lane3.NoIndex	1034	50047	2.06606	68.6015	-149.579	tundra biome	tundra	soil	terrestrial soil
1642.MS00062	2561	123960	2.06599	35.117	138.937	cropland biome	alluvial paddy field soil	soil	terrestrial soil
990.KA2F.C.23	2201	106544	2.06581	41.8411	-88.2304	urban biome	field soil	soil	terrestrial soil
990.KA2F.C.13	2775	134331	2.06579	41.8411	-88.2304	urban biome	field soil	soil	terrestrial soil
990.KA1F.A.04	2824	136927	2.06241	41.8415	-88.2304	urban biome	field soil	soil	terrestrial soil
990.KA1F.D.08	3269	158515	2.06227	41.8415	-88.2304	urban biome	field soil	soil	terrestrial soil
1721.B17T	1960	95045	2.06218	-28.833	153.417	cropland biome	cultivated habitat	soil	terrestrial soil
1674.McG.P110718Gl2	361	17509	2.0618	40.777	-73.975	urban biome	garden soil	soil	terrestrial soil
990.KA1F.B.24	2980	144778	2.05832	41.8415	-88.2304	urban biome	field soil	soil	terrestrial soil
1521.EB125.s.6.1.sequences	3104	150823	2.05804	-5.35	37.45	shrubland biome	grassland soil	soil	terrestrial soil
1642.MS00289	2768	134526	2.05759	35.117	138.937	cropland biome	alluvial paddy field soil	soil	terrestrial soil
1721.B24M	1895	92100	2.05755	-28.833	153.417	cropland biome	cultivated habitat	soil	terrestrial soil
990.KA3F.C.24	2699	131234	2.05663	41.8407	-88.2304	urban biome	field soil	soil	terrestrial soil
990.KA3F.E.15	3627	176488	2.0551	41.8407	-88.2304	urban biome	field soil	soil	terrestrial soil
1526.Halls4R2	1126	54805	2.05456	37.472	-110.709	Large river biome	dam	soil	terrestrial soil
1716.McG.PAPrS42	269	13094	2.05438	9.0717	-79.7898	tropical moist broadleaf forest biome	forest soil	soil	terrestrial soil
1716.McG.PAPrS39	275	13395	2.053	9.11653	-79.6805	tropical moist broadleaf forest biome	forest soil	soil	terrestrial soil
990.KA1F.B.02	2888	140886	2.04988	41.8415	-88.2304	urban biome	field soil	soil	terrestrial soil
990.KA1F.A.13	4080	199138	2.04883	41.8415	-88.2304	urban biome	field soil	soil	terrestrial soil
990.KA1F.A.03	4062	198318	2.04823	41.8415	-88.2304	urban biome	field soil	soil	terrestrial soil
1642.MS00139	1423	69481	2.04804	35.117	138.937	cropland biome	alluvial paddy field soil	soil	terrestrial soil
1883.2007.105.Crump.Artic.LTREB.main.lane2.NoIndex	1421	69442	2.04631	68.5969	-149.601	tundra biome	tundra	soil	terrestrial soil
1642.MS00009	1549	75701	2.04621	35.117	138.937	cropland biome	alluvial paddy field soil	soil	terrestrial soil
990.KA3F.E.02	3892	190386	2.04427	41.8407	-88.2304	urban biome	field soil	soil	terrestrial soil
1721.R7T	1774	86801	2.04376	-28.833	153.417	cropland biome	cultivated habitat	soil	terrestrial soil
864.4.OTC.addV.addG.noW.2.lane2.NoIndex	643	31464	2.04361	51.024	100.772	montane grassland biome	steppe soil	soil	terrestrial soil
1721.R9T	1996	97739	2.04217	-28.833	153.417	cropland biome	cultivated habitat	soil	terrestrial soil
990.KA2U.C.19	3170	155281	2.04146	41.8411	-88.2304	urban biome	field soil	soil	terrestrial soil
1642.MS00004	1969	96519	2.04001	35.117	138.937	cropland biome	alluvial paddy field soil	soil	terrestrial soil
990.KA3U.A.19	2904	142389	2.03948	41.8407	-88.2304	urban biome	field soil	soil	terrestrial soil
1674.McG.P110715Ly3	220	10788	2.0393	40.638	-74.074	urban biome	garden soil	soil	terrestrial soil
990.KA1U.A.07	4086	200600	2.03689	41.8415	-88.2304	urban biome	field soil	soil	terrestrial soil
1642.MS00032	4654	228622	2.03567	35.117	138.937	cropland biome	alluvial paddy field soil	soil	terrestrial soil
1289.KH65	2971	145950	2.03563	31.078	-97.39	cropland biome	field	soil	terrestrial soil
1289.KH18	4574	224736	2.03528	31.078	-97.39	cropland biome	field	soil	terrestrial soil
1674.McG.F110714Ch1H4	357	17550	2.03419	40.748	-74.001	urban biome	garden soil	soil	terrestrial soil
1642.MS00003	2092	102866	2.03371	35.117	138.937	cropland biome	alluvial paddy field soil	soil	terrestrial soil
864.CON.R.2.2009a.lane2.NoIndex	3195	157132	2.03332	51.024	100.772	montane grassland biome	steppe soil	soil	terrestrial soil
1521.EB139.s.6.1.sequences	4660	229295	2.03232	-5.38	37.5	shrubland biome	grassland soil	soil	terrestrial soil
1642.MS00077	1625	80113	2.02838	35.117	138.937	cropland biome	alluvial paddy field soil	soil	terrestrial soil
1034.CHA1	962	47487	2.02582	69.438	161.71	tundra biome	tundra	soil	terrestrial soil
1721.R20M	1293	63855	2.0249	-28.833	153.417	cropland biome	cultivated habitat	soil	terrestrial soil
864.2.C.addG.noV.2010a.lane2.NoIndex	2480	122510	2.02432	51.024	100.772	montane grassland biome	steppe soil	soil	terrestrial soil
864.3.OTC.addV.noG.noW.lane2.NoIndex	680	33604	2.02357	51.024	100.772	montane grassland biome	steppe soil	soil	terrestrial soil
990.KA2U.C.17	1982	97989	2.02268	41.8411	-88.2304	urban biome	field soil	soil	terrestrial soil
1526.Stillton9R2	2087	103182	2.02264	37.502	-110.699	Large river biome	dam	soil	terrestrial soil
1711.KFM6.1	502	24821	2.02248	0.15	35.52	tropical moist broadleaf forest biome	national park	soil	terrestrial soil
990.KA3U.C.15	1226	60665	2.02093	41.8407	-88.2304	urban biome	field soil	soil	terrestrial soil
990.KA1U.E.06	1619	80190	2.01895	41.8415	-88.2304	urban biome	field soil	soil	terrestrial soil
1642.MS00138	1585	78552	2.01777	35.117	138.937	cropland biome	alluvial paddy field soil	soil	terrestrial soil
1521.EB100.s.6.1.sequences	1858	92113	2.01709	-6.12	36.46	shrubland biome	grassland soil	soil	terrestrial soil
1721.R16B	1814	89960	2.01645	-28.833	153.417	cropland biome	cultivated habitat	soil	terrestrial soil
1642.MS00001	804	39991	2.01045	35.117	138.937	cropland biome	alluvial paddy field soil	soil	terrestrial soil
1642.MS00205	3012	149825	2.01035	35.117	138.937	cropland biome	alluvial paddy field soil	soil	terrestrial soil
1038.DC2	2411	119943	2.01012	44.39	-122.14	forest biome	forest soil	soil	terrestrial soil
1883.2010.314B.Crump.Artic.LTREB.main.lane3.NoIndex	1478	73530	2.01006	68.5737	-149.537	tundra biome	tundra	soil	terrestrial soil
990.KA1F.A.01	3520	175235	2.00873	41.8415	-88.2304	urban biome	field soil	soil	terrestrial soil
990.KA2U.D.08	1272	63341	2.00818	41.8411	-88.2304	urban biome	field soil	soil	terrestrial soil
1579.WM.4.30	975	48604	2.00601	20.122	-155.774	tropical shrubland biome	volcano	soil	terrestrial soil
990.KA2U.D.17	1879	93685	2.00566	41.8411	-88.2304	urban biome	field soil	soil	terrestrial soil
990.KA3F.C.11	3451	172100	2.00523	41.8407	-88.2304	urban biome	field soil	soil	terrestrial soil
1642.MS00113	1655	82565	2.00448	35.117	138.937	cropland biome	alluvial paddy field soil	soil	terrestrial soil
1526.Stillton2R1	2800	139713	2.00411	37.496	-110.7	Large river biome	dam	soil	terrestrial soil
1642.MS00273	1403	70024	2.0036	35.117	138.937	cropland biome	alluvial paddy field soil	soil	terrestrial soil
990.KA3F.A.04	1683	84082	2.00162	41.8407	-88.2304	urban biome	field soil	soil	terrestrial soil
1642.MS00087	1546	77243	2.00148	35.117	138.937	cropland biome	alluvial paddy field soil	soil	terrestrial soil
1642.MS00111	1821	91073	1.99949	35.117	138.937	cropland biome	alluvial paddy field soil	soil	terrestrial soil
1642.MS00155	1747	87378	1.99936	35.117	138.937	cropland biome	alluvial paddy field soil	soil	terrestrial soil
864.OTC.R.6.2009a.lane2.NoIndex	3652	182979	1.99586	51.024	100.772	montane grassland biome	steppe soil	soil	terrestrial soil
990.KA3U.D.25	1121	56219	1.99399	41.8407	-88.2304	urban biome	field soil	soil	terrestrial soil
1642.MS00117	4324	216993	1.99269	35.117	138.937	cropland biome	alluvial paddy field soil	soil	terrestrial soil
1674.McG.P110718Nm2	370	18572	1.99225	40.777	-73.975	urban biome	garden soil	soil	terrestrial soil
1642.MS00083	928	46629	1.99018	35.117	138.937	cropland biome	alluvial paddy field soil	soil	terrestrial soil
1642.MS00102	2600	130691	1.98943	35.117	138.937	cropland biome	alluvial paddy field soil	soil	terrestrial soil
1883.2007.072.Crump.Artic.LTREB.main.lane1.NoIndex	1619	81387	1.98926	68.6256	-149.596	tundra biome	tundra	soil	terrestrial soil
990.KA2U.B.13	1744	87681	1.98903	41.8411	-88.2304	urban biome	field soil	soil	terrestrial soil
1521.EB154.s.6.1.sequences	524	26345	1.98899	-5.31	37.51	shrubland biome	grassland soil	soil	terrestrial soil
1521.EB119.s.6.1.sequences	3736	187889	1.98841	-6.08	36.51	shrubland biome	grassland soil	soil	terrestrial soil
990.KA2F.A.22	1325	66664	1.98758	41.8411	-88.2304	urban biome	field soil	soil	terrestrial soil
990.KA2F.A.12	1100	55367	1.98674	41.8411	-88.2304	urban biome	field soil	soil	terrestrial soil
990.KA1F.C.15	1571	79105	1.98597	41.8415	-88.2304	urban biome	field soil	soil	terrestrial soil
990.KA2F.D.05	1466	73839	1.9854	41.8411	-88.2304	urban biome	field soil	soil	terrestrial soil
990.KA3U.E.14	1222	61555	1.98522	41.8407	-88.2304	urban biome	field soil	soil	terrestrial soil
990.KA2F.B.21	2113	106513	1.9838	41.8411	-88.2304	urban biome	field soil	soil	terrestrial soil
990.KA3U.C.09	1092	55055	1.98347	41.8407	-88.2304	urban biome	field soil	soil	terrestrial soil
1721.Soil.NIL.100.N.10.2	2034	102718	1.98018	-28.833	153.417	cropland biome	cultivated habitat	soil	terrestrial soil
1642.MS00074	813	41139	1.97623	35.117	138.937	cropland biome	alluvial paddy field soil	soil	terrestrial soil
1030.TVF.2010.Loc3.D10.Rep2	2680	135715	1.97473	64.33	-145.69	forest biome	forest soil	soil	terrestrial soil
1289.KH19	3021	153134	1.97278	31.078	-97.39	cropland biome	field	soil	terrestrial soil
1883.2009.307.Crump.Artic.LTREB.main.lane3.NoIndex	1660	84206	1.97136	68.5737	-149.537	tundra biome	tundra	soil	terrestrial soil
990.KA2F.A.18	927	47042	1.97058	41.8411	-88.2304	urban biome	field soil	soil	terrestrial soil
990.KA2F.B.22	1631	82795	1.96993	41.8411	-88.2304	urban biome	field soil	soil	terrestrial soil
1642.MS00047	3322	168641	1.96986	35.117	138.937	cropland biome	alluvial paddy field soil	soil	terrestrial soil
1642.MS00065	1184	60109	1.96975	35.117	138.937	cropland biome	alluvial paddy field soil	soil	terrestrial soil
990.KA2F.C.19	2050	104179	1.96777	41.8411	-88.2304	urban biome	field soil	soil	terrestrial soil
1721.R8B	2091	106318	1.96674	-28.833	153.417	cropland biome	cultivated habitat	soil	terrestrial soil
1721.BMC.7.5T.18.3	4410	224339	1.96578	-28.833	153.417	cropland biome	cultivated habitat	soil	terrestrial soil
1001.SKM1	201	10227	1.96539	33.194	-117.241	cropland biome	agricultural soil	soil	terrestrial soil
990.KA2F.E.01	1458	74186	1.96533	41.8411	-88.2304	urban biome	field soil	soil	terrestrial soil
1702.DCS1	1708	86986	1.96353	42.083	128.067	montane shrubland biome	mountain	soil	terrestrial soil
1642.MS00002	1523	77653	1.96129	35.117	138.937	cropland biome	alluvial paddy field soil	soil	terrestrial soil
990.KA2F.C.07	2545	129871	1.95964	41.8411	-88.2304	urban biome	field soil	soil	terrestrial soil
990.KA3F.B.15	1598	81645	1.95725	41.8407	-88.2304	urban biome	field soil	soil	terrestrial soil
1030.TVF.2010.Loc3.D0.Rep5	3266	166927	1.95654	64.33	-145.69	forest biome	forest soil	soil	terrestrial soil
1526.Stillton8R1	4114	210314	1.95612	37.502	-110.699	Large river biome	dam	soil	terrestrial soil
864.4.OTC.addV.noG.noW.3.lane2.NoIndex	675	34510	1.95595	51.024	100.772	montane grassland biome	steppe soil	soil	terrestrial soil
1521.EB082.s.6.1.sequences	1605	82088	1.95522	-6.86	36.14	shrubland biome	grassland soil	soil	terrestrial soil
990.KA1F.C.14	1384	70835	1.95384	41.8415	-88.2304	urban biome	field soil	soil	terrestrial soil
1289.KH32	1412	72275	1.95365	31.078	-97.39	cropland biome	field	soil	terrestrial soil
1721.R28T	1642	84056	1.95346	-28.833	153.417	cropland biome	cultivated habitat	soil	terrestrial soil
990.KA2U.E.22	1143	58537	1.95261	41.8411	-88.2304	urban biome	field soil	soil	terrestrial soil
990.KA3F.A.11	2563	131345	1.95135	41.8407	-88.2304	urban biome	field soil	soil	terrestrial soil
1038.MF2.1	3262	167185	1.95113	44.63	-123.32	forest biome	forest soil	soil	terrestrial soil
1289.KH51	4126	211726	1.94875	31.078	-97.39	cropland biome	field	soil	terrestrial soil
990.KA3F.D.21	7179	368430	1.94854	41.8407	-88.2304	urban biome	field soil	soil	terrestrial soil
1521.PE7.s.6.1.sequences	2579	132376	1.94824	-12.65	-71.23	forest biome	forest	soil	terrestrial soil
1642.MS00114	1993	102310	1.948	35.117	138.937	cropland biome	alluvial paddy field soil	soil	terrestrial soil
1642.MS00086	1971	101244	1.94678	35.117	138.937	cropland biome	alluvial paddy field soil	soil	terrestrial soil
990.KA2U.B.21	2412	123909	1.94659	41.8411	-88.2304	urban biome	field soil	soil	terrestrial soil
1521.EB032.s.6.1.sequences	1360	69934	1.94469	-3.34	36.51	shrubland biome	grassland soil	soil	terrestrial soil
1579.H.1.0	1725	88753	1.9436	20.108	-155.783	tropical shrubland biome	volcano	soil	terrestrial soil
1642.MS00050	1304	67111	1.94305	35.117	138.937	cropland biome	alluvial paddy field soil	soil	terrestrial soil
1721.R29M	1660	85442	1.94284	-28.833	153.417	cropland biome	cultivated habitat	soil	terrestrial soil
990.KA1F.C.16	1762	90751	1.94158	41.8415	-88.2304	urban biome	field soil	soil	terrestrial soil
990.KA2U.B.15	1013	52229	1.93954	41.8411	-88.2304	urban biome	field soil	soil	terrestrial soil
990.KA3F.C.15	2679	138142	1.93931	41.8407	-88.2304	urban biome	field soil	soil	terrestrial soil
1289.KH63	2312	119239	1.93896	31.078	-97.39	cropland biome	field	soil	terrestrial soil
990.KA1F.D.10	2540	131086	1.93766	41.8415	-88.2304	urban biome	field soil	soil	terrestrial soil
1642.MS00020	1960	101164	1.93745	35.117	138.937	cropland biome	alluvial paddy field soil	soil	terrestrial soil
990.KA2U.A.04	2157	111368	1.93682	41.8411	-88.2304	urban biome	field soil	soil	terrestrial soil
1038.MF2.2	2337	120721	1.93587	44.62	-123.32	forest biome	forest soil	soil	terrestrial soil
990.KA2U.B.10	1906	98488	1.93526	41.8411	-88.2304	urban biome	field soil	soil	terrestrial soil
1883.2007.346.Crump.Artic.LTREB.main.lane2.NoIndex	1403	72587	1.93285	68.5737	-149.537	tundra biome	tundra	soil	terrestrial soil
1721.R21M	1569	81188	1.93255	-28.833	153.417	cropland biome	cultivated habitat	soil	terrestrial soil
864.6.C.noG.noV.2010a.lane2.NoIndex	3216	166439	1.93224	51.024	100.772	montane grassland biome	steppe soil	soil	terrestrial soil
990.KA3F.B.06	1718	88919	1.9321	41.8407	-88.2304	urban biome	field soil	soil	terrestrial soil
1711.KAJ5.2	329	17047	1.92996	0.15	35.52	rangeland biome	farm soil	soil	terrestrial soil
1001.SKB5	205	10634	1.92778	33.194	-117.241	cropland biome	plant-associated habitat	soil	terrestrial soil
990.KA1F.D.04	2402	124648	1.92703	41.8415	-88.2304	urban biome	field soil	soil	terrestrial soil
632.Temperate.deciduous.forest	2402	124649	1.92701	43.49	-80.57	temperate mixed forest biome	forest soil	soil	terrestrial soil
990.KA2U.D.05	1514	78684	1.92415	41.8411	-88.2304	urban biome	field soil	soil	terrestrial soil
990.KA3F.A.20	1569	81620	1.92232	41.8407	-88.2304	urban biome	field soil	soil	terrestrial soil
1579.G.2.15	930	48397	1.92161	20.105	-155.787	tropical shrubland biome	volcano	soil	terrestrial soil
990.KA1F.E.19	1496	77895	1.92053	41.8415	-88.2304	urban biome	field soil	soil	terrestrial soil
1642.MS00290	2276	118518	1.92038	35.117	138.937	cropland biome	alluvial paddy field soil	soil	terrestrial soil
990.KA1U.A.05	1489	77548	1.9201	41.8415	-88.2304	urban biome	field soil	soil	terrestrial soil
990.KA3F.D.22	3475	181202	1.91775	41.8407	-88.2304	urban biome	field soil	soil	terrestrial soil
864.RIP1.2010.OTC.ET.b.lane2.NoIndex	1565	81611	1.91763	51.024	100.772	montane grassland biome	fluvisol	soil	terrestrial soil
864.4.OTC.noG.addV.2010a.lane2.NoIndex	2713	141639	1.91543	51.024	100.772	montane grassland biome	steppe soil	soil	terrestrial soil
990.KA2U.A.23	2119	110630	1.91539	41.8411	-88.2304	urban biome	field soil	soil	terrestrial soil
990.KA1F.C.12	2446	127713	1.91523	41.8415	-88.2304	urban biome	field soil	soil	terrestrial soil
1642.MS00121	1988	103816	1.91493	35.117	138.937	cropland biome	alluvial paddy field soil	soil	terrestrial soil
1711.KAJ9.1	309	16171	1.91083	0.15	35.52	cropland biome	farm soil	soil	terrestrial soil
990.KA3U.A.10	2669	139779	1.90944	41.8407	-88.2304	urban biome	field soil	soil	terrestrial soil
990.KA2U.D.03	1615	84687	1.90702	41.8411	-88.2304	urban biome	field soil	soil	terrestrial soil
990.KA3F.E.05	2875	150783	1.90671	41.8407	-88.2304	urban biome	field soil	soil	terrestrial soil
1716.McG.PAPrS06	281	14747	1.90547	8.90822	-79.5903	tropical moist broadleaf forest biome	forest soil	soil	terrestrial soil
1036.A.C.0.2.s.4.1.sequences	4303	225928	1.90459	64.49	-157.75	tundra biome	permafrost	soil	terrestrial soil
1642.MS00133	998	52408	1.90429	35.117	138.937	cropland biome	alluvial paddy field soil	soil	terrestrial soil
990.KA3F.C.06	2475	129971	1.90427	41.8407	-88.2304	urban biome	field soil	soil	terrestrial soil
990.KA2F.E.24	1791	94140	1.90249	41.8411	-88.2304	urban biome	field soil	soil	terrestrial soil
1883.2008.113.Crump.Artic.LTREB.main.lane2.NoIndex	1025	53909	1.90135	68.5858	-149.622	tundra biome	tundra	soil	terrestrial soil
990.KA2U.E.11	1066	56074	1.90106	41.8411	-88.2304	urban biome	field soil	soil	terrestrial soil
990.KA2U.A.05	2145	112877	1.9003	41.8411	-88.2304	urban biome	field soil	soil	terrestrial soil
1289.KH31	4106	216312	1.89818	31.078	-97.39	cropland biome	field	soil	terrestrial soil
1721.BMC.7.5T.21.2	4341	228766	1.89757	-28.833	153.417	cropland biome	cultivated habitat	soil	terrestrial soil
990.KA3U.A.06	3489	184082	1.89535	41.8407	-88.2304	urban biome	field soil	soil	terrestrial soil
1717.12IF.improved.leguminous	391	20631	1.89521	0.0929	34.479	cropland biome	agricultural feature	soil	terrestrial soil
990.KA1F.C.04	2453	129450	1.89494	41.8415	-88.2304	urban biome	field soil	soil	terrestrial soil
990.KA3F.C.02	2983	157431	1.8948	41.8407	-88.2304	urban biome	field soil	soil	terrestrial soil
990.KA2F.E.21	1053	55590	1.89423	41.8411	-88.2304	urban biome	field soil	soil	terrestrial soil
1289.KH47	3719	196337	1.89419	31.078	-97.39	cropland biome	field	soil	terrestrial soil
1037.SBS2.OM2C0.MIN	3689	194836	1.89339	54.62	-126.3	temperate grassland biome	luvisol	soil	terrestrial soil
864.OTC.R.2.2009a.lane2.NoIndex	1760	92966	1.89317	51.024	100.772	montane grassland biome	steppe soil	soil	terrestrial soil
990.KA1F.A.11	2286	120984	1.88951	41.8415	-88.2304	urban biome	field soil	soil	terrestrial soil
1642.MS00021	2144	113510	1.88882	35.117	138.937	cropland biome	alluvial paddy field soil	soil	terrestrial soil
1716.McG.PAPrS05	262	13873	1.88856	9.08009	-79.6078	tropical moist broadleaf forest biome	forest soil	soil	terrestrial soil
990.KA3F.A.18	1255	66458	1.88841	41.8407	-88.2304	urban biome	field soil	soil	terrestrial soil
1883.2008.112.Crump.Artic.LTREB.main.lane2.NoIndex	797	42254	1.88621	68.5858	-149.622	tundra biome	tundra	soil	terrestrial soil
990.KA2F.D.04	1258	66698	1.88611	41.8411	-88.2304	urban biome	field soil	soil	terrestrial soil
1289.KH45	3365	178416	1.88604	31.078	-97.39	cropland biome	field	soil	terrestrial soil
864.LSFS4.OTC.lane2.NoIndex	3839	203559	1.88594	51.024	100.772	montane grassland biome	steppe soil	soil	terrestrial soil
1038.DC3	2910	154324	1.88564	44.39	-122.14	forest biome	forest soil	soil	terrestrial soil
1702.AT1	1524	80911	1.88355	42.783	128.2	montane shrubland biome	mountain	soil	terrestrial soil
990.KA1F.B.11	2141	113729	1.88255	41.8415	-88.2304	urban biome	field soil	soil	terrestrial soil
1043.Start.Hopland.14C.T0.02	3807	202277	1.88207	38.99	-123.07	cropland biome	grassland soil	soil	terrestrial soil
990.KA1F.B.06	1917	101862	1.88196	41.8415	-88.2304	urban biome	field soil	soil	terrestrial soil
1642.MS00093	1439	76556	1.87967	35.117	138.937	cropland biome	alluvial paddy field soil	soil	terrestrial soil
990.KA3U.B.18	1306	69510	1.87887	41.8407	-88.2304	urban biome	field soil	soil	terrestrial soil
1642.MS00298	1665	88650	1.87817	35.117	138.937	cropland biome	alluvial paddy field soil	soil	terrestrial soil
1030.TVF.2004.Loc2.D0.Rep5	2483	132206	1.87813	64.35	-145.64	forest biome	forest soil	soil	terrestrial soil
1716.McG.PAPrS20	299	15921	1.87802	9.25307	-79.953	tropical moist broadleaf forest biome	forest soil	soil	terrestrial soil
990.KA1U.D.25	2964	157914	1.87697	41.8415	-88.2304	urban biome	field soil	soil	terrestrial soil
990.KA1U.B.22	1174	62648	1.87396	41.8415	-88.2304	urban biome	field soil	soil	terrestrial soil
1721.Soil.NIL.100.N.22.3	3963	211571	1.87313	-28.833	153.417	cropland biome	cultivated habitat	soil	terrestrial soil
1883.2007.347.Crump.Artic.LTREB.main.lane2.NoIndex	1683	89916	1.87175	68.5737	-149.537	tundra biome	tundra	soil	terrestrial soil
990.KA3F.C.13	1300	69541	1.8694	41.8407	-88.2304	urban biome	field soil	soil	terrestrial soil
990.KA1F.C.10	1577	84371	1.86913	41.8415	-88.2304	urban biome	field soil	soil	terrestrial soil
1038.MF1	2372	126982	1.86798	44.63	-123.32	forest biome	forest soil	soil	terrestrial soil
990.KA1F.D.23	2069	110798	1.86736	41.8415	-88.2304	urban biome	field soil	soil	terrestrial soil
1579.I.2.0	1544	82722	1.86649	20.109	-155.776	tropical shrubland biome	volcano	soil	terrestrial soil
1642.MS00125	3426	183684	1.86516	35.117	138.937	cropland biome	alluvial paddy field soil	soil	terrestrial soil
1883.2007.355.Crump.Artic.LTREB.main.lane2.NoIndex	1601	85865	1.86455	68.6085	-149.588	tundra biome	tundra	soil	terrestrial soil
1289.KH44	2961	158916	1.86325	31.078	-97.39	cropland biome	field	soil	terrestrial soil
1038.DC1	2736	146870	1.86287	44.39	-122.14	forest biome	forest soil	soil	terrestrial soil
1642.MS00244	2034	109210	1.86247	35.117	138.937	cropland biome	alluvial paddy field soil	soil	terrestrial soil
864.2.C.noG.noV.2010a.lane2.NoIndex	2071	111199	1.86243	51.024	100.772	montane grassland biome	steppe soil	soil	terrestrial soil
864.LFSF3.OTC.lane2.NoIndex	3279	176161	1.86137	51.024	100.772	montane grassland biome	steppe soil	soil	terrestrial soil
1030.TVF.2004.Loc1.D10.Rep5	2674	143669	1.86122	64.35	-145.64	forest biome	forest soil	soil	terrestrial soil
1289.KH23	3262	175516	1.85852	31.078	-97.39	cropland biome	field	soil	terrestrial soil
1721.R25B	2030	109295	1.85736	-28.833	153.417	cropland biome	cultivated habitat	soil	terrestrial soil
1289.KH33	5293	285331	1.85504	31.078	-97.39	cropland biome	field	soil	terrestrial soil
776.SN.2.C.T3C	3491	188232	1.85463	-62.05	-58.24	polar desert biome	oil contaminated soil	soil	terrestrial soil
990.KA3F.E.19	2807	151429	1.85367	41.8407	-88.2304	urban biome	field soil	soil	terrestrial soil
1289.KH27	1548	83525	1.85334	31.078	-97.39	cropland biome	field	soil	terrestrial soil
1642.MS00038	2587	139630	1.85275	35.117	138.937	cropland biome	alluvial paddy field soil	soil	terrestrial soil
990.KA2U.D.04	976	52685	1.85252	41.8411	-88.2304	urban biome	field soil	soil	terrestrial soil
864.OTC.V.2.2009a.lane2.NoIndex	3253	175692	1.85154	51.024	100.772	montane grassland biome	steppe soil	soil	terrestrial soil
1883.2008.096.Crump.Artic.LTREB.main.lane2.NoIndex	1310	70810	1.85002	68.6015	-149.579	tundra biome	tundra	soil	terrestrial soil
1578.A2.high.0to0.6	1543	83420	1.84968	71.215	-156.513	tundra biome	tundra	soil	terrestrial soil
990.KA2U.E.03	1564	84648	1.84765	41.8411	-88.2304	urban biome	field soil	soil	terrestrial soil
1642.MS00045	2517	136254	1.84729	35.117	138.937	cropland biome	alluvial paddy field soil	soil	terrestrial soil
1579.MW.4.15	1209	65479	1.84639	20.123	-155.772	tropical shrubland biome	volcano	soil	terrestrial soil
1642.MS00063	3045	164963	1.84587	35.117	138.937	cropland biome	alluvial paddy field soil	soil	terrestrial soil
990.KA1U.D.01	3705	200728	1.84578	41.8415	-88.2304	urban biome	field soil	soil	terrestrial soil
1642.MS00206	3303	178983	1.84543	35.117	138.937	cropland biome	alluvial paddy field soil	soil	terrestrial soil
864.9.CON.addV.noW.lane2.NoIndex	1097	59469	1.84466	51.024	100.772	montane grassland biome	steppe soil	soil	terrestrial soil
990.KA3U.A.25	1365	74076	1.8427	41.8407	-88.2304	urban biome	field soil	soil	terrestrial soil
990.KA1F.A.21	3753	203804	1.84148	41.8415	-88.2304	urban biome	field soil	soil	terrestrial soil
1642.MS00027	2048	111261	1.84072	35.117	138.937	cropland biome	alluvial paddy field soil	soil	terrestrial soil
1030.TVF.Control.Loc1.D10.Rep2	2241	121764	1.84045	64.33	-145.8	forest biome	forest soil	soil	terrestrial soil
1642.MS00070	2182	118593	1.83991	35.117	138.937	cropland biome	alluvial paddy field soil	soil	terrestrial soil
1031.HJDF.1	3090	167957	1.83976	44.23	-122.19	coniferous forest biome	forest soil	soil	terrestrial soil
1579.H.3.30	1278	69476	1.83948	20.108	-155.783	tropical shrubland biome	volcano	soil	terrestrial soil
990.KA1U.B.01	1602	87191	1.83735	41.8415	-88.2304	urban biome	field soil	soil	terrestrial soil
1030.TVF.2004.Loc2.D0.Rep2	3243	176654	1.83579	64.35	-145.64	forest biome	forest soil	soil	terrestrial soil
1521.EB140.s.6.1.sequences	3927	214291	1.83255	-5.38	37.5	shrubland biome	grassland soil	soil	terrestrial soil
1642.MS00112	2377	129782	1.83153	35.117	138.937	cropland biome	alluvial paddy field soil	soil	terrestrial soil
1721.R28M	2042	111500	1.83139	-28.833	153.417	cropland biome	cultivated habitat	soil	terrestrial soil
864.LSFS.OTC.lane2.NoIndex	3238	176855	1.83088	51.024	100.772	montane grassland biome	steppe soil	soil	terrestrial soil
1034.CHI7	1413	77196	1.83041	68.7479	161.601	tundra biome	tundra	soil	terrestrial soil
1642.MS00150	1568	85669	1.8303	35.117	138.937	cropland biome	alluvial paddy field soil	soil	terrestrial soil
990.KA2U.A.12	1762	96362	1.82852	41.8411	-88.2304	urban biome	field soil	soil	terrestrial soil
990.KA3F.A.02	1464	80087	1.82801	41.8407	-88.2304	urban biome	field soil	soil	terrestrial soil
1642.MS00041	1443	78960	1.82751	35.117	138.937	cropland biome	alluvial paddy field soil	soil	terrestrial soil
1642.MS00126	3116	170539	1.82715	35.117	138.937	cropland biome	alluvial paddy field soil	soil	terrestrial soil
1883.2008.125.Crump.Artic.LTREB.main.lane2.NoIndex	1211	66344	1.82533	68.5969	-149.601	tundra biome	tundra	soil	terrestrial soil
1030.TVF.2010.Loc5.D10.Rep4	2542	139375	1.82386	64.33	-145.69	forest biome	forest soil	soil	terrestrial soil
1521.EB141.s.6.1.sequences	4255	233299	1.82384	-5.36	37.5	shrubland biome	grassland soil	soil	terrestrial soil
990.KA2F.A.07	844	46276	1.82384	41.8411	-88.2304	urban biome	field soil	soil	terrestrial soil
990.KA3F.D.12	1942	106550	1.82262	41.8407	-88.2304	urban biome	field soil	soil	terrestrial soil
1642.MS00315	2616	143537	1.82253	35.117	138.937	cropland biome	alluvial paddy field soil	soil	terrestrial soil
990.KA3U.C.25	1489	81700	1.82252	41.8407	-88.2304	urban biome	field soil	soil	terrestrial soil
990.KA1F.C.08	1854	101806	1.82111	41.8415	-88.2304	urban biome	field soil	soil	terrestrial soil
1521.EB059.s.6.1.sequences	461	25320	1.8207	-6.93	36.09	shrubland biome	grassland soil	soil	terrestrial soil
990.KA2U.E.07	1010	55483	1.82038	41.8411	-88.2304	urban biome	field soil	soil	terrestrial soil
1715.McG.NC1	356	19587	1.81753	13.2627	-86.2362	cropland biome	coffee plantation	soil	terrestrial soil
990.KA1F.A.24	2741	150922	1.81617	41.8415	-88.2304	urban biome	field soil	soil	terrestrial soil
1716.McG.PAPrS33	276	15198	1.81603	9.1438	-79.7168	tropical moist broadleaf forest biome	forest soil	soil	terrestrial soil
1721.B12B	1557	85768	1.81536	-28.833	153.417	cropland biome	cultivated habitat	soil	terrestrial soil
990.KA2U.A.20	1608	88630	1.81428	41.8411	-88.2304	urban biome	field soil	soil	terrestrial soil
990.KA2U.E.04	998	55017	1.81398	41.8411	-88.2304	urban biome	field soil	soil	terrestrial soil
990.KA1F.E.21	1511	83317	1.81356	41.8415	-88.2304	urban biome	field soil	soil	terrestrial soil
990.KA3F.E.21	1844	101732	1.81261	41.8407	-88.2304	urban biome	field soil	soil	terrestrial soil
1642.MS00085	983	54286	1.81078	35.117	138.937	cropland biome	alluvial paddy field soil	soil	terrestrial soil
1642.MS00018	1615	89190	1.81074	35.117	138.937	cropland biome	alluvial paddy field soil	soil	terrestrial soil
1521.EB149.s.6.1.sequences	2285	126386	1.80795	-5.36	37.51	shrubland biome	grassland soil	soil	terrestrial soil
1036.B.C.7.1.s.4.1.sequences	2691	148849	1.80787	64.49	-157.75	tundra biome	bog	soil	terrestrial soil
1521.EB112.s.6.1.sequences	4101	226974	1.80681	-6.07	36.49	shrubland biome	grassland soil	soil	terrestrial soil
1716.McG.PAPrS02	327	18105	1.80613	9.14428	-79.8624	tropical moist broadleaf forest biome	forest soil	soil	terrestrial soil
1716.McG.PAPrS09	224	12404	1.80587	9.20573	-79.3798	tropical moist broadleaf forest biome	forest soil	soil	terrestrial soil
990.KA2U.A.06	1126	62354	1.80582	41.8411	-88.2304	urban biome	field soil	soil	terrestrial soil
1642.MS00080	2048	113420	1.80568	35.117	138.937	cropland biome	alluvial paddy field soil	soil	terrestrial soil
1030.TVF.2004.Loc2.D0.Rep3	2726	150978	1.80556	64.35	-145.64	forest biome	forest soil	soil	terrestrial soil
990.KA1F.A.09	1376	76298	1.80345	41.8415	-88.2304	urban biome	field soil	soil	terrestrial soil
990.KA1U.D.16	1846	102395	1.80282	41.8415	-88.2304	urban biome	field soil	soil	terrestrial soil
990.KA2U.C.01	1693	93940	1.80221	41.8411	-88.2304	urban biome	field soil	soil	terrestrial soil
776.SN.2.C.T3B	2725	151208	1.80215	-62.05	-58.24	polar desert biome	oil contaminated soil	soil	terrestrial soil
990.KA2U.B.18	1450	80460	1.80214	41.8411	-88.2304	urban biome	field soil	soil	terrestrial soil
864.5.CON.addV.addG.noW.A.lane2.NoIndex	1336	74163	1.80144	51.024	100.772	montane grassland biome	steppe soil	soil	terrestrial soil
990.KA3U.A.24	1152	63954	1.80129	41.8407	-88.2304	urban biome	field soil	soil	terrestrial soil
1883.2007.192.Crump.Artic.LTREB.main.lane2.NoIndex	766	42545	1.80045	68.5737	-149.537	tundra biome	tundra	soil	terrestrial soil
1642.MS00212	1495	83037	1.8004	35.117	138.937	cropland biome	alluvial paddy field soil	soil	terrestrial soil
990.KA3F.D.01	1629	90497	1.80006	41.8407	-88.2304	urban biome	field soil	soil	terrestrial soil
990.KA2F.D.11	1536	85369	1.79925	41.8411	-88.2304	urban biome	field soil	soil	terrestrial soil
1642.MS00092	727	40427	1.7983	35.117	138.937	cropland biome	alluvial paddy field soil	soil	terrestrial soil
990.KA2F.B.19	1253	69791	1.79536	41.8411	-88.2304	urban biome	field soil	soil	terrestrial soil
990.KA1U.D.05	1931	107572	1.79508	41.8415	-88.2304	urban biome	field soil	soil	terrestrial soil
990.KA2U.A.01	844	47046	1.79399	41.8411	-88.2304	urban biome	field soil	soil	terrestrial soil
990.KA1U.E.15	1298	72375	1.79344	41.8415	-88.2304	urban biome	field soil	soil	terrestrial soil
864.LSFS4control.lane2.NoIndex	2020	112662	1.79297	51.024	100.772	montane grassland biome	steppe soil	soil	terrestrial soil
1526.Stillton9R1	2139	119334	1.79245	37.502	-110.699	Large river biome	dam	soil	terrestrial soil
1702.MCB3	1713	95614	1.79158	42.03	128.067	montane shrubland biome	mountain	soil	terrestrial soil
990.KA2U.A.11	1500	83794	1.7901	41.8411	-88.2304	urban biome	field soil	soil	terrestrial soil
1289.KH16	1503	83993	1.78943	31.078	-97.39	cropland biome	field	soil	terrestrial soil
990.KA1U.A.19	1264	70693	1.78801	41.8415	-88.2304	urban biome	field soil	soil	terrestrial soil
1642.MS00291	2211	123675	1.78775	35.117	138.937	cropland biome	alluvial paddy field soil	soil	terrestrial soil
1642.MS00094	873	48841	1.78743	35.117	138.937	cropland biome	alluvial paddy field soil	soil	terrestrial soil
1642.MS00167	1103	61759	1.78597	35.117	138.937	cropland biome	alluvial paddy field soil	soil	terrestrial soil
1883.2009.315.Crump.Artic.LTREB.main.lane3.NoIndex	1742	97538	1.78597	68.6015	-149.579	tundra biome	tundra	soil	terrestrial soil
1642.MS00277	1693	94810	1.78568	35.117	138.937	cropland biome	alluvial paddy field soil	soil	terrestrial soil
1289.KH17	2662	149242	1.78368	31.078	-97.39	cropland biome	field	soil	terrestrial soil
1642.MS00203	1612	90394	1.7833	35.117	138.937	cropland biome	alluvial paddy field soil	soil	terrestrial soil
1711.KFM7.1	530	29726	1.78295	0.15	35.52	tropical moist broadleaf forest biome	national park	soil	terrestrial soil
990.KA3F.A.08	917	51436	1.7828	41.8407	-88.2304	urban biome	field soil	soil	terrestrial soil
990.KA1U.E.21	1327	74444	1.78255	41.8415	-88.2304	urban biome	field soil	soil	terrestrial soil
990.KA1F.A.07	2639	148070	1.78227	41.8415	-88.2304	urban biome	field soil	soil	terrestrial soil
990.KA3U.D.23	3769	211846	1.77912	41.8407	-88.2304	urban biome	field soil	soil	terrestrial soil
1721.R23B	1694	95220	1.77904	-28.833	153.417	cropland biome	cultivated habitat	soil	terrestrial soil
1289.KH50	1177	66299	1.77529	31.078	-97.39	cropland biome	field	soil	terrestrial soil
1642.MS00161	1240	69933	1.77313	35.117	138.937	cropland biome	alluvial paddy field soil	soil	terrestrial soil
990.KA2U.E.19	1246	70413	1.76956	41.8411	-88.2304	urban biome	field soil	soil	terrestrial soil
990.KA1F.C.03	1311	74107	1.76906	41.8415	-88.2304	urban biome	field soil	soil	terrestrial soil
864.6.C.addG.noV.2010a.lane2.NoIndex	2674	151193	1.7686	51.024	100.772	montane grassland biome	steppe soil	soil	terrestrial soil
1001.SKM4	184	10407	1.76804	33.194	-117.241	cropland biome	plant-associated habitat	soil	terrestrial soil
632.Tar.sand.2	2688	152043	1.76792	57.31	-111.68	temperate mixed forest biome	oil contaminated soil	soil	terrestrial soil
990.KA3U.B.16	1791	101313	1.76779	41.8407	-88.2304	urban biome	field soil	soil	terrestrial soil
864.2.OTC.noG.noV.2010a.lane2.NoIndex	2572	145941	1.76236	51.024	100.772	montane grassland biome	steppe soil	soil	terrestrial soil
990.KA3F.C.10	2707	153604	1.76232	41.8407	-88.2304	urban biome	field soil	soil	terrestrial soil
990.KA2U.A.13	1385	78678	1.76034	41.8411	-88.2304	urban biome	field soil	soil	terrestrial soil
1721.R30M	2120	120454	1.76001	-28.833	153.417	cropland biome	cultivated habitat	soil	terrestrial soil
1642.MS00136	1126	63985	1.75979	35.117	138.937	cropland biome	alluvial paddy field soil	soil	terrestrial soil
1642.MS00186	1096	62365	1.7574	35.117	138.937	cropland biome	alluvial paddy field soil	soil	terrestrial soil
990.KA1U.E.09	1924	109493	1.75719	41.8415	-88.2304	urban biome	field soil	soil	terrestrial soil
990.KA3U.D.09	1970	112113	1.75716	41.8407	-88.2304	urban biome	field soil	soil	terrestrial soil
990.KA2U.E.18	1698	96643	1.75698	41.8411	-88.2304	urban biome	field soil	soil	terrestrial soil
990.KA3U.A.09	2263	128837	1.75648	41.8407	-88.2304	urban biome	field soil	soil	terrestrial soil
1642.MS00262	2720	155000	1.75484	35.117	138.937	cropland biome	alluvial paddy field soil	soil	terrestrial soil
990.KA1F.E.23	1876	106910	1.75475	41.8415	-88.2304	urban biome	field soil	soil	terrestrial soil
1642.MS00185	848	48330	1.7546	35.117	138.937	cropland biome	alluvial paddy field soil	soil	terrestrial soil
990.KA3F.A.10	1869	106619	1.75297	41.8407	-88.2304	urban biome	field soil	soil	terrestrial soil
990.KA1U.E.10	2135	121851	1.75214	41.8415	-88.2304	urban biome	field soil	soil	terrestrial soil
1642.MS00044	1835	104896	1.74935	35.117	138.937	cropland biome	alluvial paddy field soil	soil	terrestrial soil
990.KA2F.D.08	1772	101337	1.74862	41.8411	-88.2304	urban biome	field soil	soil	terrestrial soil
1030.TVF.2004.Loc2.D10.Rep4	2395	136986	1.74835	64.35	-145.64	forest biome	forest soil	soil	terrestrial soil
864.CON.R.6.2009a.lane2.NoIndex	3402	194618	1.74804	51.024	100.772	montane grassland biome	steppe soil	soil	terrestrial soil
1883.2011.369.Crump.Artic.LTREB.main.lane4.NoIndex	1163	66580	1.74677	68.6085	-149.588	tundra biome	tundra	soil	terrestrial soil
990.KA1F.A.19	2255	129128	1.74633	41.8415	-88.2304	urban biome	field soil	soil	terrestrial soil
1714.McG.OPC1020	386	22105	1.74621	2.982	102.313	tropical moist broadleaf forest biome	Oil palm plantation	soil	terrestrial soil
1579.WM.3.15	1003	57443	1.74608	20.122	-155.774	tropical shrubland biome	volcano	soil	terrestrial soil
990.KA3U.A.18	2759	158058	1.74556	41.8407	-88.2304	urban biome	field soil	soil	terrestrial soil
990.KA1F.B.12	1505	86294	1.74404	41.8415	-88.2304	urban biome	field soil	soil	terrestrial soil
1721.R9B	1775	101821	1.74326	-28.833	153.417	cropland biome	cultivated habitat	soil	terrestrial soil
1642.MS00071	2014	115597	1.74226	35.117	138.937	cropland biome	alluvial paddy field soil	soil	terrestrial soil
776.SN.BE.T3B	3693	211995	1.74202	-62.05	-58.24	polar desert biome	oil contaminated soil	soil	terrestrial soil
990.KA2U.E.16	1983	114114	1.73774	41.8411	-88.2304	urban biome	field soil	soil	terrestrial soil
1642.MS00033	1311	75514	1.7361	35.117	138.937	cropland biome	alluvial paddy field soil	soil	terrestrial soil
1579.J.1.0	1419	81849	1.73368	20.108	-155.77	tropical shrubland biome	volcano	soil	terrestrial soil
990.KA3U.B.24	1468	84724	1.73268	41.8407	-88.2304	urban biome	field soil	soil	terrestrial soil
1642.MS00201	1200	69315	1.73123	35.117	138.937	cropland biome	alluvial paddy field soil	soil	terrestrial soil
1721.R23T	1472	85059	1.73056	-28.833	153.417	cropland biome	cultivated habitat	soil	terrestrial soil
1642.MS00312	1340	77509	1.72883	35.117	138.937	cropland biome	alluvial paddy field soil	soil	terrestrial soil
1642.MS00076	770	44544	1.72863	35.117	138.937	cropland biome	alluvial paddy field soil	soil	terrestrial soil
1289.KH49	3453	199757	1.7286	31.078	-97.39	cropland biome	field	soil	terrestrial soil
990.KA1F.B.21	1445	83677	1.72688	41.8415	-88.2304	urban biome	field soil	soil	terrestrial soil
990.KA3F.E.18	2101	121709	1.72625	41.8407	-88.2304	urban biome	field soil	soil	terrestrial soil
990.KA3U.B.10	1838	106506	1.72572	41.8407	-88.2304	urban biome	field soil	soil	terrestrial soil
1721.R4B	1784	103389	1.72552	-28.833	153.417	cropland biome	cultivated habitat	soil	terrestrial soil
1521.Temperate.deciduous.forest.s.8.1.sequences	3227	187069	1.72503	43.49	-80.57	forest biome	forest	soil	terrestrial soil
1578.O3.low.06to0.1	1166	67636	1.72393	71.253	-156.539	tundra biome	tundra	soil	terrestrial soil
1674.McG.P110718Sm2	304	17664	1.72101	40.777	-73.975	urban biome	garden soil	soil	terrestrial soil
1642.MS00226	1336	77632	1.72094	35.117	138.937	cropland biome	alluvial paddy field soil	soil	terrestrial soil
1521.EB150.s.6.1.sequences	2328	135296	1.72067	-5.36	37.51	shrubland biome	grassland soil	soil	terrestrial soil
1289.KH25	2398	139372	1.72058	31.078	-97.39	cropland biome	field	soil	terrestrial soil
1642.MS00013	1920	111654	1.7196	35.117	138.937	cropland biome	alluvial paddy field soil	soil	terrestrial soil
990.KA2F.B.14	767	44607	1.71946	41.8411	-88.2304	urban biome	field soil	soil	terrestrial soil
990.KA2U.B.22	1012	58912	1.71782	41.8411	-88.2304	urban biome	field soil	soil	terrestrial soil
1036.B.N.14.2.s.4.1.sequences	2805	163342	1.71726	64.49	-157.75	tundra biome	bog	soil	terrestrial soil
1716.McG.PAPrS03	297	17302	1.71656	9.14428	-79.8624	tropical moist broadleaf forest biome	forest soil	soil	terrestrial soil
990.KA2F.A.20	1180	68748	1.71641	41.8411	-88.2304	urban biome	field soil	soil	terrestrial soil
990.KA1U.D.24	2355	137250	1.71585	41.8415	-88.2304	urban biome	field soil	soil	terrestrial soil
990.KA1F.B.01	731	42606	1.71572	41.8415	-88.2304	urban biome	field soil	soil	terrestrial soil
990.KA2U.E.01	1459	85158	1.71329	41.8411	-88.2304	urban biome	field soil	soil	terrestrial soil
1642.MS00058	1050	61299	1.71292	35.117	138.937	cropland biome	alluvial paddy field soil	soil	terrestrial soil
990.KA1F.D.20	1515	88534	1.71121	41.8415	-88.2304	urban biome	field soil	soil	terrestrial soil
1642.MS00115	1668	97523	1.71037	35.117	138.937	cropland biome	alluvial paddy field soil	soil	terrestrial soil
990.KA3F.E.06	1923	112457	1.70999	41.8407	-88.2304	urban biome	field soil	soil	terrestrial soil
1642.MS00048	4859	284325	1.70896	35.117	138.937	cropland biome	alluvial paddy field soil	soil	terrestrial soil
1883.2010.314A.Crump.Artic.LTREB.main.lane3.NoIndex	1231	72048	1.70858	68.5737	-149.537	tundra biome	tundra	soil	terrestrial soil
990.KA1F.E.10	2471	144635	1.70844	41.8415	-88.2304	urban biome	field soil	soil	terrestrial soil
1721.R6M	1683	98690	1.70534	-28.833	153.417	cropland biome	cultivated habitat	soil	terrestrial soil
1030.TVF.2004.Loc4.D10.Rep2	1976	116047	1.70276	64.35	-145.64	forest biome	forest soil	soil	terrestrial soil
990.KA3F.C.04	1844	108298	1.70271	41.8407	-88.2304	urban biome	field soil	soil	terrestrial soil
990.KA1F.B.15	3002	176391	1.7019	41.8415	-88.2304	urban biome	field soil	soil	terrestrial soil
1521.EB130.s.6.1.sequences	205	12063	1.69941	-5.32	37.45	shrubland biome	grassland soil	soil	terrestrial soil
1579.I.1.0	1015	59769	1.6982	20.109	-155.776	tropical shrubland biome	volcano	soil	terrestrial soil
1642.MS00172	1584	93324	1.69731	35.117	138.937	cropland biome	alluvial paddy field soil	soil	terrestrial soil
990.KA2F.A.14	1932	113852	1.69694	41.8411	-88.2304	urban biome	field soil	soil	terrestrial soil
1702.DCF2	1338	78930	1.69517	42.15	128.13	montane shrubland biome	mountain	soil	terrestrial soil
1289.KH38	2944	173721	1.69467	31.078	-97.39	cropland biome	field	soil	terrestrial soil
990.KA3U.A.14	2170	128130	1.69359	41.8407	-88.2304	urban biome	field soil	soil	terrestrial soil
1883.2008.104.Crump.Artic.LTREB.main.lane2.NoIndex	847	50043	1.69254	68.6085	-149.588	tundra biome	tundra	soil	terrestrial soil
1642.MS00140	1229	72623	1.6923	35.117	138.937	cropland biome	alluvial paddy field soil	soil	terrestrial soil
1711.KAJ7.2	274	16193	1.69209	0.15	35.52	cropland biome	farm soil	soil	terrestrial soil
1642.MS00250	1845	109188	1.68975	35.117	138.937	cropland biome	alluvial paddy field soil	soil	terrestrial soil
990.KA1U.E.04	1327	78580	1.68872	41.8415	-88.2304	urban biome	field soil	soil	terrestrial soil
1642.MS00091	989	58627	1.68694	35.117	138.937	cropland biome	alluvial paddy field soil	soil	terrestrial soil
1642.MS00066	536	31776	1.68681	35.117	138.937	cropland biome	alluvial paddy field soil	soil	terrestrial soil
1521.EB081.s.6.1.sequences	2591	153708	1.68566	-6.86	36.14	shrubland biome	grassland soil	soil	terrestrial soil
990.KA2F.C.25	1291	76599	1.6854	41.8411	-88.2304	urban biome	field soil	soil	terrestrial soil
990.KA1F.B.20	805	47789	1.68449	41.8415	-88.2304	urban biome	field soil	soil	terrestrial soil
1642.MS00213	1439	85443	1.68416	35.117	138.937	cropland biome	alluvial paddy field soil	soil	terrestrial soil
1521.MD3.s.6.1.sequences	4924	292610	1.68279	34.9	-115.65	desert biome	dry soil	soil	terrestrial soil
1289.KH1	3546	210759	1.68249	31.078	-97.39	cropland biome	field	soil	terrestrial soil
990.KA1F.D.19	2973	176776	1.68179	41.8415	-88.2304	urban biome	field soil	soil	terrestrial soil
990.KA1F.B.22	2037	121126	1.68172	41.8415	-88.2304	urban biome	field soil	soil	terrestrial soil
1883.2008.343.Crump.Artic.LTREB.main.lane2.NoIndex	776	46164	1.68096	68.5969	-149.601	tundra biome	tundra	soil	terrestrial soil
1642.MS00029	1962	116813	1.67961	35.117	138.937	cropland biome	alluvial paddy field soil	soil	terrestrial soil
990.KA3F.C.17	1798	107049	1.6796	41.8407	-88.2304	urban biome	field soil	soil	terrestrial soil
1642.MS00231	1597	95130	1.67876	35.117	138.937	cropland biome	alluvial paddy field soil	soil	terrestrial soil
990.KA2F.B.07	862	51370	1.67802	41.8411	-88.2304	urban biome	field soil	soil	terrestrial soil
1721.R11B	1360	81063	1.67771	-28.833	153.417	cropland biome	cultivated habitat	soil	terrestrial soil
990.KA3U.E.05	2079	123958	1.67718	41.8407	-88.2304	urban biome	field soil	soil	terrestrial soil
1642.MS00154	1221	72871	1.67556	35.117	138.937	cropland biome	alluvial paddy field soil	soil	terrestrial soil
1883.2011.309.Crump.Artic.LTREB.main.lane4.NoIndex	1015	60577	1.67555	68.5737	-149.537	tundra biome	tundra	soil	terrestrial soil
1642.MS00078	1362	81306	1.67515	35.117	138.937	cropland biome	alluvial paddy field soil	soil	terrestrial soil
990.KA3F.A.23	1147	68474	1.67509	41.8407	-88.2304	urban biome	field soil	soil	terrestrial soil
1289.KH7	2842	169682	1.6749	31.078	-97.39	cropland biome	field	soil	terrestrial soil
1642.MS00216	1415	84501	1.67454	35.117	138.937	cropland biome	alluvial paddy field soil	soil	terrestrial soil
1521.MD3.M.s.6.1.sequences	3717	222007	1.67427	34.9	-115.65	desert biome	dry soil	soil	terrestrial soil
1289.KH55	3015	180207	1.67308	31.078	-97.39	cropland biome	field	soil	terrestrial soil
1702.BL3	1319	78837	1.67307	42.4	128.1	montane shrubland biome	mountain	soil	terrestrial soil
1642.MS00222	1519	90801	1.67289	35.117	138.937	cropland biome	alluvial paddy field soil	soil	terrestrial soil
1692.Soil.A54.Deep.2011	2293	137092	1.6726	71.296	-156.766	tundra biome	dry lake	soil	terrestrial soil
990.KA1F.C.02	1695	101363	1.67221	41.8415	-88.2304	urban biome	field soil	soil	terrestrial soil
1034.CHI10	747	44677	1.672	68.7479	161.601	tundra biome	tundra	soil	terrestrial soil
1642.MS00110	1794	107423	1.67003	35.117	138.937	cropland biome	alluvial paddy field soil	soil	terrestrial soil
990.KA1F.D.05	1532	91735	1.67003	41.8415	-88.2304	urban biome	field soil	soil	terrestrial soil
990.KA1F.A.14	1408	84338	1.66947	41.8415	-88.2304	urban biome	field soil	soil	terrestrial soil
1289.KH35	4677	280236	1.66895	31.078	-97.39	cropland biome	field	soil	terrestrial soil
1642.MS00008	1674	100333	1.66844	35.117	138.937	cropland biome	alluvial paddy field soil	soil	terrestrial soil
1642.MS00179	745	44658	1.66823	35.117	138.937	cropland biome	alluvial paddy field soil	soil	terrestrial soil
1526.Halls1R1	1851	111048	1.66685	37.473	-110.709	Large river biome	dam	soil	terrestrial soil
1526.HCanyon10R3	452	27118	1.66679	37.55	-110.677	Large river biome	dam	soil	terrestrial soil
990.KA1U.E.07	2104	126384	1.66477	41.8415	-88.2304	urban biome	field soil	soil	terrestrial soil
990.KA2F.C.04	1300	78115	1.66421	41.8411	-88.2304	urban biome	field soil	soil	terrestrial soil
1526.HCanyon1R1	1838	110533	1.66285	37.552	-110.675	Large river biome	dam	soil	terrestrial soil
990.KA3U.B.09	1412	85104	1.65915	41.8407	-88.2304	urban biome	field soil	soil	terrestrial soil
1642.MS00174	2173	131065	1.65796	35.117	138.937	cropland biome	alluvial paddy field soil	soil	terrestrial soil
990.KA1F.C.05	1432	86411	1.6572	41.8415	-88.2304	urban biome	field soil	soil	terrestrial soil
1642.MS00228	1731	104489	1.65663	35.117	138.937	cropland biome	alluvial paddy field soil	soil	terrestrial soil
1289.KH37	3155	190685	1.65456	31.078	-97.39	cropland biome	field	soil	terrestrial soil
990.KA3F.E.22	1166	70477	1.65444	41.8407	-88.2304	urban biome	field soil	soil	terrestrial soil
1521.MT2.s.6.1.sequences	1770	106999	1.65422	46.8	-114	forest biome	forest	soil	terrestrial soil
1521.EB094.s.6.1.sequences	1075	65010	1.65359	-6.09	36.44	shrubland biome	grassland soil	soil	terrestrial soil
1674.McG.P110718Nm3	343	20744	1.65349	40.777	-73.975	urban biome	garden soil	soil	terrestrial soil
990.KA1U.E.18	2539	153598	1.65302	41.8415	-88.2304	urban biome	field soil	soil	terrestrial soil
1289.KH43	4084	247363	1.65101	31.078	-97.39	cropland biome	field	soil	terrestrial soil
990.KA2F.A.09	2033	123150	1.65083	41.8411	-88.2304	urban biome	field soil	soil	terrestrial soil
990.KA1U.B.16	978	59275	1.64994	41.8415	-88.2304	urban biome	field soil	soil	terrestrial soil
990.KA3U.E.24	2066	125219	1.64991	41.8407	-88.2304	urban biome	field soil	soil	terrestrial soil
1034.CHC3	770	46696	1.64896	69.434	161.716	tundra biome	tundra	soil	terrestrial soil
1716.McG.PAPrS17	205	12435	1.64857	9.32545	-79.9619	tropical moist broadleaf forest biome	forest soil	soil	terrestrial soil
1642.MS00107	1732	105080	1.64827	35.117	138.937	cropland biome	alluvial paddy field soil	soil	terrestrial soil
1642.MS00108	1769	107370	1.64757	35.117	138.937	cropland biome	alluvial paddy field soil	soil	terrestrial soil
990.KA1F.B.25	2173	131903	1.64742	41.8415	-88.2304	urban biome	field soil	soil	terrestrial soil
990.KA3U.B.08	1931	117383	1.64504	41.8407	-88.2304	urban biome	field soil	soil	terrestrial soil
1642.MS00270	1549	94242	1.64364	35.117	138.937	cropland biome	alluvial paddy field soil	soil	terrestrial soil
990.KA3F.E.13	1604	97626	1.643	41.8407	-88.2304	urban biome	field soil	soil	terrestrial soil
1642.MS00297	1529	93076	1.64274	35.117	138.937	cropland biome	alluvial paddy field soil	soil	terrestrial soil
1001.SKB6	196	11932	1.64264	33.194	-117.241	cropland biome	plant-associated habitat	soil	terrestrial soil
1642.MS00157	1973	120166	1.6419	35.117	138.937	cropland biome	alluvial paddy field soil	soil	terrestrial soil
864.R06.OTC.lane2.NoIndex	2563	156114	1.64175	51.024	100.772	montane grassland biome	fluvisol	soil	terrestrial soil
1642.MS00007	897	54688	1.64021	35.117	138.937	cropland biome	alluvial paddy field soil	soil	terrestrial soil
990.KA1U.C.14	1234	75258	1.63969	41.8415	-88.2304	urban biome	field soil	soil	terrestrial soil
990.KA1F.D.25	1276	77827	1.63953	41.8415	-88.2304	urban biome	field soil	soil	terrestrial soil
808.AK.19.18a.s.4.1.sequences	2517	153577	1.63892	65.154	-147.503	forest biome	taiga	soil	terrestrial soil
990.KA3F.B.12	1633	99674	1.63834	41.8407	-88.2304	urban biome	field soil	soil	terrestrial soil
990.KA1U.A.16	2287	139745	1.63655	41.8415	-88.2304	urban biome	field soil	soil	terrestrial soil
990.KA3F.C.22	1697	103709	1.63631	41.8407	-88.2304	urban biome	field soil	soil	terrestrial soil
1642.MS00276	1394	85206	1.63604	35.117	138.937	cropland biome	alluvial paddy field soil	soil	terrestrial soil
990.KA3U.E.11	1666	101977	1.6337	41.8407	-88.2304	urban biome	field soil	soil	terrestrial soil
1642.MS00163	1603	98272	1.63119	35.117	138.937	cropland biome	alluvial paddy field soil	soil	terrestrial soil
1578.Os.low.06to0.1	1184	72587	1.63115	71.256	-156.591	tundra biome	tundra	soil	terrestrial soil
990.KA3U.C.11	881	54017	1.63097	41.8407	-88.2304	urban biome	field soil	soil	terrestrial soil
864.OSC.6.2009a.lane2.NoIndex	2591	158886	1.63073	51.024	100.772	montane grassland biome	steppe soil	soil	terrestrial soil
1642.MS00220	1545	94846	1.62896	35.117	138.937	cropland biome	alluvial paddy field soil	soil	terrestrial soil
990.KA2U.B.16	977	60023	1.62771	41.8411	-88.2304	urban biome	field soil	soil	terrestrial soil
1642.MS00012	1141	70122	1.62716	35.117	138.937	cropland biome	alluvial paddy field soil	soil	terrestrial soil
1642.MS00017	1199	73714	1.62656	35.117	138.937	cropland biome	alluvial paddy field soil	soil	terrestrial soil
1289.KH22	3156	194068	1.62623	31.078	-97.39	cropland biome	field	soil	terrestrial soil
990.KA2U.D.12	1972	121280	1.62599	41.8411	-88.2304	urban biome	field soil	soil	terrestrial soil
1642.MS00191	658	40470	1.6259	35.117	138.937	cropland biome	alluvial paddy field soil	soil	terrestrial soil
990.KA3U.B.21	868	53428	1.62462	41.8407	-88.2304	urban biome	field soil	soil	terrestrial soil
1642.MS00024	3599	221657	1.62368	35.117	138.937	cropland biome	alluvial paddy field soil	soil	terrestrial soil
990.KA3U.C.22	1246	76756	1.62333	41.8407	-88.2304	urban biome	field soil	soil	terrestrial soil
1526.Stillton3R2	2055	126604	1.62317	37.496	-110.7	Large river biome	dam	soil	terrestrial soil
1642.MS00207	1428	87994	1.62284	35.117	138.937	cropland biome	alluvial paddy field soil	soil	terrestrial soil
990.KA3F.E.08	2398	147775	1.62274	41.8407	-88.2304	urban biome	field soil	soil	terrestrial soil
1642.MS00266	1458	89866	1.62242	35.117	138.937	cropland biome	alluvial paddy field soil	soil	terrestrial soil
1642.MS00246	1970	121445	1.62213	35.117	138.937	cropland biome	alluvial paddy field soil	soil	terrestrial soil
1721.R18B	1659	102406	1.62002	-28.833	153.417	cropland biome	cultivated habitat	soil	terrestrial soil
1721.R2M	1050	64824	1.61977	-28.833	153.417	cropland biome	cultivated habitat	soil	terrestrial soil
1642.MS00234	1598	98722	1.61869	35.117	138.937	cropland biome	alluvial paddy field soil	soil	terrestrial soil
990.KA3F.D.08	1961	121163	1.61848	41.8407	-88.2304	urban biome	field soil	soil	terrestrial soil
1642.MS00095	986	60950	1.61772	35.117	138.937	cropland biome	alluvial paddy field soil	soil	terrestrial soil
1674.McG.P110718Sm3	243	15025	1.6173	40.777	-73.975	urban biome	garden soil	soil	terrestrial soil
990.KA2U.A.15	1523	94215	1.61652	41.8411	-88.2304	urban biome	field soil	soil	terrestrial soil
1721.B9B	1076	66569	1.61637	-28.833	153.417	cropland biome	cultivated habitat	soil	terrestrial soil
864.R001.OTC.lane2.NoIndex	3176	196513	1.61618	51.024	100.772	montane grassland biome	fluvisol	soil	terrestrial soil
1642.MS00158	1838	113740	1.61597	35.117	138.937	cropland biome	alluvial paddy field soil	soil	terrestrial soil
990.KA1F.C.06	2004	124112	1.61467	41.8415	-88.2304	urban biome	field soil	soil	terrestrial soil
1721.R6T	1837	113805	1.61416	-28.833	153.417	cropland biome	cultivated habitat	soil	terrestrial soil
1034.ZKH4	666	41279	1.61341	74.4625	-20.5459	tundra biome	tundra	soil	terrestrial soil
1702.AT2	1457	90333	1.61292	42.783	128.2	montane shrubland biome	mountain	soil	terrestrial soil
990.KA1F.E.16	1312	81349	1.6128	41.8415	-88.2304	urban biome	field soil	soil	terrestrial soil
990.KA2F.A.24	1381	85774	1.61005	41.8411	-88.2304	urban biome	field soil	soil	terrestrial soil
1642.MS00082	578	35951	1.60774	35.117	138.937	cropland biome	alluvial paddy field soil	soil	terrestrial soil
1702.MCB1	1311	81563	1.60735	42.03	128.067	montane shrubland biome	mountain	soil	terrestrial soil
1702.DCS3	1204	74920	1.60705	42.083	128.067	montane shrubland biome	mountain	soil	terrestrial soil
990.KA1F.E.06	1541	95894	1.60698	41.8415	-88.2304	urban biome	field soil	soil	terrestrial soil
1521.KP1.s.6.1.sequences	4683	291457	1.60676	39.1	-96.6	grassland biome	grassland soil	soil	terrestrial soil
990.KA3F.B.23	1380	85898	1.60656	41.8407	-88.2304	urban biome	field soil	soil	terrestrial soil
1716.McG.PAPrS22	201	12516	1.60594	9.15296	-79.7531	tropical moist broadleaf forest biome	forest soil	soil	terrestrial soil
990.KA1F.E.01	1012	63064	1.60472	41.8415	-88.2304	urban biome	field soil	soil	terrestrial soil
1711.KAJ9.2	255	15897	1.60408	0.15	35.52	cropland biome	farm soil	soil	terrestrial soil
1521.EB153.s.6.1.sequences	2244	139960	1.60332	-5.31	37.51	shrubland biome	grassland soil	soil	terrestrial soil
990.KA3U.C.08	822	51292	1.60259	41.8407	-88.2304	urban biome	field soil	soil	terrestrial soil
990.KA1F.C.25	1286	80263	1.60223	41.8415	-88.2304	urban biome	field soil	soil	terrestrial soil
990.KA3F.A.06	1558	97290	1.6014	41.8407	-88.2304	urban biome	field soil	soil	terrestrial soil
990.KA3U.A.08	2434	152012	1.60119	41.8407	-88.2304	urban biome	field soil	soil	terrestrial soil
990.KA3U.A.17	2520	157527	1.59973	41.8407	-88.2304	urban biome	field soil	soil	terrestrial soil
990.KA3F.A.01	1795	112265	1.5989	41.8407	-88.2304	urban biome	field soil	soil	terrestrial soil
1036.A.V.2.1.s.4.1.sequences	2830	177014	1.59874	64.49	-157.75	tundra biome	permafrost	soil	terrestrial soil
1642.MS00302	2061	128967	1.59808	35.117	138.937	cropland biome	alluvial paddy field soil	soil	terrestrial soil
1642.MS00118	7878	493077	1.59772	35.117	138.937	cropland biome	alluvial paddy field soil	soil	terrestrial soil
1642.MS00284	1327	83181	1.59532	35.117	138.937	cropland biome	alluvial paddy field soil	soil	terrestrial soil
1642.MS00215	1541	96599	1.59525	35.117	138.937	cropland biome	alluvial paddy field soil	soil	terrestrial soil
990.KA1U.C.19	1567	98236	1.59514	41.8415	-88.2304	urban biome	field soil	soil	terrestrial soil
1642.MS00229	1639	102755	1.59506	35.117	138.937	cropland biome	alluvial paddy field soil	soil	terrestrial soil
990.KA2F.D.19	2069	129890	1.59289	41.8411	-88.2304	urban biome	field soil	soil	terrestrial soil
990.KA2F.E.13	1699	106668	1.59279	41.8411	-88.2304	urban biome	field soil	soil	terrestrial soil
1883.2007.239.Crump.Artic.LTREB.main.lane2.NoIndex	1014	63698	1.59189	68.5913	-149.612	tundra biome	tundra	soil	terrestrial soil
1642.MS00097	1448	90988	1.59142	35.117	138.937	cropland biome	alluvial paddy field soil	soil	terrestrial soil
808.HI.20.11a.s.4.1.sequences	1721	108263	1.58965	19.931	-155.289	tropical broadleaf forest biome	forest soil	soil	terrestrial soil
1642.MS00294	2046	128913	1.58712	35.117	138.937	cropland biome	alluvial paddy field soil	soil	terrestrial soil
1289.KH61	3078	193968	1.58686	31.078	-97.39	cropland biome	field	soil	terrestrial soil
1642.MS00073	615	38777	1.58599	35.117	138.937	cropland biome	alluvial paddy field soil	soil	terrestrial soil
1721.R12T	1351	85226	1.5852	-28.833	153.417	cropland biome	cultivated habitat	soil	terrestrial soil
1883.2009.144.Crump.Artic.LTREB.main.lane3.NoIndex	314	19813	1.58482	68.5737	-149.537	tundra biome	tundra	soil	terrestrial soil
1521.EB148.s.6.1.sequences	2402	151594	1.5845	-5.38	37.52	shrubland biome	grassland soil	soil	terrestrial soil
990.KA1U.C.20	1780	112351	1.58432	41.8415	-88.2304	urban biome	field soil	soil	terrestrial soil
990.KA2U.C.13	1017	64225	1.5835	41.8411	-88.2304	urban biome	field soil	soil	terrestrial soil
990.KA1F.C.01	786	49640	1.5834	41.8415	-88.2304	urban biome	field soil	soil	terrestrial soil
1642.MS00198	2910	183874	1.58261	35.117	138.937	cropland biome	alluvial paddy field soil	soil	terrestrial soil
1642.MS00204	1692	106962	1.58187	35.117	138.937	cropland biome	alluvial paddy field soil	soil	terrestrial soil
1521.RT2.s.6.1.sequences	2679	169538	1.58018	31.47	-96.87	grassland biome	grassland soil	soil	terrestrial soil
990.KA1F.C.09	1261	79805	1.5801	41.8415	-88.2304	urban biome	field soil	soil	terrestrial soil
1642.MS00030	2403	152139	1.57948	35.117	138.937	cropland biome	alluvial paddy field soil	soil	terrestrial soil
1711.KAJ3.1	190	12044	1.57755	0.15	35.52	rangeland biome	farm soil	soil	terrestrial soil
990.KA1F.A.08	855	54203	1.5774	41.8415	-88.2304	urban biome	field soil	soil	terrestrial soil
990.KA3F.A.15	1033	65507	1.57693	41.8407	-88.2304	urban biome	field soil	soil	terrestrial soil
990.KA1U.E.13	1181	74981	1.57507	41.8415	-88.2304	urban biome	field soil	soil	terrestrial soil
1883.2009.308.Crump.Artic.LTREB.main.lane3.NoIndex	1242	78869	1.57476	68.6	-149.576	tundra biome	tundra	soil	terrestrial soil
990.KA3U.A.22	993	63078	1.57424	41.8407	-88.2304	urban biome	field soil	soil	terrestrial soil
1642.MS00090	859	54595	1.5734	35.117	138.937	cropland biome	alluvial paddy field soil	soil	terrestrial soil
990.KA3F.A.12	1484	94405	1.57195	41.8407	-88.2304	urban biome	field soil	soil	terrestrial soil
990.KA3U.D.18	1120	71265	1.5716	41.8407	-88.2304	urban biome	field soil	soil	terrestrial soil
1642.MS00034	707	45019	1.57045	35.117	138.937	cropland biome	alluvial paddy field soil	soil	terrestrial soil
1642.MS00137	720	45859	1.57003	35.117	138.937	cropland biome	alluvial paddy field soil	soil	terrestrial soil
1642.MS00025	833	53092	1.56897	35.117	138.937	cropland biome	alluvial paddy field soil	soil	terrestrial soil
990.KA1F.A.20	1891	120557	1.56855	41.8415	-88.2304	urban biome	field soil	soil	terrestrial soil
990.KA1U.E.22	1519	96888	1.56779	41.8415	-88.2304	urban biome	field soil	soil	terrestrial soil
990.KA2U.D.19	1070	68315	1.56627	41.8411	-88.2304	urban biome	field soil	soil	terrestrial soil
1642.MS00046	2627	167782	1.56572	35.117	138.937	cropland biome	alluvial paddy field soil	soil	terrestrial soil
990.KA2F.A.03	1543	98577	1.56527	41.8411	-88.2304	urban biome	field soil	soil	terrestrial soil
1579.I.2.15	1041	66534	1.56461	20.109	-155.776	tropical shrubland biome	volcano	soil	terrestrial soil
1526.Stillton0R3	2009	128405	1.56458	37.495	-110.7	Large river biome	dam	soil	terrestrial soil
1711.KAJ8.1	232	14836	1.56376	0.15	35.52	cropland biome	farm soil	soil	terrestrial soil
1642.MS00230	1728	110555	1.56302	35.117	138.937	cropland biome	alluvial paddy field soil	soil	terrestrial soil
1579.MF.1.30	562	35960	1.56285	20.126	-155.764	tropical shrubland biome	volcano	soil	terrestrial soil
1642.MS00049	1249	79972	1.5618	35.117	138.937	cropland biome	alluvial paddy field soil	soil	terrestrial soil
990.KA3F.E.14	1728	110675	1.56133	41.8407	-88.2304	urban biome	field soil	soil	terrestrial soil
1642.MS00293	1433	91799	1.56102	35.117	138.937	cropland biome	alluvial paddy field soil	soil	terrestrial soil
1289.KH10	4864	311732	1.56031	31.078	-97.39	cropland biome	field	soil	terrestrial soil
1030.TVF.2004.Loc3.D0.Rep4	1714	109898	1.55963	64.35	-145.64	forest biome	forest soil	soil	terrestrial soil
[truncated: 21,325 more rows]
