# Supplementary material for: (Meta)Genomic Analysis Reveals Diverse Energy Conservation Strategies Employed by Globally Distributed Gemmatimonadota
Source: mSystems. 2022 Aug 1;7(4):e00228-22. doi: 10.1128/msystems.00228-22 (PMC9426454; doi:10.1128/msystems.00228-22)
Supplement: DATA SET S3 [file msystems.00228-22-s0003.xlsx]

## Sheet: Sheet1
Hypergeometric test based on KEGG functional categories for the genomes of Gemmatimonadales and SG8-23 (completeness ≥90% and contamination ≤5%)
KEGG functional categories	hyper-p.value_enriched_binary	hyper-p.value_enriched_rawcounts
Amino acid metabolism	1	1
Biosynthesis of other secondary metabolites	1	1
Carbohydrate metabolism	1	1
Cell growth and death	1	0
Cell motility	1	0
Cellular community - prokaryotes	1	0
Energy metabolism	1	1
Folding, sorting and degradation	1	1
Glycan biosynthesis and metabolism	1	0.0216342
Lipid metabolism	1	1
Membrane transport	1	1
Metabolism of cofactors and vitamins	1	1
Metabolism of other amino acids	1	1
Metabolism of terpenoids and polyketides	1	1
Nucleotide metabolism	1	1
Poorly characterized	1	0
Replication and repair	1	1
Signal transduction	1	0
Signaling molecules and interaction	0.724893	1
Transcription	1	1
Translation	1	1
Transport and catabolism	1	1
Xenobiotics biodegradation and metabolism	1	1

## Sheet: Sheet2
Hypergeometric test based on KEGG orthology (KO) annotations for the genomes (completeness ≥90% and contamination ≤5%) of SG8-23 and Gemmatimonadales orders
Kegg pathway	ClassA	ClassB	ClassC	KO	Function	The proportion of genomes in SG8-23 containing genes annotated as relevant KO	The proportion of genomes in Gemmatimonadales containing genes annotated as relevant KO	hyper-p.value_enriched_binary	hyper-p.value_enriched_rawcounts
BR:ko03400	Brite Hierarchies	Protein families: genetic information processing	DNA repair and recombination proteins	K16898	addA; ATP-dependent helicase/nuclease subunit A [EC:3.1.-.- 3.6.4.12]	0.718	0.032	9.59578e-17	4.1301e-14
BR:ko03000	Brite Hierarchies	Protein families: genetic information processing	Transcription factors	K09825	perR; Fur family transcriptional regulator, peroxide stress response regulator	0.846	0.011	4.29309e-24	5.76209e-19
BR:ko03000	Brite Hierarchies	Protein families: genetic information processing	Transcription factors	K07738	nrdR; transcriptional repressor NrdR	1	0	1.05728e-34	6.00911e-24
BR:ko01007	Brite Hierarchies	Protein families: metabolism	Amino acid related enzymes	K07250	gabT; 4-aminobutyrate aminotransferase / (S)-3-amino-2-methylpropionate transaminase / 5-aminovalerate transaminase [EC:2.6.1.19 2.6.1.22 2.6.1.48]	0.846	0.137	5.99543e-15	2.10461e-12
BR:ko01007	Brite Hierarchies	Protein families: metabolism	Amino acid related enzymes	K00819	rocD, OAT; ornithine--oxo-acid transaminase [EC:2.6.1.13]	0.718	0.168	1.98112e-09	1.00652e-07
BR:ko01002	Brite Hierarchies	Protein families: metabolism	Peptidases and inhibitors	K01414	prlC; oligopeptidase A [EC:3.4.24.70]	0.744	0	3.05009e-21	5.41845e-18
BR:ko01006	Brite Hierarchies	Protein families: metabolism	Prenyltransferases	K02548	menA; 1,4-dihydroxy-2-naphthoate polyprenyltransferase [EC:2.5.1.74]	0.821	0.084	8.4855e-17	8.59994e-13
BR:ko02000	Brite Hierarchies	Protein families: signaling and cellular processes	Transporters	K03559	exbD; biopolymer transport protein ExbD	0.923	0.011	5.77268e-28	6.95095e-22
BR:ko02000	Brite Hierarchies	Protein families: signaling and cellular processes	Transporters	K05566	mnhB, mrpB; multicomponent Na+:H+ antiporter subunit B	0.744	0.011	8.30786e-20	4.32743e-30
BR:ko02000	Brite Hierarchies	Protein families: signaling and cellular processes	Transporters	K05568	mnhD, mrpD; multicomponent Na+:H+ antiporter subunit D	0.795	0.032	1.18687e-19	2.20765e-56
BR:ko02000	Brite Hierarchies	Protein families: signaling and cellular processes	Transporters	K05567	mnhC, mrpC; multicomponent Na+:H+ antiporter subunit C	0.769	0.042	9.44578e-18	1.42212e-21
BR:ko02000	Brite Hierarchies	Protein families: signaling and cellular processes	Transporters	K05569	mnhE, mrpE; multicomponent Na+:H+ antiporter subunit E	0.769	0.042	9.44578e-18	1.42212e-21
BR:ko02000	Brite Hierarchies	Protein families: signaling and cellular processes	Transporters	K05570	mnhF, mrpF; multicomponent Na+:H+ antiporter subunit F	0.769	0.042	9.44578e-18	3.93426e-22
BR:ko02000	Brite Hierarchies	Protein families: signaling and cellular processes	Transporters	K05571	mnhG, mrpG; multicomponent Na+:H+ antiporter subunit G	0.769	0.042	9.44578e-18	1.08641e-22
ko00250	Metabolism	Amino acid metabolism	Alanine, aspartate and glutamate metabolism	K07250	gabT; 4-aminobutyrate aminotransferase / (S)-3-amino-2-methylpropionate transaminase / 5-aminovalerate transaminase [EC:2.6.1.19 2.6.1.22 2.6.1.48]	0.846	0.137	5.99543e-15	2.10461e-12
ko00250	Metabolism	Amino acid metabolism	Alanine, aspartate and glutamate metabolism	K15371	GDH2; glutamate dehydrogenase [EC:1.4.1.2]	0.795	0	2.51381e-23	3.4907e-19
ko00330	Metabolism	Amino acid metabolism	Arginine and proline metabolism	K01480	speB; agmatinase [EC:3.5.3.11]	0.795	0.021	1.1342e-20	2.82511e-17
ko00330	Metabolism	Amino acid metabolism	Arginine and proline metabolism	K00819	rocD, OAT; ornithine--oxo-acid transaminase [EC:2.6.1.13]	0.718	0.168	1.98112e-09	1.00652e-07
ko00220	Metabolism	Amino acid metabolism	Arginine biosynthesis	K15371	GDH2; glutamate dehydrogenase [EC:1.4.1.2]	0.795	0	2.51381e-23	3.4907e-19
ko00310	Metabolism	Amino acid metabolism	Lysine degradation	K07250	gabT; 4-aminobutyrate aminotransferase / (S)-3-amino-2-methylpropionate transaminase / 5-aminovalerate transaminase [EC:2.6.1.19 2.6.1.22 2.6.1.48]	0.846	0.137	5.99543e-15	2.10461e-12
ko00280	Metabolism	Amino acid metabolism	Valine, leucine and isoleucine degradation	K07250	gabT; 4-aminobutyrate aminotransferase / (S)-3-amino-2-methylpropionate transaminase / 5-aminovalerate transaminase [EC:2.6.1.19 2.6.1.22 2.6.1.48]	0.846	0.137	5.99543e-15	2.10461e-12
ko00650	Metabolism	Carbohydrate metabolism	Butanoate metabolism	K07250	gabT; 4-aminobutyrate aminotransferase / (S)-3-amino-2-methylpropionate transaminase / 5-aminovalerate transaminase [EC:2.6.1.19 2.6.1.22 2.6.1.48]	0.846	0.137	5.99543e-15	2.10461e-12
ko00030	Metabolism	Carbohydrate metabolism	Pentose phosphate pathway	K01807	rpiA; ribose 5-phosphate isomerase A [EC:5.3.1.6]	0.923	0.053	1.03276e-23	6.67755e-17
ko00640	Metabolism	Carbohydrate metabolism	Propanoate metabolism	K07250	gabT; 4-aminobutyrate aminotransferase / (S)-3-amino-2-methylpropionate transaminase / 5-aminovalerate transaminase [EC:2.6.1.19 2.6.1.22 2.6.1.48]	0.846	0.137	5.99543e-15	2.10461e-12
ko00710	Metabolism	Energy metabolism	Carbon fixation in photosynthetic organisms	K01807	rpiA; ribose 5-phosphate isomerase A [EC:5.3.1.6]	0.923	0.053	1.03276e-23	6.67755e-17
ko00910	Metabolism	Energy metabolism	Nitrogen metabolism	K15371	GDH2; glutamate dehydrogenase [EC:1.4.1.2]	0.795	0	2.51381e-23	3.4907e-19
ko00760	Metabolism	Metabolism of cofactors and vitamins	Nicotinate and nicotinamide metabolism	K12410	npdA; NAD-dependent deacetylase [EC:2.3.1.286]	0.744	0.295	2.01288e-06	2.41753e-05
ko00130	Metabolism	Metabolism of cofactors and vitamins	Ubiquinone and other terpenoid-quinone biosynthesis	K01661	menB; naphthoate synthase [EC:4.1.3.36]	0.744	0.011	8.30786e-20	1.2267e-16
ko00130	Metabolism	Metabolism of cofactors and vitamins	Ubiquinone and other terpenoid-quinone biosynthesis	K02551	menD; 2-succinyl-5-enolpyruvyl-6-hydroxy-3-cyclohexene-1-carboxylate synthase [EC:2.2.1.9]	0.744	0.011	8.30786e-20	1.2267e-16
ko00130	Metabolism	Metabolism of cofactors and vitamins	Ubiquinone and other terpenoid-quinone biosynthesis	K02548	menA; 1,4-dihydroxy-2-naphthoate polyprenyltransferase [EC:2.5.1.74]	0.821	0.084	8.4855e-17	8.59994e-13
ko00410	Metabolism	Metabolism of other amino acids	beta-Alanine metabolism	K07250	gabT; 4-aminobutyrate aminotransferase / (S)-3-amino-2-methylpropionate transaminase / 5-aminovalerate transaminase [EC:2.6.1.19 2.6.1.22 2.6.1.48]	0.846	0.137	5.99543e-15	2.10461e-12
ko00430	Metabolism	Metabolism of other amino acids	Taurine and hypotaurine metabolism	K15371	GDH2; glutamate dehydrogenase [EC:1.4.1.2]	0.795	0	2.51381e-23	3.4907e-19

## Sheet: Sheet3
Hypergeometric test based on KEGG orthology (KO) annotations for the genomes (completeness ≥90% and contamination ≤5%) of UBA6960 and Gemmatimonadaceae, GWC2-71-9 families
Kegg pathway	ClassA	ClassB	ClassC	KO	Function	The proportion of genomes in UBA6960 containing genes annotated as relevant KO	The proportion of genomes in GWC2-71-9 and Gemmatimonadaceae containing genes annotated as relevant KO	hyper-p.value_enriched_binary	hyper-p.value_enriched_rawcounts
BR:ko03000	Brite Hierarchies	Protein families: genetic information processing	Transcription factors	K07738	nrdR; transcriptional repressor NrdR	1	0	9.02e-31	3.11e-22
BR:ko03000	Brite Hierarchies	Protein families: genetic information processing	Transcription factors	K09825	perR; Fur family transcriptional regulator, peroxide stress response regulator	0.812	0.011	2.91e-20	7.21e-17
BR:ko03016	Brite Hierarchies	Protein families: genetic information processing	Transfer RNA biogenesis	K12573	rnr, vacB; ribonuclease R [EC:3.1.13.1]	0.719	0.042	3.06e-14	2.46e-12
BR:ko03019	Brite Hierarchies	Protein families: genetic information processing	Messenger RNA biogenesis	K12573	rnr, vacB; ribonuclease R [EC:3.1.13.1]	0.719	0.042	3.06e-14	2.46e-12
BR:ko03400	Brite Hierarchies	Protein families: genetic information processing	DNA repair and recombination proteins	K16898	addA; ATP-dependent helicase/nuclease subunit A [EC:3.1.-.- 3.6.4.12]	0.75	0.032	4.96e-16	1.09e-13
BR:ko01002	Brite Hierarchies	Protein families: metabolism	Peptidases and inhibitors	K01414	prlC; oligopeptidase A [EC:3.4.24.70]	0.844	0	6.79e-23	7.15e-19
BR:ko01005	Brite Hierarchies	Protein families: metabolism	Lipopolysaccharide biosynthesis proteins	K11211	kdkA; 3-deoxy-D-manno-octulosonic acid kinase [EC:2.7.1.166]	0.719	0.032	4.96e-15	4.58e-13
BR:ko01006	Brite Hierarchies	Protein families: metabolism	Prenyltransferases	K02548	menA; 1,4-dihydroxy-2-naphthoate polyprenyltransferase [EC:2.5.1.74]	0.969	0.084	4.9e-21	1.12e-14
BR:ko01007	Brite Hierarchies	Protein families: metabolism	Amino acid related enzymes	K07250	gabT; 4-aminobutyrate aminotransferase / (S)-3-amino-2-methylpropionate transaminase / 5-aminovalerate transaminase [EC:2.6.1.19 2.6.1.22 2.6.1.48]	0.875	0.137	3.45e-14	2.27e-12
BR:ko01007	Brite Hierarchies	Protein families: metabolism	Amino acid related enzymes	K00819	rocD, OAT; ornithine--oxo-acid transaminase [EC:2.6.1.13]	0.719	0.168	2.1e-08	3.48e-07
BR:ko02000	Brite Hierarchies	Protein families: signaling and cellular processes	Transporters	K03559	exbD; biopolymer transport protein ExbD	1	0.011	2.98e-29	3.91e-22
BR:ko02000	Brite Hierarchies	Protein families: signaling and cellular processes	Transporters	K16053	ybdG, mscM; miniconductance mechanosensitive channel	0.75	0	2.15e-19	7.15e-19
BR:ko02000	Brite Hierarchies	Protein families: signaling and cellular processes	Transporters	K05568	mnhD, mrpD; multicomponent Na+:H+ antiporter subunit D	0.844	0.032	2.37e-19	4.72e-58
BR:ko02000	Brite Hierarchies	Protein families: signaling and cellular processes	Transporters	K05566	mnhB, mrpB; multicomponent Na+:H+ antiporter subunit B	0.781	0.011	4.05e-19	4.49e-30
BR:ko02000	Brite Hierarchies	Protein families: signaling and cellular processes	Transporters	K05569	mnhE, mrpE; multicomponent Na+:H+ antiporter subunit E	0.844	0.042	1.75e-18	1.27e-21
BR:ko02000	Brite Hierarchies	Protein families: signaling and cellular processes	Transporters	K05570	mnhF, mrpF; multicomponent Na+:H+ antiporter subunit F	0.844	0.042	1.75e-18	2.99e-22
BR:ko02000	Brite Hierarchies	Protein families: signaling and cellular processes	Transporters	K05571	mnhG, mrpG; multicomponent Na+:H+ antiporter subunit G	0.844	0.042	1.75e-18	6.98e-23
BR:ko02000	Brite Hierarchies	Protein families: signaling and cellular processes	Transporters	K05567	mnhC, mrpC; multicomponent Na+:H+ antiporter subunit C	0.812	0.042	2.47e-17	5.43e-21
ko03018	Genetic Information Processing	Folding, sorting and degradation	RNA degradation	K12573	rnr, vacB; ribonuclease R [EC:3.1.13.1]	0.719	0.042	3.06e-14	2.46e-12
ko00220	Metabolism	Amino acid metabolism	Arginine biosynthesis	K15371	GDH2; glutamate dehydrogenase [EC:1.4.1.2]	0.812	0	1.14e-21	3.36e-18
ko00250	Metabolism	Amino acid metabolism	Alanine, aspartate and glutamate metabolism	K15371	GDH2; glutamate dehydrogenase [EC:1.4.1.2]	0.812	0	1.14e-21	3.36e-18
ko00250	Metabolism	Amino acid metabolism	Alanine, aspartate and glutamate metabolism	K07250	gabT; 4-aminobutyrate aminotransferase / (S)-3-amino-2-methylpropionate transaminase / 5-aminovalerate transaminase [EC:2.6.1.19 2.6.1.22 2.6.1.48]	0.875	0.137	3.45e-14	2.27e-12
ko00280	Metabolism	Amino acid metabolism	Valine, leucine and isoleucine degradation	K07250	gabT; 4-aminobutyrate aminotransferase / (S)-3-amino-2-methylpropionate transaminase / 5-aminovalerate transaminase [EC:2.6.1.19 2.6.1.22 2.6.1.48]	0.875	0.137	3.45e-14	2.27e-12
ko00310	Metabolism	Amino acid metabolism	Lysine degradation	K07250	gabT; 4-aminobutyrate aminotransferase / (S)-3-amino-2-methylpropionate transaminase / 5-aminovalerate transaminase [EC:2.6.1.19 2.6.1.22 2.6.1.48]	0.875	0.137	3.45e-14	2.27e-12
ko00330	Metabolism	Amino acid metabolism	Arginine and proline metabolism	K01480	speB; agmatinase [EC:3.5.3.11]	0.781	0.021	5.1e-18	8.03e-16
ko00330	Metabolism	Amino acid metabolism	Arginine and proline metabolism	K00819	rocD, OAT; ornithine--oxo-acid transaminase [EC:2.6.1.13]	0.719	0.168	2.1e-08	3.48e-07
ko00030	Metabolism	Carbohydrate metabolism	Pentose phosphate pathway	K01807	rpiA; ribose 5-phosphate isomerase A [EC:5.3.1.6]	0.906	0.053	3.28e-20	2.85e-15
ko00640	Metabolism	Carbohydrate metabolism	Propanoate metabolism	K07250	gabT; 4-aminobutyrate aminotransferase / (S)-3-amino-2-methylpropionate transaminase / 5-aminovalerate transaminase [EC:2.6.1.19 2.6.1.22 2.6.1.48]	0.875	0.137	3.45e-14	2.27e-12
ko00650	Metabolism	Carbohydrate metabolism	Butanoate metabolism	K07250	gabT; 4-aminobutyrate aminotransferase / (S)-3-amino-2-methylpropionate transaminase / 5-aminovalerate transaminase [EC:2.6.1.19 2.6.1.22 2.6.1.48]	0.875	0.137	3.45e-14	2.27e-12
ko00710	Metabolism	Energy metabolism	Carbon fixation in photosynthetic organisms	K01807	rpiA; ribose 5-phosphate isomerase A [EC:5.3.1.6]	0.906	0.053	3.28e-20	2.85e-15
ko00910	Metabolism	Energy metabolism	Nitrogen metabolism	K15371	GDH2; glutamate dehydrogenase [EC:1.4.1.2]	0.812	0	1.14e-21	3.36e-18
ko00540	Metabolism	Glycan biosynthesis and metabolism	Lipopolysaccharide biosynthesis	K11211	kdkA; 3-deoxy-D-manno-octulosonic acid kinase [EC:2.7.1.166]	0.719	0.032	4.96e-15	4.58e-13
ko00130	Metabolism	Metabolism of cofactors and vitamins	Ubiquinone and other terpenoid-quinone biosynthesis	K01661	menB; naphthoate synthase [EC:4.1.3.36]	0.906	0.011	3.99e-24	7.71e-19
ko00130	Metabolism	Metabolism of cofactors and vitamins	Ubiquinone and other terpenoid-quinone biosynthesis	K02551	menD; 2-succinyl-5-enolpyruvyl-6-hydroxy-3-cyclohexene-1-carboxylate synthase [EC:2.2.1.9]	0.906	0.011	3.99e-24	7.71e-19
ko00130	Metabolism	Metabolism of cofactors and vitamins	Ubiquinone and other terpenoid-quinone biosynthesis	K02552	menF; menaquinone-specific isochorismate synthase [EC:5.4.4.2]	0.812	0	1.14e-21	3.36e-18
ko00130	Metabolism	Metabolism of cofactors and vitamins	Ubiquinone and other terpenoid-quinone biosynthesis	K02548	menA; 1,4-dihydroxy-2-naphthoate polyprenyltransferase [EC:2.5.1.74]	0.969	0.084	4.9e-21	1.12e-14
ko00130	Metabolism	Metabolism of cofactors and vitamins	Ubiquinone and other terpenoid-quinone biosynthesis	K01911	menE; o-succinylbenzoate---CoA ligase [EC:6.2.1.26]	0.812	0.011	2.91e-20	7.21e-17
ko00130	Metabolism	Metabolism of cofactors and vitamins	Ubiquinone and other terpenoid-quinone biosynthesis	K08680	menH; 2-succinyl-6-hydroxy-2,4-cyclohexadiene-1-carboxylate synthase [EC:4.2.99.20]	0.719	0.011	5.46e-17	6.67e-15
ko00760	Metabolism	Metabolism of cofactors and vitamins	Nicotinate and nicotinamide metabolism	K12410	npdA; NAD-dependent deacetylase [EC:2.3.1.286]	0.812	0.295	3.17e-07	7.05e-06
ko00410	Metabolism	Metabolism of other amino acids	beta-Alanine metabolism	K07250	gabT; 4-aminobutyrate aminotransferase / (S)-3-amino-2-methylpropionate transaminase / 5-aminovalerate transaminase [EC:2.6.1.19 2.6.1.22 2.6.1.48]	0.875	0.137	3.45e-14	2.27e-12
ko00430	Metabolism	Metabolism of other amino acids	Taurine and hypotaurine metabolism	K15371	GDH2; glutamate dehydrogenase [EC:1.4.1.2]	0.812	0	1.14e-21	3.36e-18
ko01053	Metabolism	Metabolism of terpenoids and polyketides	Biosynthesis of siderophore group nonribosomal peptides	K02552	menF; menaquinone-specific isochorismate synthase [EC:5.4.4.2]	0.812	0	1.14e-21	3.36e-18

## Sheet: Sheet4
Hypergeometric test based on KEGG orthology (KO) annotations for the genomes (completeness ≥90% and contamination ≤5%) of GWC2-71-9 and UBA6960, Gemmatimonadaceae families
Kegg pathway	ClassA	ClassB	ClassC	KO	Function	The proportion of genomes in GWC2-71-9 containing genes annotated as relevant KO	The proportion of genomes in Gemmatimonadaceae and UBA6960 containing genes annotated as relevant KO	hyper-p.value_enriched_binary	hyper-p.value_enriched_rawcounts
BR:ko01007	Brite Hierarchies	Protein families: metabolism	Amino acid related enzymes	K00652	bioF; 8-amino-7-oxononanoate synthase [EC:2.3.1.47]	0.944	0.22	1.43253e-14	1.52963e-07
BR:ko01011	Brite Hierarchies	Protein families: metabolism	Peptidoglycan biosynthesis and degradation proteins	K01776	murI; glutamate racemase [EC:5.1.1.3]	0.833	0.264	4.27317e-09	4.96308e-06
BR:ko01011	Brite Hierarchies	Protein families: metabolism	Peptidoglycan biosynthesis and degradation proteins	K08309	slt; soluble lytic murein transglycosylase [EC:4.2.2.-]	0.806	0.187	1.07165e-10	1.68529e-07
BR:ko01504	Brite Hierarchies	Protein families: signaling and cellular processes	Antimicrobial resistance genes	K18138	acrB, mexB, adeJ, smeE, mtrD, cmeB; multidrug efflux pump	0.917	0.165	1.46833e-15	5.4231e-18
BR:ko02000	Brite Hierarchies	Protein families: signaling and cellular processes	Transporters	K08153	blt; MFS transporter, DHA1 family, multidrug resistance protein	0.889	0.286	3.35452e-10	1.04847e-05
BR:ko02000	Brite Hierarchies	Protein families: signaling and cellular processes	Transporters	K11196	levF; fructose PTS system EIIC component	0.806	0.297	1.81132e-07	8.28939e-05
BR:ko02000	Brite Hierarchies	Protein families: signaling and cellular processes	Transporters	K18138	acrB, mexB, adeJ, smeE, mtrD, cmeB; multidrug efflux pump	0.917	0.165	1.46833e-15	5.4231e-18
ko02060	Environmental Information Processing	Membrane transport	Phosphotransferase system (PTS)	K11196	levF; fructose PTS system EIIC component	0.806	0.297	1.81132e-07	8.28939e-05
ko04122	Genetic Information Processing	Folding, sorting and degradation	Sulfur relay system	K03635	MOCS2B, moaE; molybdopterin synthase catalytic subunit [EC:2.8.1.12]	0.778	0.198	1.62081e-09	7.69889e-07
ko00310	Metabolism	Amino acid metabolism	Lysine degradation	K01843	kamA; lysine 2,3-aminomutase [EC:5.4.3.2]	0.722	0.154	1.65868e-09	6.66756e-07
ko00051	Metabolism	Carbohydrate metabolism	Fructose and mannose metabolism	K01809	manA, MPI; mannose-6-phosphate isomerase [EC:5.3.1.8]	0.889	0.187	1.59098e-13	2.91121e-08
ko00051	Metabolism	Carbohydrate metabolism	Fructose and mannose metabolism	K11196	levF; fructose PTS system EIIC component	0.806	0.297	1.81132e-07	8.28939e-05
ko00520	Metabolism	Carbohydrate metabolism	Amino sugar and nucleotide sugar metabolism	K01809	manA, MPI; mannose-6-phosphate isomerase [EC:5.3.1.8]	0.889	0.187	1.59098e-13	2.91121e-08
ko00190	Metabolism	Energy metabolism	Oxidative phosphorylation	K00334	nuoE; NADH-quinone oxidoreductase subunit E [EC:7.1.1.2]	0.75	0.209	1.97137e-08	0.000901016
ko00541	Metabolism	Glycan biosynthesis and metabolism	O-Antigen nucleotide sugar biosynthesis	K01809	manA, MPI; mannose-6-phosphate isomerase [EC:5.3.1.8]	0.889	0.187	1.59098e-13	2.91121e-08
ko00780	Metabolism	Metabolism of cofactors and vitamins	Biotin metabolism	K00652	bioF; 8-amino-7-oxononanoate synthase [EC:2.3.1.47]	0.944	0.22	1.43253e-14	1.52963e-07
ko00790	Metabolism	Metabolism of cofactors and vitamins	Folate biosynthesis	K03635	MOCS2B, moaE; molybdopterin synthase catalytic subunit [EC:2.8.1.12]	0.778	0.198	1.62081e-09	7.69889e-07
ko00790	Metabolism	Metabolism of cofactors and vitamins	Folate biosynthesis	K08310	nudB, ntpA; dihydroneopterin triphosphate diphosphatase [EC:3.6.1.67]	0.806	0.165	1.66859e-11	3.37791e-08
ko00471	Metabolism	Metabolism of other amino acids	D-Glutamine and D-glutamate metabolism	K01776	murI; glutamate racemase [EC:5.1.1.3]	0.833	0.264	4.27317e-09	4.96308e-06

## Sheet: Sheet5
Hypergeometric test based on KEGG orthology (KO) annotations for the genomes (completeness ≥90% and contamination ≤5%) of Gemmatimonadaceae and UBA6960, GWC2-71-9 families
Kegg pathway	ClassA	ClassB	ClassC	KO	Function	The proportion of genomes in Gemmatimonadaceae containing genes annotated as relevant KO	The proportion of genomes in GWC2-71-9 and UBA6960 containing genes annotated as relevant KO	hyper-p.value_enriched_binary	hyper-p.value_enriched_rawcounts
BR:ko03009	Brite Hierarchies	Protein families: genetic information processing	Ribosome biogenesis	K07574	yhbY; RNA-binding protein	0.949	0.25	5.09238e-17	8.49823e-06
BR:ko03009	Brite Hierarchies	Protein families: genetic information processing	Ribosome biogenesis	K09761	rsmE; 16S rRNA (uracil1498-N3)-methyltransferase [EC:2.1.1.193]	0.949	0.294	2.64789e-15	6.46923e-05
BR:ko03036	Brite Hierarchies	Protein families: genetic information processing	Chromosome and associated proteins	K04074	divIVA; cell division initiation protein	0.864	0.279	1.27101e-11	0.000388519
BR:ko03110	Brite Hierarchies	Protein families: genetic information processing	Chaperones and folding catalysts	K06006	cpxP, spy; periplasmic protein CpxP/Spy	0.915	0.088	5.56791e-23	1.1806e-14
BR:ko01001	Brite Hierarchies	Protein families: metabolism	Protein kinases	K02478	K02478; two-component system, LytTR family, sensor kinase [EC:2.7.13.3]	0.746	0.221	2.22322e-09	4.02331e-13
BR:ko01002	Brite Hierarchies	Protein families: metabolism	Peptidases and inhibitors	K05995	pepE; dipeptidase E [EC:3.4.13.21]	0.729	0.147	1.59437e-11	1.08993e-07
BR:ko01002	Brite Hierarchies	Protein families: metabolism	Peptidases and inhibitors	K08303	prtC, trhP; U32 family peptidase [EC:3.4.-.-]	0.881	0.147	8.74016e-18	1.00282e-07
BR:ko01003	Brite Hierarchies	Protein families: metabolism	Glycosyltransferases	K21464	pbpG; penicillin-binding protein 2D [EC:2.4.1.129 3.4.16.4]	0.949	0.074	3.12074e-26	5.11458e-17
BR:ko01005	Brite Hierarchies	Protein families: metabolism	Lipopolysaccharide biosynthesis proteins	K12982	opsX; heptosyltransferase I [EC:2.4.-.-]	0.949	0.25	5.09238e-17	5.22605e-06
BR:ko01006	Brite Hierarchies	Protein families: metabolism	Prenyltransferases	K00801	FDFT1; farnesyl-diphosphate farnesyltransferase [EC:2.5.1.21]	0.763	0.221	6.48304e-10	0.000166796
BR:ko01009	Brite Hierarchies	Protein families: metabolism	Protein phosphatases and associated proteins	K01079	serB, PSPH; phosphoserine phosphatase [EC:3.1.3.3]	0.763	0.162	4.33978e-12	4.73629e-06
BR:ko01011	Brite Hierarchies	Protein families: metabolism	Peptidoglycan biosynthesis and degradation proteins	K21464	pbpG; penicillin-binding protein 2D [EC:2.4.1.129 3.4.16.4]	0.949	0.074	3.12074e-26	5.11458e-17
BR:ko02000	Brite Hierarchies	Protein families: signaling and cellular processes	Transporters	K03811	pnuC; nicotinamide mononucleotide transporter	0.797	0.074	7.9047e-18	2.24995e-09
BR:ko02000	Brite Hierarchies	Protein families: signaling and cellular processes	Transporters	K09800	tamB; translocation and assembly module TamB	0.949	0.118	2.02055e-23	1.00557e-15
BR:ko02022	Brite Hierarchies	Protein families: signaling and cellular processes	Two-component system	K02478	K02478; two-component system, LytTR family, sensor kinase [EC:2.7.13.3]	0.746	0.221	2.22322e-09	4.02331e-13
BR:ko02035	Brite Hierarchies	Protein families: signaling and cellular processes	Bacterial motility proteins	K03406	mcp; methyl-accepting chemotaxis protein	0.746	0.294	3.15541e-07	2.06095e-17
BR:ko04147	Brite Hierarchies	Protein families: signaling and cellular processes	Exosome	K00457	HPD, hppD; 4-hydroxyphenylpyruvate dioxygenase [EC:1.13.11.27]	0.949	0.279	7.38374e-16	2.32693e-05
ko02030	Cellular Processes	Cell motility	Bacterial chemotaxis	K03406	mcp; methyl-accepting chemotaxis protein	0.746	0.294	3.15541e-07	2.06095e-17
ko02024	Cellular Processes	Cellular community - prokaryotes	Quorum sensing	K06998	phzF; trans-2,3-dihydro-3-hydroxyanthranilate isomerase [EC:5.3.3.17]	0.983	0.235	4.09056e-20	1.427e-05
ko02020	Environmental Information Processing	Signal transduction	Two-component system	K03406	mcp; methyl-accepting chemotaxis protein	0.746	0.294	3.15541e-07	2.06095e-17
ko00250	Metabolism	Amino acid metabolism	Alanine, aspartate and glutamate metabolism	K01744	aspA; aspartate ammonia-lyase [EC:4.3.1.1]	0.797	0	6.87803e-24	1.48324e-14
ko00260	Metabolism	Amino acid metabolism	Glycine, serine and threonine metabolism	K01079	serB, PSPH; phosphoserine phosphatase [EC:3.1.3.3]	0.763	0.162	4.33978e-12	4.73629e-06
ko00260	Metabolism	Amino acid metabolism	Glycine, serine and threonine metabolism	K01752	E4.3.1.17, sdaA, sdaB, tdcG; L-serine dehydratase [EC:4.3.1.17]	0.932	0.162	6.48657e-20	9.4226e-14
ko00270	Metabolism	Amino acid metabolism	Cysteine and methionine metabolism	K01752	E4.3.1.17, sdaA, sdaB, tdcG; L-serine dehydratase [EC:4.3.1.17]	0.932	0.162	6.48657e-20	9.4226e-14
ko00310	Metabolism	Amino acid metabolism	Lysine degradation	K00658	DLST, sucB; 2-oxoglutarate dehydrogenase E2 component (dihydrolipoamide succinyltransferase) [EC:2.3.1.61]	0.949	0.074	3.12074e-26	4.02862e-12
ko00350	Metabolism	Amino acid metabolism	Tyrosine metabolism	K00451	HGD, hmgA; homogentisate 1,2-dioxygenase [EC:1.13.11.5]	0.881	0.265	7.33996e-13	5.58103e-05
ko00350	Metabolism	Amino acid metabolism	Tyrosine metabolism	K00457	HPD, hppD; 4-hydroxyphenylpyruvate dioxygenase [EC:1.13.11.27]	0.949	0.279	7.38374e-16	2.32693e-05
ko00360	Metabolism	Amino acid metabolism	Phenylalanine metabolism	K00457	HPD, hppD; 4-hydroxyphenylpyruvate dioxygenase [EC:1.13.11.27]	0.949	0.279	7.38374e-16	2.32693e-05
ko00360	Metabolism	Amino acid metabolism	Phenylalanine metabolism	K02610	paaB; ring-1,2-phenylacetyl-CoA epoxidase subunit PaaB	0.847	0.088	2.80752e-19	1.89233e-09
ko00360	Metabolism	Amino acid metabolism	Phenylalanine metabolism	K02612	paaD; ring-1,2-phenylacetyl-CoA epoxidase subunit PaaD	0.831	0.088	1.80892e-18	1.89233e-09
ko00360	Metabolism	Amino acid metabolism	Phenylalanine metabolism	K02614	paaI; acyl-CoA thioesterase [EC:3.1.2.-]	0.712	0.103	6.4356e-13	3.08253e-07
ko00360	Metabolism	Amino acid metabolism	Phenylalanine metabolism	K02618	paaZ; oxepin-CoA hydrolase / 3-oxo-5,6-dehydrosuberyl-CoA semialdehyde dehydrogenase [EC:3.3.2.12 1.2.1.91]	0.814	0.059	1.53501e-19	2.4262e-10
ko00380	Metabolism	Amino acid metabolism	Tryptophan metabolism	K00658	DLST, sucB; 2-oxoglutarate dehydrogenase E2 component (dihydrolipoamide succinyltransferase) [EC:2.3.1.61]	0.949	0.074	3.12074e-26	4.02862e-12
ko00380	Metabolism	Amino acid metabolism	Tryptophan metabolism	K07130	kynB; arylformamidase [EC:3.5.1.9]	0.831	0.294	7.4904e-10	3.12474e-05
ko00405	Metabolism	Biosynthesis of other secondary metabolites	Phenazine biosynthesis	K06998	phzF; trans-2,3-dihydro-3-hydroxyanthranilate isomerase [EC:5.3.3.17]	0.983	0.235	4.09056e-20	1.427e-05
ko00020	Metabolism	Carbohydrate metabolism	Citrate cycle (TCA cycle)	K00658	DLST, sucB; 2-oxoglutarate dehydrogenase E2 component (dihydrolipoamide succinyltransferase) [EC:2.3.1.61]	0.949	0.074	3.12074e-26	4.02862e-12
ko00520	Metabolism	Carbohydrate metabolism	Amino sugar and nucleotide sugar metabolism	K13020	wlbA, bplA; UDP-N-acetyl-2-amino-2-deoxyglucuronate dehydrogenase [EC:1.1.1.335]	0.949	0.25	5.09238e-17	5.22605e-06
ko00630	Metabolism	Carbohydrate metabolism	Glyoxylate and dicarboxylate metabolism	K07130	kynB; arylformamidase [EC:3.5.1.9]	0.831	0.294	7.4904e-10	3.12474e-05
ko00650	Metabolism	Carbohydrate metabolism	Butanoate metabolism	K07516	fadN; 3-hydroxyacyl-CoA dehydrogenase [EC:1.1.1.35]	0.729	0.162	6.18189e-11	1.76621e-07
ko00680	Metabolism	Energy metabolism	Methane metabolism	K01079	serB, PSPH; phosphoserine phosphatase [EC:3.1.3.3]	0.763	0.162	4.33978e-12	4.73629e-06
ko00541	Metabolism	Glycan biosynthesis and metabolism	O-Antigen nucleotide sugar biosynthesis	K13020	wlbA, bplA; UDP-N-acetyl-2-amino-2-deoxyglucuronate dehydrogenase [EC:1.1.1.335]	0.949	0.25	5.09238e-17	5.22605e-06
ko00550	Metabolism	Glycan biosynthesis and metabolism	Peptidoglycan biosynthesis	K21464	pbpG; penicillin-binding protein 2D [EC:2.4.1.129 3.4.16.4]	0.949	0.074	3.12074e-26	5.11458e-17
ko00071	Metabolism	Lipid metabolism	Fatty acid degradation	K07516	fadN; 3-hydroxyacyl-CoA dehydrogenase [EC:1.1.1.35]	0.729	0.162	6.18189e-11	1.76621e-07
ko00100	Metabolism	Lipid metabolism	Steroid biosynthesis	K00801	FDFT1; farnesyl-diphosphate farnesyltransferase [EC:2.5.1.21]	0.763	0.221	6.48304e-10	0.000166796
ko00130	Metabolism	Metabolism of cofactors and vitamins	Ubiquinone and other terpenoid-quinone biosynthesis	K00457	HPD, hppD; 4-hydroxyphenylpyruvate dioxygenase [EC:1.13.11.27]	0.949	0.279	7.38374e-16	2.32693e-05
ko00760	Metabolism	Metabolism of cofactors and vitamins	Nicotinate and nicotinamide metabolism	K08693	yfkN; 2',3'-cyclic-nucleotide 2'-phosphodiesterase / 3'-nucleotidase / 5'-nucleotidase [EC:3.1.4.16 3.1.3.6 3.1.3.5]	0.763	0.235	1.97053e-09	0.000318637
ko00909	Metabolism	Metabolism of terpenoids and polyketides	Sesquiterpenoid and triterpenoid biosynthesis	K00801	FDFT1; farnesyl-diphosphate farnesyltransferase [EC:2.5.1.21]	0.763	0.221	6.48304e-10	0.000166796
ko00230	Metabolism	Nucleotide metabolism	Purine metabolism	K08693	yfkN; 2',3'-cyclic-nucleotide 2'-phosphodiesterase / 3'-nucleotidase / 5'-nucleotidase [EC:3.1.4.16 3.1.3.6 3.1.3.5]	0.763	0.235	1.97053e-09	0.000318637
ko00240	Metabolism	Nucleotide metabolism	Pyrimidine metabolism	K08693	yfkN; 2',3'-cyclic-nucleotide 2'-phosphodiesterase / 3'-nucleotidase / 5'-nucleotidase [EC:3.1.4.16 3.1.3.6 3.1.3.5]	0.763	0.235	1.97053e-09	0.000318637
ko00240	Metabolism	Nucleotide metabolism	Pyrimidine metabolism	K16329	psuG; pseudouridylate synthase [EC:4.2.1.70]	0.881	0	2.26597e-28	5.37566e-16
ko00362	Metabolism	Xenobiotics biodegradation and metabolism	Benzoate degradation	K07516	fadN; 3-hydroxyacyl-CoA dehydrogenase [EC:1.1.1.35]	0.729	0.162	6.18189e-11	1.76621e-07
ko00643	Metabolism	Xenobiotics biodegradation and metabolism	Styrene degradation	K00451	HGD, hmgA; homogentisate 1,2-dioxygenase [EC:1.13.11.5]	0.881	0.265	7.33996e-13	5.58103e-05
