# Supplementary material for: (Meta)Genomic Analysis Reveals Diverse Energy Conservation Strategies Employed by Globally Distributed Gemmatimonadota
Source: mSystems. 2022 Aug 1;7(4):e00228-22. doi: 10.1128/msystems.00228-22 (PMC9426454; doi:10.1128/msystems.00228-22)
Supplement: DATA SET S4 [file msystems.00228-22-s0004.xlsx]

## Sheet: Sheet1
Carbohydrate-active enzymes (CAZymes) annotated in 326 non-redundant Gemmatimonadota genomes
CAZymes ID	IDs of those genomes containing the correspongding CAZymes	Numbers of genomes containing the correspongding CAZymes
GH001	CH-Jul18-bin33; CH-Jul18-bin44; CH-Jul18-bin76; GCA_000010305.1; GCA_000522985.1; GCA_000695095.2; GCA_001724275.1; GCA_001802015.1; GCA_001802045.1; GCA_001802055.1; GCA_001802605.1; GCA_001914565.1; GCA_001914615.1; GCA_001915025.1; GCA_001917665.1; GCA_001919865.1; GCA_002215645.1; GCA_002238865.1; GCA_002291775.1; GCA_002295045.1; GCA_002295725.1; GCA_002311875.1; GCA_002313235.1; GCA_0023139…	73
GH002	CH-Jul18-bin33; CH-Jul18-bin44; CH-Jul18-bin76; GCA_000010305.1; GCA_000522985.1; GCA_000695095.2; GCA_001724275.1; GCA_001802015.1; GCA_001802045.1; GCA_001802055.1; GCA_001802605.1; GCA_001914565.1; GCA_001914615.1; GCA_001915025.1; GCA_001917665.1; GCA_001919865.1; GCA_002215645.1; GCA_002238865.1; GCA_002291775.1; GCA_002295045.1; GCA_002295725.1; GCA_002311875.1; GCA_002313235.1; GCA_0023139…	88
GH003	CH-Jul18-bin33; CH-Jul18-bin44; CH-Jul18-bin76; GCA_000010305.1; GCA_000522985.1; GCA_000695095.2; GCA_001724275.1; GCA_001802015.1; GCA_001802045.1; GCA_001802055.1; GCA_001802605.1; GCA_001914565.1; GCA_001914615.1; GCA_001915025.1; GCA_001917665.1; GCA_001919865.1; GCA_002215645.1; GCA_002238865.1; GCA_002291775.1; GCA_002295045.1; GCA_002295725.1; GCA_002311875.1; GCA_002313235.1; GCA_0023139…	293
GH004	CH-Jul18-bin33; CH-Jul18-bin44; CH-Jul18-bin76; GCA_000010305.1; GCA_000522985.1; GCA_000695095.2; GCA_001724275.1; GCA_001802015.1; GCA_001802045.1; GCA_001802055.1; GCA_001802605.1; GCA_001914565.1; GCA_001914615.1; GCA_001915025.1; GCA_001917665.1; GCA_001919865.1; GCA_002215645.1; GCA_002238865.1; GCA_002291775.1; GCA_002295045.1; GCA_002295725.1; GCA_002311875.1; GCA_002313235.1; GCA_0023139…	19
GH005	CH-Jul18-bin33; CH-Jul18-bin44; CH-Jul18-bin76; GCA_000010305.1; GCA_000522985.1; GCA_000695095.2; GCA_001724275.1; GCA_001802015.1; GCA_001802045.1; GCA_001802055.1; GCA_001802605.1; GCA_001914565.1; GCA_001914615.1; GCA_001915025.1; GCA_001917665.1; GCA_001919865.1; GCA_002215645.1; GCA_002238865.1; GCA_002291775.1; GCA_002295045.1; GCA_002295725.1; GCA_002311875.1; GCA_002313235.1; GCA_0023139…	50
GH006	CH-Jul18-bin33; CH-Jul18-bin44; CH-Jul18-bin76; GCA_000010305.1; GCA_000522985.1; GCA_000695095.2; GCA_001724275.1; GCA_001802015.1; GCA_001802045.1; GCA_001802055.1; GCA_001802605.1; GCA_001914565.1; GCA_001914615.1; GCA_001915025.1; GCA_001917665.1; GCA_001919865.1; GCA_002215645.1; GCA_002238865.1; GCA_002291775.1; GCA_002295045.1; GCA_002295725.1; GCA_002311875.1; GCA_002313235.1; GCA_0023139…	14
GH008	CH-Jul18-bin33; CH-Jul18-bin44; CH-Jul18-bin76; GCA_000010305.1; GCA_000522985.1; GCA_000695095.2; GCA_001724275.1; GCA_001802015.1; GCA_001802045.1; GCA_001802055.1; GCA_001802605.1; GCA_001914565.1; GCA_001914615.1; GCA_001915025.1; GCA_001917665.1; GCA_001919865.1; GCA_002215645.1; GCA_002238865.1; GCA_002291775.1; GCA_002295045.1; GCA_002295725.1; GCA_002311875.1; GCA_002313235.1; GCA_0023139…	10
GH009	CH-Jul18-bin33; CH-Jul18-bin44; CH-Jul18-bin76; GCA_000010305.1; GCA_000522985.1; GCA_000695095.2; GCA_001724275.1; GCA_001802015.1; GCA_001802045.1; GCA_001802055.1; GCA_001802605.1; GCA_001914565.1; GCA_001914615.1; GCA_001915025.1; GCA_001917665.1; GCA_001919865.1; GCA_002215645.1; GCA_002238865.1; GCA_002291775.1; GCA_002295045.1; GCA_002295725.1; GCA_002311875.1; GCA_002313235.1; GCA_0023139…	54
GH010	CH-Jul18-bin33; CH-Jul18-bin44; CH-Jul18-bin76; GCA_000010305.1; GCA_000522985.1; GCA_000695095.2; GCA_001724275.1; GCA_001802015.1; GCA_001802045.1; GCA_001802055.1; GCA_001802605.1; GCA_001914565.1; GCA_001914615.1; GCA_001915025.1; GCA_001917665.1; GCA_001919865.1; GCA_002215645.1; GCA_002238865.1; GCA_002291775.1; GCA_002295045.1; GCA_002295725.1; GCA_002311875.1; GCA_002313235.1; GCA_0023139…	22
GH012	CH-Jul18-bin33; CH-Jul18-bin44; CH-Jul18-bin76; GCA_000010305.1; GCA_000522985.1; GCA_000695095.2; GCA_001724275.1; GCA_001802015.1; GCA_001802045.1; GCA_001802055.1; GCA_001802605.1; GCA_001914565.1; GCA_001914615.1; GCA_001915025.1; GCA_001917665.1; GCA_001919865.1; GCA_002215645.1; GCA_002238865.1; GCA_002291775.1; GCA_002295045.1; GCA_002295725.1; GCA_002311875.1; GCA_002313235.1; GCA_0023139…	3
GH013	CH-Jul18-bin33; CH-Jul18-bin44; CH-Jul18-bin76; GCA_000010305.1; GCA_000522985.1; GCA_000695095.2; GCA_001724275.1; GCA_001802015.1; GCA_001802045.1; GCA_001802055.1; GCA_001802605.1; GCA_001914565.1; GCA_001914615.1; GCA_001915025.1; GCA_001917665.1; GCA_001919865.1; GCA_002215645.1; GCA_002238865.1; GCA_002291775.1; GCA_002295045.1; GCA_002295725.1; GCA_002311875.1; GCA_002313235.1; GCA_0023139…	187
GH015	CH-Jul18-bin33; CH-Jul18-bin44; CH-Jul18-bin76; GCA_000010305.1; GCA_000522985.1; GCA_000695095.2; GCA_001724275.1; GCA_001802015.1; GCA_001802045.1; GCA_001802055.1; GCA_001802605.1; GCA_001914565.1; GCA_001914615.1; GCA_001915025.1; GCA_001917665.1; GCA_001919865.1; GCA_002215645.1; GCA_002238865.1; GCA_002291775.1; GCA_002295045.1; GCA_002295725.1; GCA_002311875.1; GCA_002313235.1; GCA_0023139…	102
GH016	CH-Jul18-bin33; CH-Jul18-bin44; CH-Jul18-bin76; GCA_000010305.1; GCA_000522985.1; GCA_000695095.2; GCA_001724275.1; GCA_001802015.1; GCA_001802045.1; GCA_001802055.1; GCA_001802605.1; GCA_001914565.1; GCA_001914615.1; GCA_001915025.1; GCA_001917665.1; GCA_001919865.1; GCA_002215645.1; GCA_002238865.1; GCA_002291775.1; GCA_002295045.1; GCA_002295725.1; GCA_002311875.1; GCA_002313235.1; GCA_0023139…	89
GH017	CH-Jul18-bin33; CH-Jul18-bin44; CH-Jul18-bin76; GCA_000010305.1; GCA_000522985.1; GCA_000695095.2; GCA_001724275.1; GCA_001802015.1; GCA_001802045.1; GCA_001802055.1; GCA_001802605.1; GCA_001914565.1; GCA_001914615.1; GCA_001915025.1; GCA_001917665.1; GCA_001919865.1; GCA_002215645.1; GCA_002238865.1; GCA_002291775.1; GCA_002295045.1; GCA_002295725.1; GCA_002311875.1; GCA_002313235.1; GCA_0023139…	3
GH018	CH-Jul18-bin33; CH-Jul18-bin44; CH-Jul18-bin76; GCA_000010305.1; GCA_000522985.1; GCA_000695095.2; GCA_001724275.1; GCA_001802015.1; GCA_001802045.1; GCA_001802055.1; GCA_001802605.1; GCA_001914565.1; GCA_001914615.1; GCA_001915025.1; GCA_001917665.1; GCA_001919865.1; GCA_002215645.1; GCA_002238865.1; GCA_002291775.1; GCA_002295045.1; GCA_002295725.1; GCA_002311875.1; GCA_002313235.1; GCA_0023139…	87
GH019	CH-Jul18-bin33; CH-Jul18-bin44; CH-Jul18-bin76; GCA_000010305.1; GCA_000522985.1; GCA_000695095.2; GCA_001724275.1; GCA_001802015.1; GCA_001802045.1; GCA_001802055.1; GCA_001802605.1; GCA_001914565.1; GCA_001914615.1; GCA_001915025.1; GCA_001917665.1; GCA_001919865.1; GCA_002215645.1; GCA_002238865.1; GCA_002291775.1; GCA_002295045.1; GCA_002295725.1; GCA_002311875.1; GCA_002313235.1; GCA_0023139…	6
GH020	CH-Jul18-bin33; CH-Jul18-bin44; CH-Jul18-bin76; GCA_000010305.1; GCA_000522985.1; GCA_000695095.2; GCA_001724275.1; GCA_001802015.1; GCA_001802045.1; GCA_001802055.1; GCA_001802605.1; GCA_001914565.1; GCA_001914615.1; GCA_001915025.1; GCA_001917665.1; GCA_001919865.1; GCA_002215645.1; GCA_002238865.1; GCA_002291775.1; GCA_002295045.1; GCA_002295725.1; GCA_002311875.1; GCA_002313235.1; GCA_0023139…	152
GH023	CH-Jul18-bin33; CH-Jul18-bin44; CH-Jul18-bin76; GCA_000010305.1; GCA_000522985.1; GCA_000695095.2; GCA_001724275.1; GCA_001802015.1; GCA_001802045.1; GCA_001802055.1; GCA_001802605.1; GCA_001914565.1; GCA_001914615.1; GCA_001915025.1; GCA_001917665.1; GCA_001919865.1; GCA_002215645.1; GCA_002238865.1; GCA_002291775.1; GCA_002295045.1; GCA_002295725.1; GCA_002311875.1; GCA_002313235.1; GCA_0023139…	310
GH024	CH-Jul18-bin33; CH-Jul18-bin44; CH-Jul18-bin76; GCA_000010305.1; GCA_000522985.1; GCA_000695095.2; GCA_001724275.1; GCA_001802015.1; GCA_001802045.1; GCA_001802055.1; GCA_001802605.1; GCA_001914565.1; GCA_001914615.1; GCA_001915025.1; GCA_001917665.1; GCA_001919865.1; GCA_002215645.1; GCA_002238865.1; GCA_002291775.1; GCA_002295045.1; GCA_002295725.1; GCA_002311875.1; GCA_002313235.1; GCA_0023139…	5
GH025	CH-Jul18-bin33; CH-Jul18-bin44; CH-Jul18-bin76; GCA_000010305.1; GCA_000522985.1; GCA_000695095.2; GCA_001724275.1; GCA_001802015.1; GCA_001802045.1; GCA_001802055.1; GCA_001802605.1; GCA_001914565.1; GCA_001914615.1; GCA_001915025.1; GCA_001917665.1; GCA_001919865.1; GCA_002215645.1; GCA_002238865.1; GCA_002291775.1; GCA_002295045.1; GCA_002295725.1; GCA_002311875.1; GCA_002313235.1; GCA_0023139…	7
GH026	CH-Jul18-bin33; CH-Jul18-bin44; CH-Jul18-bin76; GCA_000010305.1; GCA_000522985.1; GCA_000695095.2; GCA_001724275.1; GCA_001802015.1; GCA_001802045.1; GCA_001802055.1; GCA_001802605.1; GCA_001914565.1; GCA_001914615.1; GCA_001915025.1; GCA_001917665.1; GCA_001919865.1; GCA_002215645.1; GCA_002238865.1; GCA_002291775.1; GCA_002295045.1; GCA_002295725.1; GCA_002311875.1; GCA_002313235.1; GCA_0023139…	25
GH027	CH-Jul18-bin33; CH-Jul18-bin44; CH-Jul18-bin76; GCA_000010305.1; GCA_000522985.1; GCA_000695095.2; GCA_001724275.1; GCA_001802015.1; GCA_001802045.1; GCA_001802055.1; GCA_001802605.1; GCA_001914565.1; GCA_001914615.1; GCA_001915025.1; GCA_001917665.1; GCA_001919865.1; GCA_002215645.1; GCA_002238865.1; GCA_002291775.1; GCA_002295045.1; GCA_002295725.1; GCA_002311875.1; GCA_002313235.1; GCA_0023139…	14
GH028	CH-Jul18-bin33; CH-Jul18-bin44; CH-Jul18-bin76; GCA_000010305.1; GCA_000522985.1; GCA_000695095.2; GCA_001724275.1; GCA_001802015.1; GCA_001802045.1; GCA_001802055.1; GCA_001802605.1; GCA_001914565.1; GCA_001914615.1; GCA_001915025.1; GCA_001917665.1; GCA_001919865.1; GCA_002215645.1; GCA_002238865.1; GCA_002291775.1; GCA_002295045.1; GCA_002295725.1; GCA_002311875.1; GCA_002313235.1; GCA_0023139…	9
GH029	CH-Jul18-bin33; CH-Jul18-bin44; CH-Jul18-bin76; GCA_000010305.1; GCA_000522985.1; GCA_000695095.2; GCA_001724275.1; GCA_001802015.1; GCA_001802045.1; GCA_001802055.1; GCA_001802605.1; GCA_001914565.1; GCA_001914615.1; GCA_001915025.1; GCA_001917665.1; GCA_001919865.1; GCA_002215645.1; GCA_002238865.1; GCA_002291775.1; GCA_002295045.1; GCA_002295725.1; GCA_002311875.1; GCA_002313235.1; GCA_0023139…	104
GH030	CH-Jul18-bin33; CH-Jul18-bin44; CH-Jul18-bin76; GCA_000010305.1; GCA_000522985.1; GCA_000695095.2; GCA_001724275.1; GCA_001802015.1; GCA_001802045.1; GCA_001802055.1; GCA_001802605.1; GCA_001914565.1; GCA_001914615.1; GCA_001915025.1; GCA_001917665.1; GCA_001919865.1; GCA_002215645.1; GCA_002238865.1; GCA_002291775.1; GCA_002295045.1; GCA_002295725.1; GCA_002311875.1; GCA_002313235.1; GCA_0023139…	65
GH031	CH-Jul18-bin33; CH-Jul18-bin44; CH-Jul18-bin76; GCA_000010305.1; GCA_000522985.1; GCA_000695095.2; GCA_001724275.1; GCA_001802015.1; GCA_001802045.1; GCA_001802055.1; GCA_001802605.1; GCA_001914565.1; GCA_001914615.1; GCA_001915025.1; GCA_001917665.1; GCA_001919865.1; GCA_002215645.1; GCA_002238865.1; GCA_002291775.1; GCA_002295045.1; GCA_002295725.1; GCA_002311875.1; GCA_002313235.1; GCA_0023139…	26
GH032	CH-Jul18-bin33; CH-Jul18-bin44; CH-Jul18-bin76; GCA_000010305.1; GCA_000522985.1; GCA_000695095.2; GCA_001724275.1; GCA_001802015.1; GCA_001802045.1; GCA_001802055.1; GCA_001802605.1; GCA_001914565.1; GCA_001914615.1; GCA_001915025.1; GCA_001917665.1; GCA_001919865.1; GCA_002215645.1; GCA_002238865.1; GCA_002291775.1; GCA_002295045.1; GCA_002295725.1; GCA_002311875.1; GCA_002313235.1; GCA_0023139…	19
GH033	CH-Jul18-bin33; CH-Jul18-bin44; CH-Jul18-bin76; GCA_000010305.1; GCA_000522985.1; GCA_000695095.2; GCA_001724275.1; GCA_001802015.1; GCA_001802045.1; GCA_001802055.1; GCA_001802605.1; GCA_001914565.1; GCA_001914615.1; GCA_001915025.1; GCA_001917665.1; GCA_001919865.1; GCA_002215645.1; GCA_002238865.1; GCA_002291775.1; GCA_002295045.1; GCA_002295725.1; GCA_002311875.1; GCA_002313235.1; GCA_0023139…	35
GH035	CH-Jul18-bin33; CH-Jul18-bin44; CH-Jul18-bin76; GCA_000010305.1; GCA_000522985.1; GCA_000695095.2; GCA_001724275.1; GCA_001802015.1; GCA_001802045.1; GCA_001802055.1; GCA_001802605.1; GCA_001914565.1; GCA_001914615.1; GCA_001915025.1; GCA_001917665.1; GCA_001919865.1; GCA_002215645.1; GCA_002238865.1; GCA_002291775.1; GCA_002295045.1; GCA_002295725.1; GCA_002311875.1; GCA_002313235.1; GCA_0023139…	9
GH036	CH-Jul18-bin33; CH-Jul18-bin44; CH-Jul18-bin76; GCA_000010305.1; GCA_000522985.1; GCA_000695095.2; GCA_001724275.1; GCA_001802015.1; GCA_001802045.1; GCA_001802055.1; GCA_001802605.1; GCA_001914565.1; GCA_001914615.1; GCA_001915025.1; GCA_001917665.1; GCA_001919865.1; GCA_002215645.1; GCA_002238865.1; GCA_002291775.1; GCA_002295045.1; GCA_002295725.1; GCA_002311875.1; GCA_002313235.1; GCA_0023139…	21
GH037	CH-Jul18-bin33; CH-Jul18-bin44; CH-Jul18-bin76; GCA_000010305.1; GCA_000522985.1; GCA_000695095.2; GCA_001724275.1; GCA_001802015.1; GCA_001802045.1; GCA_001802055.1; GCA_001802605.1; GCA_001914565.1; GCA_001914615.1; GCA_001915025.1; GCA_001917665.1; GCA_001919865.1; GCA_002215645.1; GCA_002238865.1; GCA_002291775.1; GCA_002295045.1; GCA_002295725.1; GCA_002311875.1; GCA_002313235.1; GCA_0023139…	48
GH038	CH-Jul18-bin33; CH-Jul18-bin44; CH-Jul18-bin76; GCA_000010305.1; GCA_000522985.1; GCA_000695095.2; GCA_001724275.1; GCA_001802015.1; GCA_001802045.1; GCA_001802055.1; GCA_001802605.1; GCA_001914565.1; GCA_001914615.1; GCA_001915025.1; GCA_001917665.1; GCA_001919865.1; GCA_002215645.1; GCA_002238865.1; GCA_002291775.1; GCA_002295045.1; GCA_002295725.1; GCA_002311875.1; GCA_002313235.1; GCA_0023139…	101
GH039	CH-Jul18-bin33; CH-Jul18-bin44; CH-Jul18-bin76; GCA_000010305.1; GCA_000522985.1; GCA_000695095.2; GCA_001724275.1; GCA_001802015.1; GCA_001802045.1; GCA_001802055.1; GCA_001802605.1; GCA_001914565.1; GCA_001914615.1; GCA_001915025.1; GCA_001917665.1; GCA_001919865.1; GCA_002215645.1; GCA_002238865.1; GCA_002291775.1; GCA_002295045.1; GCA_002295725.1; GCA_002311875.1; GCA_002313235.1; GCA_0023139…	15
GH042	CH-Jul18-bin33; CH-Jul18-bin44; CH-Jul18-bin76; GCA_000010305.1; GCA_000522985.1; GCA_000695095.2; GCA_001724275.1; GCA_001802015.1; GCA_001802045.1; GCA_001802055.1; GCA_001802605.1; GCA_001914565.1; GCA_001914615.1; GCA_001915025.1; GCA_001917665.1; GCA_001919865.1; GCA_002215645.1; GCA_002238865.1; GCA_002291775.1; GCA_002295045.1; GCA_002295725.1; GCA_002311875.1; GCA_002313235.1; GCA_0023139…	16
GH043	CH-Jul18-bin33; CH-Jul18-bin44; CH-Jul18-bin76; GCA_000010305.1; GCA_000522985.1; GCA_000695095.2; GCA_001724275.1; GCA_001802015.1; GCA_001802045.1; GCA_001802055.1; GCA_001802605.1; GCA_001914565.1; GCA_001914615.1; GCA_001915025.1; GCA_001917665.1; GCA_001919865.1; GCA_002215645.1; GCA_002238865.1; GCA_002291775.1; GCA_002295045.1; GCA_002295725.1; GCA_002311875.1; GCA_002313235.1; GCA_0023139…	51
GH044	CH-Jul18-bin33; CH-Jul18-bin44; CH-Jul18-bin76; GCA_000010305.1; GCA_000522985.1; GCA_000695095.2; GCA_001724275.1; GCA_001802015.1; GCA_001802045.1; GCA_001802055.1; GCA_001802605.1; GCA_001914565.1; GCA_001914615.1; GCA_001915025.1; GCA_001917665.1; GCA_001919865.1; GCA_002215645.1; GCA_002238865.1; GCA_002291775.1; GCA_002295045.1; GCA_002295725.1; GCA_002311875.1; GCA_002313235.1; GCA_0023139…	9
GH047	CH-Jul18-bin33; CH-Jul18-bin44; CH-Jul18-bin76; GCA_000010305.1; GCA_000522985.1; GCA_000695095.2; GCA_001724275.1; GCA_001802015.1; GCA_001802045.1; GCA_001802055.1; GCA_001802605.1; GCA_001914565.1; GCA_001914615.1; GCA_001915025.1; GCA_001917665.1; GCA_001919865.1; GCA_002215645.1; GCA_002238865.1; GCA_002291775.1; GCA_002295045.1; GCA_002295725.1; GCA_002311875.1; GCA_002313235.1; GCA_0023139…	11
GH049	CH-Jul18-bin33; CH-Jul18-bin44; CH-Jul18-bin76; GCA_000010305.1; GCA_000522985.1; GCA_000695095.2; GCA_001724275.1; GCA_001802015.1; GCA_001802045.1; GCA_001802055.1; GCA_001802605.1; GCA_001914565.1; GCA_001914615.1; GCA_001915025.1; GCA_001917665.1; GCA_001919865.1; GCA_002215645.1; GCA_002238865.1; GCA_002291775.1; GCA_002295045.1; GCA_002295725.1; GCA_002311875.1; GCA_002313235.1; GCA_0023139…	1
GH050	CH-Jul18-bin33; CH-Jul18-bin44; CH-Jul18-bin76; GCA_000010305.1; GCA_000522985.1; GCA_000695095.2; GCA_001724275.1; GCA_001802015.1; GCA_001802045.1; GCA_001802055.1; GCA_001802605.1; GCA_001914565.1; GCA_001914615.1; GCA_001915025.1; GCA_001917665.1; GCA_001919865.1; GCA_002215645.1; GCA_002238865.1; GCA_002291775.1; GCA_002295045.1; GCA_002295725.1; GCA_002311875.1; GCA_002313235.1; GCA_0023139…	2
GH051	CH-Jul18-bin33; CH-Jul18-bin44; CH-Jul18-bin76; GCA_000010305.1; GCA_000522985.1; GCA_000695095.2; GCA_001724275.1; GCA_001802015.1; GCA_001802045.1; GCA_001802055.1; GCA_001802605.1; GCA_001914565.1; GCA_001914615.1; GCA_001915025.1; GCA_001917665.1; GCA_001919865.1; GCA_002215645.1; GCA_002238865.1; GCA_002291775.1; GCA_002295045.1; GCA_002295725.1; GCA_002311875.1; GCA_002313235.1; GCA_0023139…	19
GH053	CH-Jul18-bin33; CH-Jul18-bin44; CH-Jul18-bin76; GCA_000010305.1; GCA_000522985.1; GCA_000695095.2; GCA_001724275.1; GCA_001802015.1; GCA_001802045.1; GCA_001802055.1; GCA_001802605.1; GCA_001914565.1; GCA_001914615.1; GCA_001915025.1; GCA_001917665.1; GCA_001919865.1; GCA_002215645.1; GCA_002238865.1; GCA_002291775.1; GCA_002295045.1; GCA_002295725.1; GCA_002311875.1; GCA_002313235.1; GCA_0023139…	18
GH054	CH-Jul18-bin33; CH-Jul18-bin44; CH-Jul18-bin76; GCA_000010305.1; GCA_000522985.1; GCA_000695095.2; GCA_001724275.1; GCA_001802015.1; GCA_001802045.1; GCA_001802055.1; GCA_001802605.1; GCA_001914565.1; GCA_001914615.1; GCA_001915025.1; GCA_001917665.1; GCA_001919865.1; GCA_002215645.1; GCA_002238865.1; GCA_002291775.1; GCA_002295045.1; GCA_002295725.1; GCA_002311875.1; GCA_002313235.1; GCA_0023139…	3
GH055	CH-Jul18-bin33; CH-Jul18-bin44; CH-Jul18-bin76; GCA_000010305.1; GCA_000522985.1; GCA_000695095.2; GCA_001724275.1; GCA_001802015.1; GCA_001802045.1; GCA_001802055.1; GCA_001802605.1; GCA_001914565.1; GCA_001914615.1; GCA_001915025.1; GCA_001917665.1; GCA_001919865.1; GCA_002215645.1; GCA_002238865.1; GCA_002291775.1; GCA_002295045.1; GCA_002295725.1; GCA_002311875.1; GCA_002313235.1; GCA_0023139…	9
GH057	CH-Jul18-bin33; CH-Jul18-bin44; CH-Jul18-bin76; GCA_000010305.1; GCA_000522985.1; GCA_000695095.2; GCA_001724275.1; GCA_001802015.1; GCA_001802045.1; GCA_001802055.1; GCA_001802605.1; GCA_001914565.1; GCA_001914615.1; GCA_001915025.1; GCA_001917665.1; GCA_001919865.1; GCA_002215645.1; GCA_002238865.1; GCA_002291775.1; GCA_002295045.1; GCA_002295725.1; GCA_002311875.1; GCA_002313235.1; GCA_0023139…	141
GH063	CH-Jul18-bin33; CH-Jul18-bin44; CH-Jul18-bin76; GCA_000010305.1; GCA_000522985.1; GCA_000695095.2; GCA_001724275.1; GCA_001802015.1; GCA_001802045.1; GCA_001802055.1; GCA_001802605.1; GCA_001914565.1; GCA_001914615.1; GCA_001915025.1; GCA_001917665.1; GCA_001919865.1; GCA_002215645.1; GCA_002238865.1; GCA_002291775.1; GCA_002295045.1; GCA_002295725.1; GCA_002311875.1; GCA_002313235.1; GCA_0023139…	13
GH065	CH-Jul18-bin33; CH-Jul18-bin44; CH-Jul18-bin76; GCA_000010305.1; GCA_000522985.1; GCA_000695095.2; GCA_001724275.1; GCA_001802015.1; GCA_001802045.1; GCA_001802055.1; GCA_001802605.1; GCA_001914565.1; GCA_001914615.1; GCA_001915025.1; GCA_001917665.1; GCA_001919865.1; GCA_002215645.1; GCA_002238865.1; GCA_002291775.1; GCA_002295045.1; GCA_002295725.1; GCA_002311875.1; GCA_002313235.1; GCA_0023139…	23
GH067	CH-Jul18-bin33; CH-Jul18-bin44; CH-Jul18-bin76; GCA_000010305.1; GCA_000522985.1; GCA_000695095.2; GCA_001724275.1; GCA_001802015.1; GCA_001802045.1; GCA_001802055.1; GCA_001802605.1; GCA_001914565.1; GCA_001914615.1; GCA_001915025.1; GCA_001917665.1; GCA_001919865.1; GCA_002215645.1; GCA_002238865.1; GCA_002291775.1; GCA_002295045.1; GCA_002295725.1; GCA_002311875.1; GCA_002313235.1; GCA_0023139…	18
GH068	CH-Jul18-bin33; CH-Jul18-bin44; CH-Jul18-bin76; GCA_000010305.1; GCA_000522985.1; GCA_000695095.2; GCA_001724275.1; GCA_001802015.1; GCA_001802045.1; GCA_001802055.1; GCA_001802605.1; GCA_001914565.1; GCA_001914615.1; GCA_001915025.1; GCA_001917665.1; GCA_001919865.1; GCA_002215645.1; GCA_002238865.1; GCA_002291775.1; GCA_002295045.1; GCA_002295725.1; GCA_002311875.1; GCA_002313235.1; GCA_0023139…	4
GH073	CH-Jul18-bin33; CH-Jul18-bin44; CH-Jul18-bin76; GCA_000010305.1; GCA_000522985.1; GCA_000695095.2; GCA_001724275.1; GCA_001802015.1; GCA_001802045.1; GCA_001802055.1; GCA_001802605.1; GCA_001914565.1; GCA_001914615.1; GCA_001915025.1; GCA_001917665.1; GCA_001919865.1; GCA_002215645.1; GCA_002238865.1; GCA_002291775.1; GCA_002295045.1; GCA_002295725.1; GCA_002311875.1; GCA_002313235.1; GCA_0023139…	1
GH074	CH-Jul18-bin33; CH-Jul18-bin44; CH-Jul18-bin76; GCA_000010305.1; GCA_000522985.1; GCA_000695095.2; GCA_001724275.1; GCA_001802015.1; GCA_001802045.1; GCA_001802055.1; GCA_001802605.1; GCA_001914565.1; GCA_001914615.1; GCA_001915025.1; GCA_001917665.1; GCA_001919865.1; GCA_002215645.1; GCA_002238865.1; GCA_002291775.1; GCA_002295045.1; GCA_002295725.1; GCA_002311875.1; GCA_002313235.1; GCA_0023139…	92
GH077	CH-Jul18-bin33; CH-Jul18-bin44; CH-Jul18-bin76; GCA_000010305.1; GCA_000522985.1; GCA_000695095.2; GCA_001724275.1; GCA_001802015.1; GCA_001802045.1; GCA_001802055.1; GCA_001802605.1; GCA_001914565.1; GCA_001914615.1; GCA_001915025.1; GCA_001917665.1; GCA_001919865.1; GCA_002215645.1; GCA_002238865.1; GCA_002291775.1; GCA_002295045.1; GCA_002295725.1; GCA_002311875.1; GCA_002313235.1; GCA_0023139…	114
GH078	CH-Jul18-bin33; CH-Jul18-bin44; CH-Jul18-bin76; GCA_000010305.1; GCA_000522985.1; GCA_000695095.2; GCA_001724275.1; GCA_001802015.1; GCA_001802045.1; GCA_001802055.1; GCA_001802605.1; GCA_001914565.1; GCA_001914615.1; GCA_001915025.1; GCA_001917665.1; GCA_001919865.1; GCA_002215645.1; GCA_002238865.1; GCA_002291775.1; GCA_002295045.1; GCA_002295725.1; GCA_002311875.1; GCA_002313235.1; GCA_0023139…	63
GH079	CH-Jul18-bin33; CH-Jul18-bin44; CH-Jul18-bin76; GCA_000010305.1; GCA_000522985.1; GCA_000695095.2; GCA_001724275.1; GCA_001802015.1; GCA_001802045.1; GCA_001802055.1; GCA_001802605.1; GCA_001914565.1; GCA_001914615.1; GCA_001915025.1; GCA_001917665.1; GCA_001919865.1; GCA_002215645.1; GCA_002238865.1; GCA_002291775.1; GCA_002295045.1; GCA_002295725.1; GCA_002311875.1; GCA_002313235.1; GCA_0023139…	3
GH082	CH-Jul18-bin33; CH-Jul18-bin44; CH-Jul18-bin76; GCA_000010305.1; GCA_000522985.1; GCA_000695095.2; GCA_001724275.1; GCA_001802015.1; GCA_001802045.1; GCA_001802055.1; GCA_001802605.1; GCA_001914565.1; GCA_001914615.1; GCA_001915025.1; GCA_001917665.1; GCA_001919865.1; GCA_002215645.1; GCA_002238865.1; GCA_002291775.1; GCA_002295045.1; GCA_002295725.1; GCA_002311875.1; GCA_002313235.1; GCA_0023139…	1
GH084	CH-Jul18-bin33; CH-Jul18-bin44; CH-Jul18-bin76; GCA_000010305.1; GCA_000522985.1; GCA_000695095.2; GCA_001724275.1; GCA_001802015.1; GCA_001802045.1; GCA_001802055.1; GCA_001802605.1; GCA_001914565.1; GCA_001914615.1; GCA_001915025.1; GCA_001917665.1; GCA_001919865.1; GCA_002215645.1; GCA_002238865.1; GCA_002291775.1; GCA_002295045.1; GCA_002295725.1; GCA_002311875.1; GCA_002313235.1; GCA_0023139…	13
GH088	CH-Jul18-bin33; CH-Jul18-bin44; CH-Jul18-bin76; GCA_000010305.1; GCA_000522985.1; GCA_000695095.2; GCA_001724275.1; GCA_001802015.1; GCA_001802045.1; GCA_001802055.1; GCA_001802605.1; GCA_001914565.1; GCA_001914615.1; GCA_001915025.1; GCA_001917665.1; GCA_001919865.1; GCA_002215645.1; GCA_002238865.1; GCA_002291775.1; GCA_002295045.1; GCA_002295725.1; GCA_002311875.1; GCA_002313235.1; GCA_0023139…	7
GH089	CH-Jul18-bin33; CH-Jul18-bin44; CH-Jul18-bin76; GCA_000010305.1; GCA_000522985.1; GCA_000695095.2; GCA_001724275.1; GCA_001802015.1; GCA_001802045.1; GCA_001802055.1; GCA_001802605.1; GCA_001914565.1; GCA_001914615.1; GCA_001915025.1; GCA_001917665.1; GCA_001919865.1; GCA_002215645.1; GCA_002238865.1; GCA_002291775.1; GCA_002295045.1; GCA_002295725.1; GCA_002311875.1; GCA_002313235.1; GCA_0023139…	9
GH092	CH-Jul18-bin33; CH-Jul18-bin44; CH-Jul18-bin76; GCA_000010305.1; GCA_000522985.1; GCA_000695095.2; GCA_001724275.1; GCA_001802015.1; GCA_001802045.1; GCA_001802055.1; GCA_001802605.1; GCA_001914565.1; GCA_001914615.1; GCA_001915025.1; GCA_001917665.1; GCA_001919865.1; GCA_002215645.1; GCA_002238865.1; GCA_002291775.1; GCA_002295045.1; GCA_002295725.1; GCA_002311875.1; GCA_002313235.1; GCA_0023139…	4
GH093	CH-Jul18-bin33; CH-Jul18-bin44; CH-Jul18-bin76; GCA_000010305.1; GCA_000522985.1; GCA_000695095.2; GCA_001724275.1; GCA_001802015.1; GCA_001802045.1; GCA_001802055.1; GCA_001802605.1; GCA_001914565.1; GCA_001914615.1; GCA_001915025.1; GCA_001917665.1; GCA_001919865.1; GCA_002215645.1; GCA_002238865.1; GCA_002291775.1; GCA_002295045.1; GCA_002295725.1; GCA_002311875.1; GCA_002313235.1; GCA_0023139…	3
GH094	CH-Jul18-bin33; CH-Jul18-bin44; CH-Jul18-bin76; GCA_000010305.1; GCA_000522985.1; GCA_000695095.2; GCA_001724275.1; GCA_001802015.1; GCA_001802045.1; GCA_001802055.1; GCA_001802605.1; GCA_001914565.1; GCA_001914615.1; GCA_001915025.1; GCA_001917665.1; GCA_001919865.1; GCA_002215645.1; GCA_002238865.1; GCA_002291775.1; GCA_002295045.1; GCA_002295725.1; GCA_002311875.1; GCA_002313235.1; GCA_0023139…	109
GH095	CH-Jul18-bin33; CH-Jul18-bin44; CH-Jul18-bin76; GCA_000010305.1; GCA_000522985.1; GCA_000695095.2; GCA_001724275.1; GCA_001802015.1; GCA_001802045.1; GCA_001802055.1; GCA_001802605.1; GCA_001914565.1; GCA_001914615.1; GCA_001915025.1; GCA_001917665.1; GCA_001919865.1; GCA_002215645.1; GCA_002238865.1; GCA_002291775.1; GCA_002295045.1; GCA_002295725.1; GCA_002311875.1; GCA_002313235.1; GCA_0023139…	33
GH097	CH-Jul18-bin33; CH-Jul18-bin44; CH-Jul18-bin76; GCA_000010305.1; GCA_000522985.1; GCA_000695095.2; GCA_001724275.1; GCA_001802015.1; GCA_001802045.1; GCA_001802055.1; GCA_001802605.1; GCA_001914565.1; GCA_001914615.1; GCA_001915025.1; GCA_001917665.1; GCA_001919865.1; GCA_002215645.1; GCA_002238865.1; GCA_002291775.1; GCA_002295045.1; GCA_002295725.1; GCA_002311875.1; GCA_002313235.1; GCA_0023139…	65
GH098	CH-Jul18-bin33; CH-Jul18-bin44; CH-Jul18-bin76; GCA_000010305.1; GCA_000522985.1; GCA_000695095.2; GCA_001724275.1; GCA_001802015.1; GCA_001802045.1; GCA_001802055.1; GCA_001802605.1; GCA_001914565.1; GCA_001914615.1; GCA_001915025.1; GCA_001917665.1; GCA_001919865.1; GCA_002215645.1; GCA_002238865.1; GCA_002291775.1; GCA_002295045.1; GCA_002295725.1; GCA_002311875.1; GCA_002313235.1; GCA_0023139…	1
GH099	CH-Jul18-bin33; CH-Jul18-bin44; CH-Jul18-bin76; GCA_000010305.1; GCA_000522985.1; GCA_000695095.2; GCA_001724275.1; GCA_001802015.1; GCA_001802045.1; GCA_001802055.1; GCA_001802605.1; GCA_001914565.1; GCA_001914615.1; GCA_001915025.1; GCA_001917665.1; GCA_001919865.1; GCA_002215645.1; GCA_002238865.1; GCA_002291775.1; GCA_002295045.1; GCA_002295725.1; GCA_002311875.1; GCA_002313235.1; GCA_0023139…	1
GH102	CH-Jul18-bin33; CH-Jul18-bin44; CH-Jul18-bin76; GCA_000010305.1; GCA_000522985.1; GCA_000695095.2; GCA_001724275.1; GCA_001802015.1; GCA_001802045.1; GCA_001802055.1; GCA_001802605.1; GCA_001914565.1; GCA_001914615.1; GCA_001915025.1; GCA_001917665.1; GCA_001919865.1; GCA_002215645.1; GCA_002238865.1; GCA_002291775.1; GCA_002295045.1; GCA_002295725.1; GCA_002311875.1; GCA_002313235.1; GCA_0023139…	2
GH103	CH-Jul18-bin33; CH-Jul18-bin44; CH-Jul18-bin76; GCA_000010305.1; GCA_000522985.1; GCA_000695095.2; GCA_001724275.1; GCA_001802015.1; GCA_001802045.1; GCA_001802055.1; GCA_001802605.1; GCA_001914565.1; GCA_001914615.1; GCA_001915025.1; GCA_001917665.1; GCA_001919865.1; GCA_002215645.1; GCA_002238865.1; GCA_002291775.1; GCA_002295045.1; GCA_002295725.1; GCA_002311875.1; GCA_002313235.1; GCA_0023139…	19
GH104	CH-Jul18-bin33; CH-Jul18-bin44; CH-Jul18-bin76; GCA_000010305.1; GCA_000522985.1; GCA_000695095.2; GCA_001724275.1; GCA_001802015.1; GCA_001802045.1; GCA_001802055.1; GCA_001802605.1; GCA_001914565.1; GCA_001914615.1; GCA_001915025.1; GCA_001917665.1; GCA_001919865.1; GCA_002215645.1; GCA_002238865.1; GCA_002291775.1; GCA_002295045.1; GCA_002295725.1; GCA_002311875.1; GCA_002313235.1; GCA_0023139…	2
GH105	CH-Jul18-bin33; CH-Jul18-bin44; CH-Jul18-bin76; GCA_000010305.1; GCA_000522985.1; GCA_000695095.2; GCA_001724275.1; GCA_001802015.1; GCA_001802045.1; GCA_001802055.1; GCA_001802605.1; GCA_001914565.1; GCA_001914615.1; GCA_001915025.1; GCA_001917665.1; GCA_001919865.1; GCA_002215645.1; GCA_002238865.1; GCA_002291775.1; GCA_002295045.1; GCA_002295725.1; GCA_002311875.1; GCA_002313235.1; GCA_0023139…	17
GH106	CH-Jul18-bin33; CH-Jul18-bin44; CH-Jul18-bin76; GCA_000010305.1; GCA_000522985.1; GCA_000695095.2; GCA_001724275.1; GCA_001802015.1; GCA_001802045.1; GCA_001802055.1; GCA_001802605.1; GCA_001914565.1; GCA_001914615.1; GCA_001915025.1; GCA_001917665.1; GCA_001919865.1; GCA_002215645.1; GCA_002238865.1; GCA_002291775.1; GCA_002295045.1; GCA_002295725.1; GCA_002311875.1; GCA_002313235.1; GCA_0023139…	9
GH108	CH-Jul18-bin33; CH-Jul18-bin44; CH-Jul18-bin76; GCA_000010305.1; GCA_000522985.1; GCA_000695095.2; GCA_001724275.1; GCA_001802015.1; GCA_001802045.1; GCA_001802055.1; GCA_001802605.1; GCA_001914565.1; GCA_001914615.1; GCA_001915025.1; GCA_001917665.1; GCA_001919865.1; GCA_002215645.1; GCA_002238865.1; GCA_002291775.1; GCA_002295045.1; GCA_002295725.1; GCA_002311875.1; GCA_002313235.1; GCA_0023139…	6
GH109	CH-Jul18-bin33; CH-Jul18-bin44; CH-Jul18-bin76; GCA_000010305.1; GCA_000522985.1; GCA_000695095.2; GCA_001724275.1; GCA_001802015.1; GCA_001802045.1; GCA_001802055.1; GCA_001802605.1; GCA_001914565.1; GCA_001914615.1; GCA_001915025.1; GCA_001917665.1; GCA_001919865.1; GCA_002215645.1; GCA_002238865.1; GCA_002291775.1; GCA_002295045.1; GCA_002295725.1; GCA_002311875.1; GCA_002313235.1; GCA_0023139…	236
GH110	CH-Jul18-bin33; CH-Jul18-bin44; CH-Jul18-bin76; GCA_000010305.1; GCA_000522985.1; GCA_000695095.2; GCA_001724275.1; GCA_001802015.1; GCA_001802045.1; GCA_001802055.1; GCA_001802605.1; GCA_001914565.1; GCA_001914615.1; GCA_001915025.1; GCA_001917665.1; GCA_001919865.1; GCA_002215645.1; GCA_002238865.1; GCA_002291775.1; GCA_002295045.1; GCA_002295725.1; GCA_002311875.1; GCA_002313235.1; GCA_0023139…	2
GH113	CH-Jul18-bin33; CH-Jul18-bin44; CH-Jul18-bin76; GCA_000010305.1; GCA_000522985.1; GCA_000695095.2; GCA_001724275.1; GCA_001802015.1; GCA_001802045.1; GCA_001802055.1; GCA_001802605.1; GCA_001914565.1; GCA_001914615.1; GCA_001915025.1; GCA_001917665.1; GCA_001919865.1; GCA_002215645.1; GCA_002238865.1; GCA_002291775.1; GCA_002295045.1; GCA_002295725.1; GCA_002311875.1; GCA_002313235.1; GCA_0023139…	20
GH114	CH-Jul18-bin33; CH-Jul18-bin44; CH-Jul18-bin76; GCA_000010305.1; GCA_000522985.1; GCA_000695095.2; GCA_001724275.1; GCA_001802015.1; GCA_001802045.1; GCA_001802055.1; GCA_001802605.1; GCA_001914565.1; GCA_001914615.1; GCA_001915025.1; GCA_001917665.1; GCA_001919865.1; GCA_002215645.1; GCA_002238865.1; GCA_002291775.1; GCA_002295045.1; GCA_002295725.1; GCA_002311875.1; GCA_002313235.1; GCA_0023139…	5
GH115	CH-Jul18-bin33; CH-Jul18-bin44; CH-Jul18-bin76; GCA_000010305.1; GCA_000522985.1; GCA_000695095.2; GCA_001724275.1; GCA_001802015.1; GCA_001802045.1; GCA_001802055.1; GCA_001802605.1; GCA_001914565.1; GCA_001914615.1; GCA_001915025.1; GCA_001917665.1; GCA_001919865.1; GCA_002215645.1; GCA_002238865.1; GCA_002291775.1; GCA_002295045.1; GCA_002295725.1; GCA_002311875.1; GCA_002313235.1; GCA_0023139…	14
GH116	CH-Jul18-bin33; CH-Jul18-bin44; CH-Jul18-bin76; GCA_000010305.1; GCA_000522985.1; GCA_000695095.2; GCA_001724275.1; GCA_001802015.1; GCA_001802045.1; GCA_001802055.1; GCA_001802605.1; GCA_001914565.1; GCA_001914615.1; GCA_001915025.1; GCA_001917665.1; GCA_001919865.1; GCA_002215645.1; GCA_002238865.1; GCA_002291775.1; GCA_002295045.1; GCA_002295725.1; GCA_002311875.1; GCA_002313235.1; GCA_0023139…	22
GH117	CH-Jul18-bin33; CH-Jul18-bin44; CH-Jul18-bin76; GCA_000010305.1; GCA_000522985.1; GCA_000695095.2; GCA_001724275.1; GCA_001802015.1; GCA_001802045.1; GCA_001802055.1; GCA_001802605.1; GCA_001914565.1; GCA_001914615.1; GCA_001915025.1; GCA_001917665.1; GCA_001919865.1; GCA_002215645.1; GCA_002238865.1; GCA_002291775.1; GCA_002295045.1; GCA_002295725.1; GCA_002311875.1; GCA_002313235.1; GCA_0023139…	1
GH123	CH-Jul18-bin33; CH-Jul18-bin44; CH-Jul18-bin76; GCA_000010305.1; GCA_000522985.1; GCA_000695095.2; GCA_001724275.1; GCA_001802015.1; GCA_001802045.1; GCA_001802055.1; GCA_001802605.1; GCA_001914565.1; GCA_001914615.1; GCA_001915025.1; GCA_001917665.1; GCA_001919865.1; GCA_002215645.1; GCA_002238865.1; GCA_002291775.1; GCA_002295045.1; GCA_002295725.1; GCA_002311875.1; GCA_002313235.1; GCA_0023139…	8
GH125	CH-Jul18-bin33; CH-Jul18-bin44; CH-Jul18-bin76; GCA_000010305.1; GCA_000522985.1; GCA_000695095.2; GCA_001724275.1; GCA_001802015.1; GCA_001802045.1; GCA_001802055.1; GCA_001802605.1; GCA_001914565.1; GCA_001914615.1; GCA_001915025.1; GCA_001917665.1; GCA_001919865.1; GCA_002215645.1; GCA_002238865.1; GCA_002291775.1; GCA_002295045.1; GCA_002295725.1; GCA_002311875.1; GCA_002313235.1; GCA_0023139…	3
GH127	CH-Jul18-bin33; CH-Jul18-bin44; CH-Jul18-bin76; GCA_000010305.1; GCA_000522985.1; GCA_000695095.2; GCA_001724275.1; GCA_001802015.1; GCA_001802045.1; GCA_001802055.1; GCA_001802605.1; GCA_001914565.1; GCA_001914615.1; GCA_001915025.1; GCA_001917665.1; GCA_001919865.1; GCA_002215645.1; GCA_002238865.1; GCA_002291775.1; GCA_002295045.1; GCA_002295725.1; GCA_002311875.1; GCA_002313235.1; GCA_0023139…	20
GH129	CH-Jul18-bin33; CH-Jul18-bin44; CH-Jul18-bin76; GCA_000010305.1; GCA_000522985.1; GCA_000695095.2; GCA_001724275.1; GCA_001802015.1; GCA_001802045.1; GCA_001802055.1; GCA_001802605.1; GCA_001914565.1; GCA_001914615.1; GCA_001915025.1; GCA_001917665.1; GCA_001919865.1; GCA_002215645.1; GCA_002238865.1; GCA_002291775.1; GCA_002295045.1; GCA_002295725.1; GCA_002311875.1; GCA_002313235.1; GCA_0023139…	1
GH130	CH-Jul18-bin33; CH-Jul18-bin44; CH-Jul18-bin76; GCA_000010305.1; GCA_000522985.1; GCA_000695095.2; GCA_001724275.1; GCA_001802015.1; GCA_001802045.1; GCA_001802055.1; GCA_001802605.1; GCA_001914565.1; GCA_001914615.1; GCA_001915025.1; GCA_001917665.1; GCA_001919865.1; GCA_002215645.1; GCA_002238865.1; GCA_002291775.1; GCA_002295045.1; GCA_002295725.1; GCA_002311875.1; GCA_002313235.1; GCA_0023139…	73
GH133	CH-Jul18-bin33; CH-Jul18-bin44; CH-Jul18-bin76; GCA_000010305.1; GCA_000522985.1; GCA_000695095.2; GCA_001724275.1; GCA_001802015.1; GCA_001802045.1; GCA_001802055.1; GCA_001802605.1; GCA_001914565.1; GCA_001914615.1; GCA_001915025.1; GCA_001917665.1; GCA_001919865.1; GCA_002215645.1; GCA_002238865.1; GCA_002291775.1; GCA_002295045.1; GCA_002295725.1; GCA_002311875.1; GCA_002313235.1; GCA_0023139…	21
GH135	CH-Jul18-bin33; CH-Jul18-bin44; CH-Jul18-bin76; GCA_000010305.1; GCA_000522985.1; GCA_000695095.2; GCA_001724275.1; GCA_001802015.1; GCA_001802045.1; GCA_001802055.1; GCA_001802605.1; GCA_001914565.1; GCA_001914615.1; GCA_001915025.1; GCA_001917665.1; GCA_001919865.1; GCA_002215645.1; GCA_002238865.1; GCA_002291775.1; GCA_002295045.1; GCA_002295725.1; GCA_002311875.1; GCA_002313235.1; GCA_0023139…	1
GH136	CH-Jul18-bin33; CH-Jul18-bin44; CH-Jul18-bin76; GCA_000010305.1; GCA_000522985.1; GCA_000695095.2; GCA_001724275.1; GCA_001802015.1; GCA_001802045.1; GCA_001802055.1; GCA_001802605.1; GCA_001914565.1; GCA_001914615.1; GCA_001915025.1; GCA_001917665.1; GCA_001919865.1; GCA_002215645.1; GCA_002238865.1; GCA_002291775.1; GCA_002295045.1; GCA_002295725.1; GCA_002311875.1; GCA_002313235.1; GCA_0023139…	3
GH137	CH-Jul18-bin33; CH-Jul18-bin44; CH-Jul18-bin76; GCA_000010305.1; GCA_000522985.1; GCA_000695095.2; GCA_001724275.1; GCA_001802015.1; GCA_001802045.1; GCA_001802055.1; GCA_001802605.1; GCA_001914565.1; GCA_001914615.1; GCA_001915025.1; GCA_001917665.1; GCA_001919865.1; GCA_002215645.1; GCA_002238865.1; GCA_002291775.1; GCA_002295045.1; GCA_002295725.1; GCA_002311875.1; GCA_002313235.1; GCA_0023139…	1
GH138	CH-Jul18-bin33; CH-Jul18-bin44; CH-Jul18-bin76; GCA_000010305.1; GCA_000522985.1; GCA_000695095.2; GCA_001724275.1; GCA_001802015.1; GCA_001802045.1; GCA_001802055.1; GCA_001802605.1; GCA_001914565.1; GCA_001914615.1; GCA_001915025.1; GCA_001917665.1; GCA_001919865.1; GCA_002215645.1; GCA_002238865.1; GCA_002291775.1; GCA_002295045.1; GCA_002295725.1; GCA_002311875.1; GCA_002313235.1; GCA_0023139…	2
GH139	CH-Jul18-bin33; CH-Jul18-bin44; CH-Jul18-bin76; GCA_000010305.1; GCA_000522985.1; GCA_000695095.2; GCA_001724275.1; GCA_001802015.1; GCA_001802045.1; GCA_001802055.1; GCA_001802605.1; GCA_001914565.1; GCA_001914615.1; GCA_001915025.1; GCA_001917665.1; GCA_001919865.1; GCA_002215645.1; GCA_002238865.1; GCA_002291775.1; GCA_002295045.1; GCA_002295725.1; GCA_002311875.1; GCA_002313235.1; GCA_0023139…	2
GH140	CH-Jul18-bin33; CH-Jul18-bin44; CH-Jul18-bin76; GCA_000010305.1; GCA_000522985.1; GCA_000695095.2; GCA_001724275.1; GCA_001802015.1; GCA_001802045.1; GCA_001802055.1; GCA_001802605.1; GCA_001914565.1; GCA_001914615.1; GCA_001915025.1; GCA_001917665.1; GCA_001919865.1; GCA_002215645.1; GCA_002238865.1; GCA_002291775.1; GCA_002295045.1; GCA_002295725.1; GCA_002311875.1; GCA_002313235.1; GCA_0023139…	7
GH141	CH-Jul18-bin33; CH-Jul18-bin44; CH-Jul18-bin76; GCA_000010305.1; GCA_000522985.1; GCA_000695095.2; GCA_001724275.1; GCA_001802015.1; GCA_001802045.1; GCA_001802055.1; GCA_001802605.1; GCA_001914565.1; GCA_001914615.1; GCA_001915025.1; GCA_001917665.1; GCA_001919865.1; GCA_002215645.1; GCA_002238865.1; GCA_002291775.1; GCA_002295045.1; GCA_002295725.1; GCA_002311875.1; GCA_002313235.1; GCA_0023139…	3
GH142	CH-Jul18-bin33; CH-Jul18-bin44; CH-Jul18-bin76; GCA_000010305.1; GCA_000522985.1; GCA_000695095.2; GCA_001724275.1; GCA_001802015.1; GCA_001802045.1; GCA_001802055.1; GCA_001802605.1; GCA_001914565.1; GCA_001914615.1; GCA_001915025.1; GCA_001917665.1; GCA_001919865.1; GCA_002215645.1; GCA_002238865.1; GCA_002291775.1; GCA_002295045.1; GCA_002295725.1; GCA_002311875.1; GCA_002313235.1; GCA_0023139…	72
GH143	CH-Jul18-bin33; CH-Jul18-bin44; CH-Jul18-bin76; GCA_000010305.1; GCA_000522985.1; GCA_000695095.2; GCA_001724275.1; GCA_001802015.1; GCA_001802045.1; GCA_001802055.1; GCA_001802605.1; GCA_001914565.1; GCA_001914615.1; GCA_001915025.1; GCA_001917665.1; GCA_001919865.1; GCA_002215645.1; GCA_002238865.1; GCA_002291775.1; GCA_002295045.1; GCA_002295725.1; GCA_002311875.1; GCA_002313235.1; GCA_0023139…	1
GH144	CH-Jul18-bin33; CH-Jul18-bin44; CH-Jul18-bin76; GCA_000010305.1; GCA_000522985.1; GCA_000695095.2; GCA_001724275.1; GCA_001802015.1; GCA_001802045.1; GCA_001802055.1; GCA_001802605.1; GCA_001914565.1; GCA_001914615.1; GCA_001915025.1; GCA_001917665.1; GCA_001919865.1; GCA_002215645.1; GCA_002238865.1; GCA_002291775.1; GCA_002295045.1; GCA_002295725.1; GCA_002311875.1; GCA_002313235.1; GCA_0023139…	71
GH145	CH-Jul18-bin33; CH-Jul18-bin44; CH-Jul18-bin76; GCA_000010305.1; GCA_000522985.1; GCA_000695095.2; GCA_001724275.1; GCA_001802015.1; GCA_001802045.1; GCA_001802055.1; GCA_001802605.1; GCA_001914565.1; GCA_001914615.1; GCA_001915025.1; GCA_001917665.1; GCA_001919865.1; GCA_002215645.1; GCA_002238865.1; GCA_002291775.1; GCA_002295045.1; GCA_002295725.1; GCA_002311875.1; GCA_002313235.1; GCA_0023139…	2
GH146	CH-Jul18-bin33; CH-Jul18-bin44; CH-Jul18-bin76; GCA_000010305.1; GCA_000522985.1; GCA_000695095.2; GCA_001724275.1; GCA_001802015.1; GCA_001802045.1; GCA_001802055.1; GCA_001802605.1; GCA_001914565.1; GCA_001914615.1; GCA_001915025.1; GCA_001917665.1; GCA_001919865.1; GCA_002215645.1; GCA_002238865.1; GCA_002291775.1; GCA_002295045.1; GCA_002295725.1; GCA_002311875.1; GCA_002313235.1; GCA_0023139…	46
GH147	CH-Jul18-bin33; CH-Jul18-bin44; CH-Jul18-bin76; GCA_000010305.1; GCA_000522985.1; GCA_000695095.2; GCA_001724275.1; GCA_001802015.1; GCA_001802045.1; GCA_001802055.1; GCA_001802605.1; GCA_001914565.1; GCA_001914615.1; GCA_001915025.1; GCA_001917665.1; GCA_001919865.1; GCA_002215645.1; GCA_002238865.1; GCA_002291775.1; GCA_002295045.1; GCA_002295725.1; GCA_002311875.1; GCA_002313235.1; GCA_0023139…	30
GH148	CH-Jul18-bin33; CH-Jul18-bin44; CH-Jul18-bin76; GCA_000010305.1; GCA_000522985.1; GCA_000695095.2; GCA_001724275.1; GCA_001802015.1; GCA_001802045.1; GCA_001802055.1; GCA_001802605.1; GCA_001914565.1; GCA_001914615.1; GCA_001915025.1; GCA_001917665.1; GCA_001919865.1; GCA_002215645.1; GCA_002238865.1; GCA_002291775.1; GCA_002295045.1; GCA_002295725.1; GCA_002311875.1; GCA_002313235.1; GCA_0023139…	3
GH149	CH-Jul18-bin33; CH-Jul18-bin44; CH-Jul18-bin76; GCA_000010305.1; GCA_000522985.1; GCA_000695095.2; GCA_001724275.1; GCA_001802015.1; GCA_001802045.1; GCA_001802055.1; GCA_001802605.1; GCA_001914565.1; GCA_001914615.1; GCA_001915025.1; GCA_001917665.1; GCA_001919865.1; GCA_002215645.1; GCA_002238865.1; GCA_002291775.1; GCA_002295045.1; GCA_002295725.1; GCA_002311875.1; GCA_002313235.1; GCA_0023139…	5
GH151	CH-Jul18-bin33; CH-Jul18-bin44; CH-Jul18-bin76; GCA_000010305.1; GCA_000522985.1; GCA_000695095.2; GCA_001724275.1; GCA_001802015.1; GCA_001802045.1; GCA_001802055.1; GCA_001802605.1; GCA_001914565.1; GCA_001914615.1; GCA_001915025.1; GCA_001917665.1; GCA_001919865.1; GCA_002215645.1; GCA_002238865.1; GCA_002291775.1; GCA_002295045.1; GCA_002295725.1; GCA_002311875.1; GCA_002313235.1; GCA_0023139…	4
GH153	CH-Jul18-bin33; CH-Jul18-bin44; CH-Jul18-bin76; GCA_000010305.1; GCA_000522985.1; GCA_000695095.2; GCA_001724275.1; GCA_001802015.1; GCA_001802045.1; GCA_001802055.1; GCA_001802605.1; GCA_001914565.1; GCA_001914615.1; GCA_001915025.1; GCA_001917665.1; GCA_001919865.1; GCA_002215645.1; GCA_002238865.1; GCA_002291775.1; GCA_002295045.1; GCA_002295725.1; GCA_002311875.1; GCA_002313235.1; GCA_0023139…	12
GH154	CH-Jul18-bin33; CH-Jul18-bin44; CH-Jul18-bin76; GCA_000010305.1; GCA_000522985.1; GCA_000695095.2; GCA_001724275.1; GCA_001802015.1; GCA_001802045.1; GCA_001802055.1; GCA_001802605.1; GCA_001914565.1; GCA_001914615.1; GCA_001915025.1; GCA_001917665.1; GCA_001919865.1; GCA_002215645.1; GCA_002238865.1; GCA_002291775.1; GCA_002295045.1; GCA_002295725.1; GCA_002311875.1; GCA_002313235.1; GCA_0023139…	13
GH156	CH-Jul18-bin33; CH-Jul18-bin44; CH-Jul18-bin76; GCA_000010305.1; GCA_000522985.1; GCA_000695095.2; GCA_001724275.1; GCA_001802015.1; GCA_001802045.1; GCA_001802055.1; GCA_001802605.1; GCA_001914565.1; GCA_001914615.1; GCA_001915025.1; GCA_001917665.1; GCA_001919865.1; GCA_002215645.1; GCA_002238865.1; GCA_002291775.1; GCA_002295045.1; GCA_002295725.1; GCA_002311875.1; GCA_002313235.1; GCA_0023139…	1
GH158	CH-Jul18-bin33; CH-Jul18-bin44; CH-Jul18-bin76; GCA_000010305.1; GCA_000522985.1; GCA_000695095.2; GCA_001724275.1; GCA_001802015.1; GCA_001802045.1; GCA_001802055.1; GCA_001802605.1; GCA_001914565.1; GCA_001914615.1; GCA_001915025.1; GCA_001917665.1; GCA_001919865.1; GCA_002215645.1; GCA_002238865.1; GCA_002291775.1; GCA_002295045.1; GCA_002295725.1; GCA_002311875.1; GCA_002313235.1; GCA_0023139…	9
GH163	CH-Jul18-bin33; CH-Jul18-bin44; CH-Jul18-bin76; GCA_000010305.1; GCA_000522985.1; GCA_000695095.2; GCA_001724275.1; GCA_001802015.1; GCA_001802045.1; GCA_001802055.1; GCA_001802605.1; GCA_001914565.1; GCA_001914615.1; GCA_001915025.1; GCA_001917665.1; GCA_001919865.1; GCA_002215645.1; GCA_002238865.1; GCA_002291775.1; GCA_002295045.1; GCA_002295725.1; GCA_002311875.1; GCA_002313235.1; GCA_0023139…	6
GH164	CH-Jul18-bin33; CH-Jul18-bin44; CH-Jul18-bin76; GCA_000010305.1; GCA_000522985.1; GCA_000695095.2; GCA_001724275.1; GCA_001802015.1; GCA_001802045.1; GCA_001802055.1; GCA_001802605.1; GCA_001914565.1; GCA_001914615.1; GCA_001915025.1; GCA_001917665.1; GCA_001919865.1; GCA_002215645.1; GCA_002238865.1; GCA_002291775.1; GCA_002295045.1; GCA_002295725.1; GCA_002311875.1; GCA_002313235.1; GCA_0023139…	7
GH165	CH-Jul18-bin33; CH-Jul18-bin44; CH-Jul18-bin76; GCA_000010305.1; GCA_000522985.1; GCA_000695095.2; GCA_001724275.1; GCA_001802015.1; GCA_001802045.1; GCA_001802055.1; GCA_001802605.1; GCA_001914565.1; GCA_001914615.1; GCA_001915025.1; GCA_001917665.1; GCA_001919865.1; GCA_002215645.1; GCA_002238865.1; GCA_002291775.1; GCA_002295045.1; GCA_002295725.1; GCA_002311875.1; GCA_002313235.1; GCA_0023139…	3
PL001	CH-Jul18-bin33; CH-Jul18-bin44; CH-Jul18-bin76; GCA_000010305.1; GCA_000522985.1; GCA_000695095.2; GCA_001724275.1; GCA_001802015.1; GCA_001802045.1; GCA_001802055.1; GCA_001802605.1; GCA_001914565.1; GCA_001914615.1; GCA_001915025.1; GCA_001917665.1; GCA_001919865.1; GCA_002215645.1; GCA_002238865.1; GCA_002291775.1; GCA_002295045.1; GCA_002295725.1; GCA_002311875.1; GCA_002313235.1; GCA_0023139…	5
PL002	CH-Jul18-bin33; CH-Jul18-bin44; CH-Jul18-bin76; GCA_000010305.1; GCA_000522985.1; GCA_000695095.2; GCA_001724275.1; GCA_001802015.1; GCA_001802045.1; GCA_001802055.1; GCA_001802605.1; GCA_001914565.1; GCA_001914615.1; GCA_001915025.1; GCA_001917665.1; GCA_001919865.1; GCA_002215645.1; GCA_002238865.1; GCA_002291775.1; GCA_002295045.1; GCA_002295725.1; GCA_002311875.1; GCA_002313235.1; GCA_0023139…	1
PL004	CH-Jul18-bin33; CH-Jul18-bin44; CH-Jul18-bin76; GCA_000010305.1; GCA_000522985.1; GCA_000695095.2; GCA_001724275.1; GCA_001802015.1; GCA_001802045.1; GCA_001802055.1; GCA_001802605.1; GCA_001914565.1; GCA_001914615.1; GCA_001915025.1; GCA_001917665.1; GCA_001919865.1; GCA_002215645.1; GCA_002238865.1; GCA_002291775.1; GCA_002295045.1; GCA_002295725.1; GCA_002311875.1; GCA_002313235.1; GCA_0023139…	2
PL005	CH-Jul18-bin33; CH-Jul18-bin44; CH-Jul18-bin76; GCA_000010305.1; GCA_000522985.1; GCA_000695095.2; GCA_001724275.1; GCA_001802015.1; GCA_001802045.1; GCA_001802055.1; GCA_001802605.1; GCA_001914565.1; GCA_001914615.1; GCA_001915025.1; GCA_001917665.1; GCA_001919865.1; GCA_002215645.1; GCA_002238865.1; GCA_002291775.1; GCA_002295045.1; GCA_002295725.1; GCA_002311875.1; GCA_002313235.1; GCA_0023139…	2
PL006	CH-Jul18-bin33; CH-Jul18-bin44; CH-Jul18-bin76; GCA_000010305.1; GCA_000522985.1; GCA_000695095.2; GCA_001724275.1; GCA_001802015.1; GCA_001802045.1; GCA_001802055.1; GCA_001802605.1; GCA_001914565.1; GCA_001914615.1; GCA_001915025.1; GCA_001917665.1; GCA_001919865.1; GCA_002215645.1; GCA_002238865.1; GCA_002291775.1; GCA_002295045.1; GCA_002295725.1; GCA_002311875.1; GCA_002313235.1; GCA_0023139…	3
PL007	CH-Jul18-bin33; CH-Jul18-bin44; CH-Jul18-bin76; GCA_000010305.1; GCA_000522985.1; GCA_000695095.2; GCA_001724275.1; GCA_001802015.1; GCA_001802045.1; GCA_001802055.1; GCA_001802605.1; GCA_001914565.1; GCA_001914615.1; GCA_001915025.1; GCA_001917665.1; GCA_001919865.1; GCA_002215645.1; GCA_002238865.1; GCA_002291775.1; GCA_002295045.1; GCA_002295725.1; GCA_002311875.1; GCA_002313235.1; GCA_0023139…	2
PL008	CH-Jul18-bin33; CH-Jul18-bin44; CH-Jul18-bin76; GCA_000010305.1; GCA_000522985.1; GCA_000695095.2; GCA_001724275.1; GCA_001802015.1; GCA_001802045.1; GCA_001802055.1; GCA_001802605.1; GCA_001914565.1; GCA_001914615.1; GCA_001915025.1; GCA_001917665.1; GCA_001919865.1; GCA_002215645.1; GCA_002238865.1; GCA_002291775.1; GCA_002295045.1; GCA_002295725.1; GCA_002311875.1; GCA_002313235.1; GCA_0023139…	1
PL009	CH-Jul18-bin33; CH-Jul18-bin44; CH-Jul18-bin76; GCA_000010305.1; GCA_000522985.1; GCA_000695095.2; GCA_001724275.1; GCA_001802015.1; GCA_001802045.1; GCA_001802055.1; GCA_001802605.1; GCA_001914565.1; GCA_001914615.1; GCA_001915025.1; GCA_001917665.1; GCA_001919865.1; GCA_002215645.1; GCA_002238865.1; GCA_002291775.1; GCA_002295045.1; GCA_002295725.1; GCA_002311875.1; GCA_002313235.1; GCA_0023139…	18
PL010	CH-Jul18-bin33; CH-Jul18-bin44; CH-Jul18-bin76; GCA_000010305.1; GCA_000522985.1; GCA_000695095.2; GCA_001724275.1; GCA_001802015.1; GCA_001802045.1; GCA_001802055.1; GCA_001802605.1; GCA_001914565.1; GCA_001914615.1; GCA_001915025.1; GCA_001917665.1; GCA_001919865.1; GCA_002215645.1; GCA_002238865.1; GCA_002291775.1; GCA_002295045.1; GCA_002295725.1; GCA_002311875.1; GCA_002313235.1; GCA_0023139…	7
PL011	CH-Jul18-bin33; CH-Jul18-bin44; CH-Jul18-bin76; GCA_000010305.1; GCA_000522985.1; GCA_000695095.2; GCA_001724275.1; GCA_001802015.1; GCA_001802045.1; GCA_001802055.1; GCA_001802605.1; GCA_001914565.1; GCA_001914615.1; GCA_001915025.1; GCA_001917665.1; GCA_001919865.1; GCA_002215645.1; GCA_002238865.1; GCA_002291775.1; GCA_002295045.1; GCA_002295725.1; GCA_002311875.1; GCA_002313235.1; GCA_0023139…	3
PL012	CH-Jul18-bin33; CH-Jul18-bin44; CH-Jul18-bin76; GCA_000010305.1; GCA_000522985.1; GCA_000695095.2; GCA_001724275.1; GCA_001802015.1; GCA_001802045.1; GCA_001802055.1; GCA_001802605.1; GCA_001914565.1; GCA_001914615.1; GCA_001915025.1; GCA_001917665.1; GCA_001919865.1; GCA_002215645.1; GCA_002238865.1; GCA_002291775.1; GCA_002295045.1; GCA_002295725.1; GCA_002311875.1; GCA_002313235.1; GCA_0023139…	76
PL014	CH-Jul18-bin33; CH-Jul18-bin44; CH-Jul18-bin76; GCA_000010305.1; GCA_000522985.1; GCA_000695095.2; GCA_001724275.1; GCA_001802015.1; GCA_001802045.1; GCA_001802055.1; GCA_001802605.1; GCA_001914565.1; GCA_001914615.1; GCA_001915025.1; GCA_001917665.1; GCA_001919865.1; GCA_002215645.1; GCA_002238865.1; GCA_002291775.1; GCA_002295045.1; GCA_002295725.1; GCA_002311875.1; GCA_002313235.1; GCA_0023139…	8
PL015	CH-Jul18-bin33; CH-Jul18-bin44; CH-Jul18-bin76; GCA_000010305.1; GCA_000522985.1; GCA_000695095.2; GCA_001724275.1; GCA_001802015.1; GCA_001802045.1; GCA_001802055.1; GCA_001802605.1; GCA_001914565.1; GCA_001914615.1; GCA_001915025.1; GCA_001917665.1; GCA_001919865.1; GCA_002215645.1; GCA_002238865.1; GCA_002291775.1; GCA_002295045.1; GCA_002295725.1; GCA_002311875.1; GCA_002313235.1; GCA_0023139…	1
PL017	CH-Jul18-bin33; CH-Jul18-bin44; CH-Jul18-bin76; GCA_000010305.1; GCA_000522985.1; GCA_000695095.2; GCA_001724275.1; GCA_001802015.1; GCA_001802045.1; GCA_001802055.1; GCA_001802605.1; GCA_001914565.1; GCA_001914615.1; GCA_001915025.1; GCA_001917665.1; GCA_001919865.1; GCA_002215645.1; GCA_002238865.1; GCA_002291775.1; GCA_002295045.1; GCA_002295725.1; GCA_002311875.1; GCA_002313235.1; GCA_0023139…	35
PL022	CH-Jul18-bin33; CH-Jul18-bin44; CH-Jul18-bin76; GCA_000010305.1; GCA_000522985.1; GCA_000695095.2; GCA_001724275.1; GCA_001802015.1; GCA_001802045.1; GCA_001802055.1; GCA_001802605.1; GCA_001914565.1; GCA_001914615.1; GCA_001915025.1; GCA_001917665.1; GCA_001919865.1; GCA_002215645.1; GCA_002238865.1; GCA_002291775.1; GCA_002295045.1; GCA_002295725.1; GCA_002311875.1; GCA_002313235.1; GCA_0023139…	8
PL025	CH-Jul18-bin33; CH-Jul18-bin44; CH-Jul18-bin76; GCA_000010305.1; GCA_000522985.1; GCA_000695095.2; GCA_001724275.1; GCA_001802015.1; GCA_001802045.1; GCA_001802055.1; GCA_001802605.1; GCA_001914565.1; GCA_001914615.1; GCA_001915025.1; GCA_001917665.1; GCA_001919865.1; GCA_002215645.1; GCA_002238865.1; GCA_002291775.1; GCA_002295045.1; GCA_002295725.1; GCA_002311875.1; GCA_002313235.1; GCA_0023139…	1
PL026	CH-Jul18-bin33; CH-Jul18-bin44; CH-Jul18-bin76; GCA_000010305.1; GCA_000522985.1; GCA_000695095.2; GCA_001724275.1; GCA_001802015.1; GCA_001802045.1; GCA_001802055.1; GCA_001802605.1; GCA_001914565.1; GCA_001914615.1; GCA_001915025.1; GCA_001917665.1; GCA_001919865.1; GCA_002215645.1; GCA_002238865.1; GCA_002291775.1; GCA_002295045.1; GCA_002295725.1; GCA_002311875.1; GCA_002313235.1; GCA_0023139…	1
PL027	CH-Jul18-bin33; CH-Jul18-bin44; CH-Jul18-bin76; GCA_000010305.1; GCA_000522985.1; GCA_000695095.2; GCA_001724275.1; GCA_001802015.1; GCA_001802045.1; GCA_001802055.1; GCA_001802605.1; GCA_001914565.1; GCA_001914615.1; GCA_001915025.1; GCA_001917665.1; GCA_001919865.1; GCA_002215645.1; GCA_002238865.1; GCA_002291775.1; GCA_002295045.1; GCA_002295725.1; GCA_002311875.1; GCA_002313235.1; GCA_0023139…	2
PL029	CH-Jul18-bin33; CH-Jul18-bin44; CH-Jul18-bin76; GCA_000010305.1; GCA_000522985.1; GCA_000695095.2; GCA_001724275.1; GCA_001802015.1; GCA_001802045.1; GCA_001802055.1; GCA_001802605.1; GCA_001914565.1; GCA_001914615.1; GCA_001915025.1; GCA_001917665.1; GCA_001919865.1; GCA_002215645.1; GCA_002238865.1; GCA_002291775.1; GCA_002295045.1; GCA_002295725.1; GCA_002311875.1; GCA_002313235.1; GCA_0023139…	1
PL031	CH-Jul18-bin33; CH-Jul18-bin44; CH-Jul18-bin76; GCA_000010305.1; GCA_000522985.1; GCA_000695095.2; GCA_001724275.1; GCA_001802015.1; GCA_001802045.1; GCA_001802055.1; GCA_001802605.1; GCA_001914565.1; GCA_001914615.1; GCA_001915025.1; GCA_001917665.1; GCA_001919865.1; GCA_002215645.1; GCA_002238865.1; GCA_002291775.1; GCA_002295045.1; GCA_002295725.1; GCA_002311875.1; GCA_002313235.1; GCA_0023139…	3
PL033	CH-Jul18-bin33; CH-Jul18-bin44; CH-Jul18-bin76; GCA_000010305.1; GCA_000522985.1; GCA_000695095.2; GCA_001724275.1; GCA_001802015.1; GCA_001802045.1; GCA_001802055.1; GCA_001802605.1; GCA_001914565.1; GCA_001914615.1; GCA_001915025.1; GCA_001917665.1; GCA_001919865.1; GCA_002215645.1; GCA_002238865.1; GCA_002291775.1; GCA_002295045.1; GCA_002295725.1; GCA_002311875.1; GCA_002313235.1; GCA_0023139…	7
PL035	CH-Jul18-bin33; CH-Jul18-bin44; CH-Jul18-bin76; GCA_000010305.1; GCA_000522985.1; GCA_000695095.2; GCA_001724275.1; GCA_001802015.1; GCA_001802045.1; GCA_001802055.1; GCA_001802605.1; GCA_001914565.1; GCA_001914615.1; GCA_001915025.1; GCA_001917665.1; GCA_001919865.1; GCA_002215645.1; GCA_002238865.1; GCA_002291775.1; GCA_002295045.1; GCA_002295725.1; GCA_002311875.1; GCA_002313235.1; GCA_0023139…	3
PL037	CH-Jul18-bin33; CH-Jul18-bin44; CH-Jul18-bin76; GCA_000010305.1; GCA_000522985.1; GCA_000695095.2; GCA_001724275.1; GCA_001802015.1; GCA_001802045.1; GCA_001802055.1; GCA_001802605.1; GCA_001914565.1; GCA_001914615.1; GCA_001915025.1; GCA_001917665.1; GCA_001919865.1; GCA_002215645.1; GCA_002238865.1; GCA_002291775.1; GCA_002295045.1; GCA_002295725.1; GCA_002311875.1; GCA_002313235.1; GCA_0023139…	2

## Sheet: Sheet2
KEGG pathway and related metabolism of the 326 non-redundant Gemmatimonadota genomes
KEGG orthology (KO)	Enzymes	Kegg pathway	Assembly no. of those genomes containing the correspongding enzymes	Number of genomes containing the correspongding enzymes	Percent of genomes containing the correspongding enzymes out of the 326 non-redundant genomes (%)
K01907	AACS, acsA; acetoacetyl-CoA synthetase [EC:6.2.1.16]	ko00650;ko00280;ko01522;	GCA_000010305.1;GCA_000522985.1;GCA_000695095.2;GCA_001724275.1;GCA_001914565.1;GCA_002215645.1;GCA_002238865.1;GCA_002295725.1;GCA_002331565.1;GCA_002404335.1;GCA_002404375.1;GCA_002483225.1;GCA_002737115.1;GCA_003134915.1;GCA_003136975.1;GCA_003152485.1;GCA_003155795.1;GCA_003168085.1;GCA_003169895.1;GCA_003171215.1;GCA_003220795.1;GCA_003220885.1;GCA_003220975.1;GCA_003221045.1;GCA_003221805.1…	136	41.72
K22133	AAE3; oxalate---CoA ligase [EC:6.2.1.8]	ko00630;	GCA_002238865.1;GCA_003168085.1;GCA_003222065.1;GCA_009692185.1;GCA_009836005.1;GCA_009836275.1;GCA_009836825.1;GCA_009837975.1;GCA_009840215.1;GCA_009841005.1;GCA_009841015.1;GCA_009841165.1;GCA_009841475.1;GCA_009844885.1;GCA_009845855.1;GCA_009846385.1;GCA_012267505.1;GCA_012270965.1;GCA_016186865.1;GCA_016187705.1;GCA_016192495.1;GCA_016199245.1;GCA_016209985.1;GCA_017881585.1;GCA_018676505.1…	28	8.59
K18118	aarC, cat1; succinyl-CoA:acetate CoA-transferase [EC:2.8.3.18]	ko00020;ko00620;ko00650;	GCA_019348215.1;	1	0.31
K05939	aas; acyl-[acyl-carrier-protein]-phospholipid O-acyltransferase / long-chain-fatty-acid--[acyl-carrier-protein] ligase [EC:2.3.1.40 6.2.1.20]	ko00071;ko00564;	GCA_016704275.1;GCA_016709975.1;GCA_016717965.1;GCA_016720805.1;GCA_017988395.1;	5	1.53
K01209	abfA; alpha-L-arabinofuranosidase [EC:3.2.1.55]	ko00520;	GCA_000522985.1;GCA_001914615.1;GCA_001919865.1;GCA_002215645.1;GCA_003169895.1;GCA_003220795.1;GCA_003220935.1;GCA_003222035.1;GCA_003222135.1;GCA_003223475.1;GCA_003564295.1;GCA_011772755.1;GCA_012027055.1;GCA_013361745.1;GCA_017881445.1;GCA_019347975.1;	16	4.91
K14534	abfD; 4-hydroxybutyryl-CoA dehydratase / vinylacetyl-CoA-Delta-isomerase [EC:4.2.1.120 5.3.3.3]	ko00650;ko00720;	CH-Jul18-bin44;GCA_009692115.1;GCA_016874005.1;GCA_902826425.1;GCA_902826755.1;	5	1.53
K08295	abmG; 2-aminobenzoate-CoA ligase [EC:6.2.1.32]	ko00627;	GCA_000010305.1;GCA_000522985.1;GCA_000695095.2;GCA_001802605.1;GCA_002331565.1;GCA_002483225.1;GCA_011390885.1;GCA_011390935.1;GCA_011525845.1;GCA_013004105.1;GCA_013360595.1;GCA_013697425.1;GCA_013813715.1;GCA_013816695.1;GCA_013817305.1;GCA_013817545.1;GCA_013822035.1;GCA_013822285.1;GCA_014377535.1;GCA_014379355.1;GCA_016191225.1;GCA_016200495.1;GCA_016702715.1;GCA_016704465.1;GCA_016704625.1…	56	17.18
K07508	ACAA2; acetyl-CoA acyltransferase 2 [EC:2.3.1.16]	ko00062;ko00071;ko00280;	CH-Jul18-bin76;GCA_001802015.1;GCA_001802045.1;GCA_001802055.1;GCA_001802605.1;GCA_001914615.1;GCA_001917665.1;GCA_001919865.1;GCA_002238865.1;GCA_002291775.1;GCA_002295045.1;GCA_002295725.1;GCA_002311875.1;GCA_002313235.1;GCA_002313925.1;GCA_002323355.1;GCA_002348265.1;GCA_002348465.1;GCA_002348665.1;GCA_002390225.1;GCA_002404335.1;GCA_002500925.1;GCA_002501085.1;GCA_002695705.1;GCA_002697855.1;…	174	53.37
K00249	ACADM, acd; acyl-CoA dehydrogenase [EC:1.3.8.7]	ko00071;ko00280;ko03320;	CH-Jul18-bin44;GCA_000010305.1;GCA_000522985.1;GCA_000695095.2;GCA_001724275.1;GCA_001802055.1;GCA_001802605.1;GCA_001915025.1;GCA_002238865.1;GCA_002291775.1;GCA_002295725.1;GCA_002311875.1;GCA_002323355.1;GCA_002331565.1;GCA_002347035.1;GCA_002348465.1;GCA_002390225.1;GCA_002483225.1;GCA_002500925.1;GCA_002697855.1;GCA_002711035.1;GCA_002712565.1;GCA_002737115.1;GCA_003136975.1;GCA_003141205.1;…	170	52.15
K00248	ACADS, bcd; butyryl-CoA dehydrogenase [EC:1.3.8.1]	ko00640;ko00650;ko00071;ko00280;ko00410;	GCA_003157535.1;GCA_003220885.1;GCA_016207445.1;GCA_016209965.1;GCA_903902015.1;	5	1.53
K09478	ACADSB; short-chain 2-methylacyl-CoA dehydrogenase [EC:1.3.8.5]	ko00071;ko00280;	CH-Jul18-bin44;CH-Jul18-bin76;GCA_001914615.1;GCA_002238865.1;GCA_002291775.1;GCA_002295725.1;GCA_002313235.1;GCA_002377615.1;GCA_002450355.1;GCA_002711035.1;GCA_002718595.1;GCA_003157095.1;GCA_003221035.1;GCA_003222135.1;GCA_003222175.1;GCA_003222195.1;GCA_003228455.1;GCA_003247675.1;GCA_003445355.1;GCA_003556625.1;GCA_004357415.1;GCA_007120875.1;GCA_007121555.1;GCA_007129555.1;GCA_009380025.1;G…	57	17.48
K09479	ACADVL; very long chain acyl-CoA dehydrogenase [EC:1.3.8.9]	ko00071;	GCA_000010305.1;GCA_000695095.2;GCA_002215645.1;GCA_002404375.1;GCA_002483225.1;GCA_002737115.1;GCA_003134915.1;GCA_003136975.1;GCA_003155795.1;GCA_003221805.1;GCA_003223425.1;GCA_003223455.1;GCA_010024675.1;GCA_011390805.1;GCA_011390885.1;GCA_011390935.1;GCA_013004105.1;GCA_013361335.1;GCA_013361745.1;GCA_013361935.1;GCA_013696865.1;GCA_013813605.1;GCA_013813715.1;GCA_013816705.1;GCA_013816855.1…	46	14.11
K00626	ACAT, atoB; acetyl-CoA C-acetyltransferase [EC:2.3.1.9]	ko00620;ko00630;ko00640;ko00650;ko00720;ko00071;ko00072;ko00280;ko00310;ko00380;ko00900;ko00362;ko02020;ko04975;ko01522;	CH-Jul18-bin44;CH-Jul18-bin76;GCA_000010305.1;GCA_000522985.1;GCA_000695095.2;GCA_001724275.1;GCA_001802015.1;GCA_001802055.1;GCA_001802605.1;GCA_001914565.1;GCA_001914615.1;GCA_001915025.1;GCA_001917665.1;GCA_001919865.1;GCA_002215645.1;GCA_002238865.1;GCA_002291775.1;GCA_002295045.1;GCA_002295725.1;GCA_002311875.1;GCA_002313235.1;GCA_002313925.1;GCA_002323355.1;GCA_002331565.1;GCA_002346625.1;G…	273	83.74
K01962	accA; acetyl-CoA carboxylase carboxyl transferase subunit alpha [EC:6.4.1.2 2.1.3.15]	ko00620;ko00640;ko00720;ko00061;	CH-Jul18-bin44;CH-Jul18-bin76;GCA_000010305.1;GCA_000522985.1;GCA_000695095.2;GCA_001724275.1;GCA_001802045.1;GCA_001802055.1;GCA_001802605.1;GCA_001914565.1;GCA_001914615.1;GCA_001915025.1;GCA_001917665.1;GCA_001919865.1;GCA_002215645.1;GCA_002238865.1;GCA_002295045.1;GCA_002295725.1;GCA_002311875.1;GCA_002313925.1;GCA_002323355.1;GCA_002331565.1;GCA_002346665.1;GCA_002347035.1;GCA_002348265.1;G…	271	83.13
K02160	accB, bccP; acetyl-CoA carboxylase biotin carboxyl carrier protein	ko00620;ko00640;ko00720;ko00061;	CH-Jul18-bin44;CH-Jul18-bin76;GCA_000010305.1;GCA_000522985.1;GCA_000695095.2;GCA_001724275.1;GCA_001802015.1;GCA_001802055.1;GCA_001914615.1;GCA_001915025.1;GCA_001917665.1;GCA_002215645.1;GCA_002238865.1;GCA_002295045.1;GCA_002295725.1;GCA_002311875.1;GCA_002313235.1;GCA_002313925.1;GCA_002331565.1;GCA_002346625.1;GCA_002346665.1;GCA_002347035.1;GCA_002348265.1;GCA_002348465.1;GCA_002348665.1;G…	264	80.98
K01961	accC; acetyl-CoA carboxylase, biotin carboxylase subunit [EC:6.4.1.2 6.3.4.14]	ko00620;ko00640;ko00720;ko00061;	CH-Jul18-bin44;CH-Jul18-bin76;GCA_000010305.1;GCA_000522985.1;GCA_000695095.2;GCA_001724275.1;GCA_001802015.1;GCA_001802045.1;GCA_001802055.1;GCA_001802605.1;GCA_001914615.1;GCA_001915025.1;GCA_001917665.1;GCA_001919865.1;GCA_002215645.1;GCA_002238865.1;GCA_002291775.1;GCA_002295045.1;GCA_002295725.1;GCA_002311875.1;GCA_002313235.1;GCA_002313925.1;GCA_002323355.1;GCA_002346625.1;GCA_002346665.1;G…	306	93.87
K01963	accD; acetyl-CoA carboxylase carboxyl transferase subunit beta [EC:6.4.1.2 2.1.3.15]	ko00620;ko00640;ko00720;ko00061;	CH-Jul18-bin44;GCA_000010305.1;GCA_000522985.1;GCA_000695095.2;GCA_001724275.1;GCA_001802045.1;GCA_001802055.1;GCA_001915025.1;GCA_001919865.1;GCA_002215645.1;GCA_002238865.1;GCA_002295045.1;GCA_002311875.1;GCA_002313235.1;GCA_002313925.1;GCA_002323355.1;GCA_002331565.1;GCA_002346625.1;GCA_002346665.1;GCA_002347035.1;GCA_002348265.1;GCA_002348465.1;GCA_002348665.1;GCA_002377615.1;GCA_002390225.1;…	280	85.89
K16173	acd; glutaryl-CoA dehydrogenase (non-decarboxylating) [EC:1.3.99.32]	ko00362;	GCA_009380025.1;GCA_019348215.1;GCA_902805715.1;	3	0.92
K01905	acdA; acetate---CoA ligase (ADP-forming) subunit alpha [EC:6.2.1.13]	ko00010;ko00620;ko00640;ko01522;	GCA_003157095.1;GCA_003157535.1;	2	0.61
K24012	acdAB; acetate---CoA ligase (ADP-forming) [EC:6.2.1.13]	ko00010;ko00620;ko00640;ko01522;	GCA_001724275.1;GCA_001802015.1;GCA_001802055.1;GCA_001802605.1;GCA_002238865.1;GCA_002919185.1;GCA_003157095.1;GCA_003157535.1;GCA_003168085.1;GCA_003171215.1;GCA_003251175.1;GCA_003556585.1;GCA_003557525.1;GCA_003559555.1;GCA_003567615.1;GCA_004524915.1;GCA_004525055.1;GCA_004525115.1;GCA_007120875.1;GCA_007121435.1;GCA_007121455.1;GCA_007121555.1;GCA_007121925.1;GCA_007122885.1;GCA_007125795.1…	96	29.45
K22224	acdB; acetate---CoA ligase (ADP-forming) subunit beta [EC:6.2.1.13]	ko00010;ko00620;ko00640;ko01522;	GCA_004524915.1;GCA_009380025.1;GCA_016199245.1;GCA_018679175.1;	4	1.23
K11410	acdH; short-chain 2-methylacyl-CoA dehydrogenase [EC:1.3.8.5]	ko00280;	GCA_003134915.1;	1	0.31
K01638	aceB, glcB; malate synthase [EC:2.3.3.9]	ko00620;ko00630;	CH-Jul18-bin76;GCA_000522985.1;GCA_001802015.1;GCA_001802055.1;GCA_001914565.1;GCA_001915025.1;GCA_001919865.1;GCA_002215645.1;GCA_002346665.1;GCA_002347035.1;GCA_002348665.1;GCA_002711035.1;GCA_002712565.1;GCA_002919185.1;GCA_003152485.1;GCA_003220905.1;GCA_003220935.1;GCA_003220955.1;GCA_003220975.1;GCA_003221005.1;GCA_003221035.1;GCA_003221075.1;GCA_003221085.1;GCA_003221755.1;GCA_003221825.1;…	88	26.99
K00163	aceE; pyruvate dehydrogenase E1 component [EC:1.2.4.1]	ko00010;ko00020;ko00620;	GCA_004357565.1;GCA_016702715.1;GCA_016704625.1;GCA_016713015.1;GCA_016714295.1;GCA_016715665.1;GCA_016719105.1;GCA_016721935.1;GCA_018969225.1;N1_bin27;	10	3.07
K00925	ackA; acetate kinase [EC:2.7.2.1]	ko00620;ko00640;ko00720;ko00680;ko00430;	GCA_000010305.1;GCA_000522985.1;GCA_000695095.2;GCA_002404335.1;GCA_002483225.1;GCA_003131365.1;GCA_003134915.1;GCA_003136975.1;GCA_003152485.1;GCA_003155795.1;GCA_003168085.1;GCA_003171215.1;GCA_003222065.1;GCA_003251175.1;GCA_003556625.1;GCA_003557525.1;GCA_003559555.1;GCA_007120875.1;GCA_007121455.1;GCA_007121555.1;GCA_007121925.1;GCA_007122885.1;GCA_007125795.1;GCA_007126035.1;GCA_007127575.1…	71	21.78
K15230	aclA; ATP-citrate lyase alpha-subunit [EC:2.3.3.8]	ko00020;ko00720;	GCA_009692185.1;	1	0.31
K15231	aclB; ATP-citrate lyase beta-subunit [EC:2.3.3.8]	ko00020;ko00720;	GCA_009692185.1;	1	0.31
K01648	ACLY; ATP citrate (pro-S)-lyase [EC:2.3.3.8]	ko00020;ko00720;ko01522;	GCA_009692185.1;	1	0.31
K18372	acmB; methyl acetate hydrolase [EC:3.1.1.114]	ko00640;	GCA_015664885.1;	1	0.31
K03392	ACMSD; aminocarboxymuconate-semialdehyde decarboxylase [EC:4.1.1.45]	ko00380;	CH-Jul18-bin44;GCA_000522985.1;GCA_001802605.1;GCA_002295045.1;GCA_002295725.1;GCA_002313925.1;GCA_002501085.1;GCA_002695705.1;GCA_003169895.1;GCA_003171215.1;GCA_003222175.1;GCA_003222205.1;GCA_003223415.1;GCA_003228455.1;GCA_003247675.1;GCA_003482615.1;GCA_004357565.1;GCA_009692115.1;GCA_009692185.1;GCA_012267505.1;GCA_012960225.1;GCA_012965305.1;GCA_013140635.1;GCA_013360595.1;GCA_014192065.1;…	49	15.03
K01682	acnB; aconitate hydratase 2 / 2-methylisocitrate dehydratase [EC:4.2.1.3 4.2.1.99]	ko00020;ko00630;ko00640;ko00720;	GCA_013002885.1;GCA_016209885.1;GCA_016209985.1;GCA_016702955.1;	4	1.23
K01681	ACO, acnA; aconitate hydratase [EC:4.2.1.3]	ko00020;ko00630;ko00720;	CH-Jul18-bin44;CH-Jul18-bin76;GCA_000010305.1;GCA_000522985.1;GCA_000695095.2;GCA_001724275.1;GCA_001802055.1;GCA_001802605.1;GCA_001915025.1;GCA_001917665.1;GCA_001919865.1;GCA_002215645.1;GCA_002238865.1;GCA_002295045.1;GCA_002295725.1;GCA_002311875.1;GCA_002313925.1;GCA_002331565.1;GCA_002346625.1;GCA_002346665.1;GCA_002347035.1;GCA_002348465.1;GCA_002348665.1;GCA_002377615.1;GCA_002390225.1;G…	237	72.7
K14379	ACP5; tartrate-resistant acid phosphatase type 5 [EC:3.1.3.2]	ko00740;ko04142;ko04380;ko05323;	GCA_003230295.1;GCA_016194585.1;GCA_902826425.1;GCA_902826755.1;GCA_903902015.1;RH-20apr16-187;TVG06_bin147;	7	2.15
K08682	acpH; acyl carrier protein phosphodiesterase [EC:3.1.4.14]	ko00770;	GCA_011362545.1;	1	0.31
K02078	acpP; acyl carrier protein	ko00061;ko00998;	CH-Jul18-bin44;CH-Jul18-bin76;GCA_000010305.1;GCA_000522985.1;GCA_000695095.2;GCA_001724275.1;GCA_001802015.1;GCA_001802045.1;GCA_001802055.1;GCA_001802605.1;GCA_001914565.1;GCA_001914615.1;GCA_001917665.1;GCA_001919865.1;GCA_002215645.1;GCA_002238865.1;GCA_002291775.1;GCA_002295045.1;GCA_002295725.1;GCA_002311875.1;GCA_002313235.1;GCA_002313925.1;GCA_002323355.1;GCA_002331565.1;GCA_002346625.1;G…	302	92.64
K00997	acpS; holo-[acyl-carrier protein] synthase [EC:2.7.8.7]	ko00770;	CH-Jul18-bin44;GCA_001724275.1;GCA_001802015.1;GCA_001802045.1;GCA_001802605.1;GCA_001914565.1;GCA_001914615.1;GCA_001915025.1;GCA_001917665.1;GCA_001919865.1;GCA_002215645.1;GCA_002919185.1;GCA_003141205.1;GCA_003152485.1;GCA_003157095.1;GCA_003157535.1;GCA_003168085.1;GCA_003169895.1;GCA_003171215.1;GCA_003220795.1;GCA_003220905.1;GCA_003220935.1;GCA_003220955.1;GCA_003220975.1;GCA_003221005.1;…	160	49.08
K01762	ACS; 1-aminocyclopropane-1-carboxylate synthase [EC:4.4.1.14]	ko00270;ko01522;	GCA_012960225.1;GCA_013002885.1;	2	0.61
K20772	ACS1_2_6; 1-aminocyclopropane-1-carboxylate synthase 1/2/6 [EC:4.4.1.14]	ko00270;ko04016;ko01522;	GCA_002323355.1;GCA_002347035.1;GCA_002348265.1;GCA_002348465.1;GCA_002390225.1;GCA_002500925.1;GCA_018676505.1;	7	2.15
K15023	acsE; 5-methyltetrahydrofolate corrinoid/iron sulfur protein methyltransferase [EC:2.1.1.258]	ko00720;	GCA_016720905.1;GCA_017881445.1;	2	0.61
K18660	ACSF3; malonyl-CoA/methylmalonyl-CoA synthetase [EC:6.2.1.-]	ko00061;ko00280;	CH-Jul18-bin44;CH-Jul18-bin76;GCA_001802055.1;GCA_002238865.1;GCA_002291775.1;GCA_002295045.1;GCA_002295725.1;GCA_002311875.1;GCA_002313925.1;GCA_002323355.1;GCA_002346665.1;GCA_002348265.1;GCA_002348465.1;GCA_002348665.1;GCA_002377615.1;GCA_002390225.1;GCA_002450355.1;GCA_002500925.1;GCA_002501085.1;GCA_002697855.1;GCA_002711035.1;GCA_002712565.1;GCA_002718595.1;GCA_002724575.1;GCA_003220905.1;G…	91	27.91
K01897	ACSL, fadD; long-chain acyl-CoA synthetase [EC:6.2.1.3]	ko00061;ko00071;ko04146;ko04216;ko02024;ko04920;ko03320;ko04714;ko01522;ko01522;	CH-Jul18-bin44;CH-Jul18-bin76;GCA_000010305.1;GCA_000522985.1;GCA_000695095.2;GCA_001724275.1;GCA_001802015.1;GCA_001802605.1;GCA_001914565.1;GCA_001915025.1;GCA_001917665.1;GCA_001919865.1;GCA_002215645.1;GCA_002238865.1;GCA_002291775.1;GCA_002295045.1;GCA_002295725.1;GCA_002311875.1;GCA_002313925.1;GCA_002323355.1;GCA_002346625.1;GCA_002346665.1;GCA_002348265.1;GCA_002348465.1;GCA_002348665.1;G…	286	87.73
K01895	ACSS1_2, acs; acetyl-CoA synthetase [EC:6.2.1.1]	ko00010;ko00620;ko00630;ko00640;ko00720;ko00680;ko01522;	CH-Jul18-bin44;CH-Jul18-bin76;GCA_000010305.1;GCA_000522985.1;GCA_000695095.2;GCA_001724275.1;GCA_001802015.1;GCA_001802045.1;GCA_001802055.1;GCA_001802605.1;GCA_001917665.1;GCA_002215645.1;GCA_002238865.1;GCA_002291775.1;GCA_002295045.1;GCA_002311875.1;GCA_002313235.1;GCA_002313925.1;GCA_002346665.1;GCA_002347035.1;GCA_002348265.1;GCA_002348465.1;GCA_002377615.1;GCA_002390225.1;GCA_002404335.1;G…	251	76.99
K01908	ACSS3, prpE; propionyl-CoA synthetase [EC:6.2.1.17]	ko00640;ko01522;	GCA_000010305.1;GCA_000695095.2;GCA_001724275.1;GCA_001914565.1;GCA_001917665.1;GCA_003220905.1;GCA_003220935.1;GCA_003220975.1;GCA_003221005.1;GCA_003221975.1;GCA_003222055.1;GCA_003222115.1;GCA_003222235.1;GCA_012267505.1;GCA_013004105.1;GCA_013813145.1;GCA_014377535.1;GCA_014379355.1;GCA_016194585.1;GCA_016702715.1;GCA_016704625.1;GCA_016705425.1;GCA_016713015.1;GCA_016714295.1;GCA_016719105.1…	30	9.2
K05555	actIV; cyclase [EC:4.-.-.-]	ko01057;ko01522;	CH-Jul18-bin44;CH-Jul18-bin76;GCA_001724275.1;GCA_002238865.1;GCA_002291775.1;GCA_002295045.1;GCA_002295725.1;GCA_002311875.1;GCA_002313235.1;GCA_002346665.1;GCA_002347035.1;GCA_002348665.1;GCA_002390225.1;GCA_002501085.1;GCA_002711035.1;GCA_002712565.1;GCA_002724575.1;GCA_003221755.1;GCA_003221985.1;GCA_003222115.1;GCA_003222205.1;GCA_003223415.1;GCA_003228455.1;GCA_003247675.1;GCA_003447405.1;G…	106	32.52
K14631	actVB; flavin reductase ActVB [EC:1.5.1.-]	ko01057;	GCA_007126035.1;GCA_012267505.1;GCA_016649455.1;	3	0.92
K19745	acuI; acrylyl-CoA reductase (NADPH) [EC:1.3.1.-]	ko00640;	GCA_002347035.1;GCA_007125845.1;GCA_016209995.1;N1_bin27;	4	1.23
K01512	acyP; acylphosphatase [EC:3.6.1.7]	ko00620;ko00627;	CH-Jul18-bin76;GCA_000522985.1;GCA_001724275.1;GCA_001802015.1;GCA_001802045.1;GCA_001802605.1;GCA_001917665.1;GCA_001919865.1;GCA_002215645.1;GCA_002295045.1;GCA_002295725.1;GCA_002311875.1;GCA_002313925.1;GCA_002346665.1;GCA_002347035.1;GCA_002404335.1;GCA_002404375.1;GCA_002483225.1;GCA_002501085.1;GCA_002695705.1;GCA_002711035.1;GCA_002712565.1;GCA_002724575.1;GCA_003131365.1;GCA_003134915.1;…	182	55.83
K01574	adc; acetoacetate decarboxylase [EC:4.1.1.4]	ko00640;ko00072;	GCA_016191225.1;	1	0.31
K01488	add, ADA; adenosine deaminase [EC:3.5.4.4]	ko00230;ko05340;	CH-Jul18-bin44;CH-Jul18-bin76;GCA_000010305.1;GCA_000522985.1;GCA_000695095.2;GCA_001724275.1;GCA_001802015.1;GCA_001802605.1;GCA_001914565.1;GCA_001914615.1;GCA_001915025.1;GCA_001917665.1;GCA_001919865.1;GCA_002215645.1;GCA_002323355.1;GCA_002331565.1;GCA_002348265.1;GCA_002348465.1;GCA_002390225.1;GCA_002404335.1;GCA_002404375.1;GCA_002483225.1;GCA_002500925.1;GCA_002697855.1;GCA_002919185.1;G…	207	63.5
K18286	add; aminodeoxyfutalosine deaminase [EC:3.5.4.40]	ko00130;	GCA_018969225.1;	1	0.31
K01486	ade; adenine deaminase [EC:3.5.4.2]	ko00230;	GCA_003228455.1;GCA_007122885.1;GCA_007127575.1;GCA_011772755.1;GCA_011774835.1;GCA_012267505.1;GCA_016180765.1;GCA_016187705.1;GCA_016199245.1;GCA_016209885.1;GCA_016209995.1;GCA_018678395.1;N1_bin180;TVG05_bin235;TVG06_bin302;TVG06_bin501;	16	4.91
K21053	ade; adenine deaminase [EC:3.5.4.2]	ko00230;	GCA_003157095.1;GCA_003157535.1;GCA_009836005.1;GCA_009836275.1;GCA_009837975.1;GCA_009841005.1;GCA_009841015.1;GCA_009845855.1;GCA_009846385.1;N4_bin135;	10	3.07
K23259	adh; isopropanol dehydrogenase (NADP+) [EC:1.1.1.80]	ko00640;	GCA_002919185.1;	1	0.31
K18382	adh1; NAD+-dependent secondary alcohol dehydrogenase Adh1 [EC:1.1.1.-]	ko00640;	GCA_018676505.1;	1	0.31
K18369	adh2; alcohol dehydrogenase [EC:1.1.1.-]	ko00640;	GCA_002483225.1;GCA_003152485.1;GCA_003556625.1;GCA_003559555.1;GCA_007122915.1;GCA_007125795.1;GCA_007129555.1;GCA_007132965.1;GCA_013361935.1;GCA_013697785.1;GCA_014378185.1;GCA_016200495.1;GCA_016704465.1;GCA_016704625.1;GCA_016705425.1;GCA_018676505.1;N5_bin42;	17	5.21
K22474	adhB; alcohol dehydrogenase (quinone), cytochrome c subunit [EC:1.1.5.5]	ko00010;ko00620;	GCA_902805715.1;	1	0.31
K04072	adhE; acetaldehyde dehydrogenase / alcohol dehydrogenase [EC:1.2.1.10 1.1.1.1]	ko00010;ko00620;ko00650;ko00071;ko00350;ko00625;ko00626;ko05146;	GCA_016794805.1;	1	0.31
K13953	adhP; alcohol dehydrogenase, propanol-preferring [EC:1.1.1.1]	ko00010;ko00620;ko00071;ko00350;ko00830;ko00625;ko00626;ko00980;ko00982;	GCA_000010305.1;GCA_000522985.1;GCA_001802015.1;GCA_001802055.1;GCA_001914565.1;GCA_002295045.1;GCA_002311875.1;GCA_002313925.1;GCA_002348665.1;GCA_002501085.1;GCA_002711035.1;GCA_003157095.1;GCA_003157535.1;GCA_003169895.1;GCA_003220885.1;GCA_003220935.1;GCA_003220975.1;GCA_003221005.1;GCA_003221755.1;GCA_003221805.1;GCA_003221975.1;GCA_003221995.1;GCA_003222035.1;GCA_003222235.1;GCA_003223415.1…	74	22.7
K01584	adiA; arginine decarboxylase [EC:4.1.1.19]	ko00330;	GCA_003221895.1;GCA_003222035.1;GCA_003223475.1;GCA_003559555.1;GCA_007121555.1;GCA_007121925.1;GCA_007122885.1;GCA_007130605.1;GCA_007132965.1;GCA_011390805.1;GCA_011525845.1;GCA_016704465.1;	12	3.68
K00939	adk, AK; adenylate kinase [EC:2.7.4.3]	ko00230;ko00730;ko01522;	CH-Jul18-bin44;GCA_000010305.1;GCA_000522985.1;GCA_000695095.2;GCA_001724275.1;GCA_001802015.1;GCA_001802045.1;GCA_001802055.1;GCA_001802605.1;GCA_001914615.1;GCA_001915025.1;GCA_002215645.1;GCA_002238865.1;GCA_002291775.1;GCA_002295725.1;GCA_002313235.1;GCA_002313925.1;GCA_002323355.1;GCA_002346665.1;GCA_002347035.1;GCA_002348265.1;GCA_002348665.1;GCA_002377615.1;GCA_002390225.1;GCA_002404375.1;…	276	84.66
K05359	ADT, PDT; arogenate/prephenate dehydratase [EC:4.2.1.91 4.2.1.51]	ko00400;	GCA_001915025.1;GCA_003221045.1;GCA_003221825.1;GCA_003221895.1;GCA_003222195.1;GCA_003223395.1;GCA_003223415.1;GCA_007121925.1;GCA_013361745.1;GCA_013822425.1;GCA_016714015.1;GCA_016880225.1;GCA_017881585.1;	13	3.99
K01432	AFMID; arylformamidase [EC:3.5.1.9]	ko00630;ko00380;	CH-Jul18-bin44;GCA_003223455.1;GCA_009380025.1;GCA_009692115.1;GCA_013361935.1;GCA_014378185.1;GCA_016874005.1;GCA_016874035.1;	8	2.45
K13687	aftB; arabinofuranosyltransferase [EC:2.4.2.-]	ko00571;ko00572;ko01522;	GCA_011774835.1;ZH-3nov15-212;	2	0.61
K16648	aftD; arabinofuranan 3-O-arabinosyltransferase [EC:2.4.2.-]	ko00571;ko00572;ko01522;	GCA_002712565.1;	1	0.31
K02747	agaE; N-acetylgalactosamine PTS system EIID component	ko00052;ko02060;ko01522;	GCA_003157095.1;GCA_011055965.1;GCA_011775655.1;GCA_016187705.1;GCA_016192495.1;N5_bin261;	6	1.84
K02744	agaF; N-acetylgalactosamine PTS system EIIA component [EC:2.7.1.-]	ko00052;ko02060;ko01522;	CH-Jul18-bin44;GCA_000010305.1;GCA_000522985.1;GCA_000695095.2;GCA_001724275.1;GCA_001914565.1;GCA_001915025.1;GCA_001919865.1;GCA_002215645.1;GCA_002331565.1;GCA_002347035.1;GCA_002404335.1;GCA_002404375.1;GCA_002483225.1;GCA_002737115.1;GCA_003134915.1;GCA_003141205.1;GCA_003152485.1;GCA_003155795.1;GCA_003157095.1;GCA_003157535.1;GCA_003168085.1;GCA_003169895.1;GCA_003171215.1;GCA_003220795.1;…	187	57.36
K02745	agaV; N-acetylgalactosamine PTS system EIIB component [EC:2.7.1.-]	ko00052;ko02060;ko01522;	GCA_007121555.1;GCA_007692605.1;GCA_013696865.1;GCA_013812695.1;GCA_016702955.1;GCA_016709265.1;GCA_017990235.1;TVG05_bin235;	8	2.45
K02746	agaW; N-acetylgalactosamine PTS system EIIC component	ko00052;ko02060;ko01522;	GCA_003559555.1;	1	0.31
K13509	AGPAT1_2; lysophosphatidate acyltransferase [EC:2.3.1.51]	ko00561;ko00564;ko04072;ko04975;ko01522;	GCA_000522985.1;GCA_003136975.1;GCA_003155795.1;GCA_003556625.1;GCA_004525055.1;GCA_007121435.1;GCA_007125795.1;GCA_007126035.1;GCA_007129555.1;GCA_011055965.1;GCA_011362545.1;GCA_012027055.1;GCA_013003805.1;GCA_013694695.1;GCA_013696865.1;GCA_013697425.1;GCA_013697765.1;GCA_013812695.1;GCA_013820855.1;GCA_013820915.1;GCA_016704275.1;GCA_016709975.1;GCA_016713435.1;GCA_016717965.1;GCA_016720805.1…	31	9.51
K10536	aguA; agmatine deiminase [EC:3.5.3.12]	ko00330;	CH-Jul18-bin44;CH-Jul18-bin76;GCA_000010305.1;GCA_000522985.1;GCA_000695095.2;GCA_001724275.1;GCA_001914565.1;GCA_001914615.1;GCA_001915025.1;GCA_001917665.1;GCA_001919865.1;GCA_002215645.1;GCA_002331565.1;GCA_002346665.1;GCA_002404335.1;GCA_002404375.1;GCA_002483225.1;GCA_003131365.1;GCA_003134915.1;GCA_003136975.1;GCA_003141205.1;GCA_003152485.1;GCA_003155795.1;GCA_003169895.1;GCA_003171215.1;G…	169	51.84
K12251	aguB; N-carbamoylputrescine amidase [EC:3.5.1.53]	ko00330;	CH-Jul18-bin44;CH-Jul18-bin76;GCA_000010305.1;GCA_000522985.1;GCA_000695095.2;GCA_001724275.1;GCA_001914565.1;GCA_001914615.1;GCA_001915025.1;GCA_001917665.1;GCA_001919865.1;GCA_002215645.1;GCA_002331565.1;GCA_002346665.1;GCA_002348665.1;GCA_002377615.1;GCA_002404335.1;GCA_002404375.1;GCA_002450355.1;GCA_002483225.1;GCA_002718595.1;GCA_003134915.1;GCA_003136975.1;GCA_003152485.1;GCA_003155795.1;G…	189	57.98
K00830	AGXT; alanine-glyoxylate transaminase / serine-glyoxylate transaminase / serine-pyruvate transaminase [EC:2.6.1.44 2.6.1.45 2.6.1.51]	ko00630;ko00680;ko00250;ko00260;ko04146;ko01522;	GCA_000010305.1;GCA_000695095.2;GCA_001802045.1;GCA_001914565.1;GCA_001914615.1;GCA_001917665.1;GCA_001919865.1;GCA_002291775.1;GCA_002295045.1;GCA_002295725.1;GCA_002311875.1;GCA_002313235.1;GCA_002313925.1;GCA_002323355.1;GCA_002331565.1;GCA_002347035.1;GCA_002348265.1;GCA_002348465.1;GCA_002348665.1;GCA_002377615.1;GCA_002390225.1;GCA_002450355.1;GCA_002483225.1;GCA_002500925.1;GCA_002501085.1…	148	45.4
K00827	AGXT2; alanine-glyoxylate transaminase / (R)-3-amino-2-methylpropionate-pyruvate transaminase [EC:2.6.1.44 2.6.1.40]	ko00250;ko00260;ko00270;ko00280;ko01522;	CH-Jul18-bin76;GCA_001802045.1;GCA_001915025.1;GCA_002238865.1;GCA_002291775.1;GCA_002295045.1;GCA_002295725.1;GCA_002313235.1;GCA_002313925.1;GCA_002323355.1;GCA_002347035.1;GCA_002348265.1;GCA_002348465.1;GCA_002348665.1;GCA_002377615.1;GCA_002390225.1;GCA_002450355.1;GCA_002501085.1;GCA_002695705.1;GCA_002697855.1;GCA_002716565.1;GCA_002718595.1;GCA_002724575.1;GCA_002919185.1;GCA_003136975.1;…	100	30.67
K14286	AGXT2L1, ETNPPL; ethanolamine-phosphate phospho-lyase [EC:4.2.3.2]	ko00564;	GCA_004525115.1;	1	0.31
K22225	ahbAB; siroheme decarboxylase [EC:4.1.1.111]	ko00860;	GCA_007132965.1;	1	0.31
K22226	ahbC; Fe-coproporphyrin III synthase	ko00860;	GCA_000522985.1;GCA_003221005.1;GCA_003221975.1;GCA_007129555.1;GCA_013361745.1;GCA_013361935.1;GCA_014533865.1;GCA_016180765.1;GCA_016186865.1;GCA_016187705.1;GCA_016209965.1;GCA_019246655.1;TVG06_bin501;	13	3.99
K22227	ahbD; AdoMet-dependent heme synthase [EC:1.3.98.6]	ko00860;	CH-Jul18-bin76;GCA_002238865.1;GCA_002295725.1;GCA_002311875.1;GCA_002313925.1;GCA_002346665.1;GCA_002377615.1;GCA_002390225.1;GCA_002450355.1;GCA_002501085.1;GCA_002711035.1;GCA_002716565.1;GCA_002718595.1;GCA_002724575.1;GCA_003136975.1;GCA_003155795.1;GCA_003220795.1;GCA_003220905.1;GCA_003220935.1;GCA_003220955.1;GCA_003220975.1;GCA_003221005.1;GCA_003221035.1;GCA_003221045.1;GCA_003221075.1;…	128	39.26
K12957	ahr; alcohol/geraniol dehydrogenase (NADP+) [EC:1.1.1.2 1.1.1.183]	ko00010;ko00620;ko00281;	GCA_016714015.1;GCA_017881465.1;	2	0.61
K19244	ala; alanine dehydrogenase [EC:1.4.1.1]	ko00250;ko00430;	CH-Jul18-bin44;GCA_000522985.1;GCA_001724275.1;GCA_001802045.1;GCA_001802605.1;GCA_002215645.1;GCA_002238865.1;GCA_002295045.1;GCA_002311875.1;GCA_002313925.1;GCA_002323355.1;GCA_002346625.1;GCA_002347035.1;GCA_002348265.1;GCA_002348465.1;GCA_002348665.1;GCA_002377615.1;GCA_002450355.1;GCA_002500925.1;GCA_002501085.1;GCA_002695705.1;GCA_002697855.1;GCA_002716565.1;GCA_002718595.1;GCA_002724575.1;…	137	42.02
K14260	alaA; alanine-synthesizing transaminase [EC:2.6.1.66 2.6.1.2]	ko00250;ko00290;ko00220;ko01522;	CH-Jul18-bin76;GCA_002291775.1;GCA_002295725.1;GCA_002313235.1;GCA_002711035.1;GCA_002712565.1;GCA_003447405.1;GCA_003482615.1;GCA_009692205.1;GCA_016704275.1;GCA_016709975.1;GCA_016717965.1;GCA_016720805.1;GCA_016873995.1;GCA_017988395.1;GCA_019348265.1;N5_bin261;TVG06_bin147;	18	5.52
K01477	alc, ALLC; allantoicase [EC:3.5.3.4]	ko00230;	GCA_000522985.1;GCA_001914615.1;GCA_001917665.1;GCA_001919865.1;GCA_002215645.1;GCA_003221755.1;GCA_003222035.1;GCA_003222205.1;GCA_003223475.1;GCA_011525845.1;GCA_013361335.1;GCA_013696125.1;GCA_013813145.1;GCA_013813605.1;GCA_013816695.1;GCA_013816855.1;GCA_013817305.1;GCA_013817545.1;GCA_014378185.1;GCA_014533865.1;GCA_016191225.1;GCA_016207445.1;GCA_017881545.1;GCA_017881685.1;GCA_019239705.1…	29	8.9
K00259	ald; alanine dehydrogenase [EC:1.4.1.1]	ko00250;ko00430;	CH-Jul18-bin44;CH-Jul18-bin76;GCA_000010305.1;GCA_000522985.1;GCA_000695095.2;GCA_001724275.1;GCA_001802015.1;GCA_001802045.1;GCA_001802055.1;GCA_001914565.1;GCA_001915025.1;GCA_001919865.1;GCA_002215645.1;GCA_002238865.1;GCA_002295045.1;GCA_002311875.1;GCA_002346665.1;GCA_002348265.1;GCA_002348465.1;GCA_002348665.1;GCA_002377615.1;GCA_002390225.1;GCA_002404375.1;GCA_002450355.1;GCA_002483225.1;G…	251	76.99
K07248	aldA; lactaldehyde dehydrogenase / glycolaldehyde dehydrogenase [EC:1.2.1.22 1.2.1.21]	ko00620;ko00630;	GCA_009380025.1;GCA_902805735.1;	2	0.61
K00138	aldB; aldehyde dehydrogenase [EC:1.2.1.-]	ko00010;ko00620;	GCA_000010305.1;GCA_003152485.1;GCA_003559555.1;GCA_003567615.1;GCA_007132965.1;GCA_011390805.1;GCA_011390935.1;GCA_013004105.1;GCA_013697785.1;GCA_014377535.1;GCA_014379355.1;GCA_016649655.1;GCA_016702955.1;GCA_016709265.1;GCA_016713435.1;GCA_016714015.1;GCA_016719105.1;GCA_016742275.1;GCA_017881595.1;GCA_017990235.1;GCA_903882685.1;GCA_903902015.1;RH-26jul17-212;ZH-Oct18-bin98;	24	7.36
K13877	aldH; 2,5-dioxopentanoate dehydrogenase [EC:1.2.1.26]	ko00040;ko00053;	GCA_003223455.1;GCA_004525115.1;GCA_017881445.1;GCA_019348265.1;	4	1.23
K00128	ALDH; aldehyde dehydrogenase (NAD+) [EC:1.2.1.3]	ko00010;ko00053;ko00620;ko00071;ko00561;ko00280;ko00310;ko00330;ko00340;ko00380;ko00410;ko00770;ko00981;ko00903;ko00625;	CH-Jul18-bin76;GCA_000010305.1;GCA_000522985.1;GCA_000695095.2;GCA_001802015.1;GCA_001802045.1;GCA_001914565.1;GCA_001914615.1;GCA_001915025.1;GCA_001917665.1;GCA_001919865.1;GCA_002215645.1;GCA_002238865.1;GCA_002311875.1;GCA_002313925.1;GCA_002323355.1;GCA_002331565.1;GCA_002348265.1;GCA_002348465.1;GCA_002377615.1;GCA_002390225.1;GCA_002404335.1;GCA_002404375.1;GCA_002450355.1;GCA_002483225.1;…	225	69.02
K01623	ALDO; fructose-bisphosphate aldolase, class I [EC:4.1.2.13]	ko00010;ko00030;ko00051;ko00710;ko00680;ko04066;ko01522;ko01522;ko01522;	CH-Jul18-bin76;GCA_001724275.1;GCA_001802015.1;GCA_002323355.1;GCA_002346625.1;GCA_002348265.1;GCA_002348465.1;GCA_002390225.1;GCA_002500925.1;GCA_002697855.1;GCA_002919185.1;GCA_003486145.1;GCA_003559555.1;GCA_003564295.1;GCA_007120875.1;GCA_007121435.1;GCA_007121455.1;GCA_007121555.1;GCA_007122885.1;GCA_007124095.1;GCA_007125845.1;GCA_007127575.1;GCA_007132965.1;GCA_009692205.1;GCA_009836005.1;…	41	12.58
K07441	ALG14; beta-1,4-N-acetylglucosaminyltransferase [EC:2.4.1.141]	ko00510;ko00513;ko01522;	GCA_002346665.1;GCA_017881685.1;	2	0.61
K00729	ALG5; dolichyl-phosphate beta-glucosyltransferase [EC:2.4.1.117]	ko00510;ko01522;	GCA_000010305.1;GCA_001724275.1;GCA_001919865.1;GCA_002919185.1;GCA_003152485.1;GCA_003220795.1;GCA_003220935.1;GCA_003221895.1;GCA_003222175.1;GCA_003222235.1;GCA_003223455.1;GCA_003247675.1;GCA_013140635.1;GCA_013360595.1;GCA_013361745.1;GCA_013696125.1;GCA_013812695.1;GCA_013813715.1;GCA_014192065.1;GCA_014378185.1;GCA_014379355.1;GCA_016191225.1;GCA_016194585.1;GCA_016200495.1;GCA_016209995.1…	40	12.27
K16011	algA, xanB, rfbA, wbpW, pslB; mannose-1-phosphate guanylyltransferase / mannose-6-phosphate isomerase [EC:2.7.7.13 5.3.1.8]	ko00051;ko00520;ko00541;ko02025;	N5_bin261;N5_bin42;	2	0.61
K00066	algD; GDP-mannose 6-dehydrogenase [EC:1.1.1.132]	ko00051;ko00520;ko02020;	GCA_001724275.1;GCA_002215645.1;GCA_002346665.1;GCA_003220885.1;GCA_003220935.1;GCA_003221085.1;GCA_003222085.1;GCA_003222115.1;GCA_003222195.1;GCA_003222235.1;GCA_003223455.1;GCA_004357565.1;GCA_004525115.1;GCA_013360595.1;GCA_013361335.1;GCA_014379355.1;GCA_014379705.1;GCA_016200495.1;GCA_016704465.1;GCA_016712265.1;GCA_016794735.1;GCA_019186945.1;	22	6.75
K01729	algL; poly(beta-D-mannuronate) lyase [EC:4.2.2.3]	ko00051;	RE-23may17-307;	1	0.31
K04117	aliB; cyclohexanecarboxyl-CoA dehydrogenase [EC:1.3.99.-]	ko00362;	GCA_016209965.1;	1	0.31
K00496	alkB1_2, alkM; alkane 1-monooxygenase [EC:1.14.15.3]	ko00071;ko00930;	GCA_002238865.1;GCA_002323355.1;GCA_002331565.1;GCA_002348265.1;GCA_002348465.1;GCA_002348665.1;GCA_002390225.1;GCA_002500925.1;GCA_002697855.1;GCA_002724575.1;GCA_003486145.1;GCA_009837975.1;GCA_009845855.1;GCA_009846385.1;GCA_016871895.1;GCA_018969225.1;ZE-13oct10-106;	17	5.21
K01483	allA; ureidoglycolate lyase [EC:4.3.2.3]	ko00230;	GCA_002313925.1;GCA_002348265.1;GCA_002390225.1;GCA_002500925.1;GCA_002695705.1;GCA_002724575.1;GCA_003486145.1;GCA_013002885.1;GCA_018676505.1;GCA_018678395.1;	10	3.07
K01466	allB; allantoinase [EC:3.5.2.5]	ko00230;	GCA_000522985.1;GCA_001914615.1;GCA_001915025.1;GCA_001917665.1;GCA_001919865.1;GCA_002215645.1;GCA_002311875.1;GCA_002390225.1;GCA_002501085.1;GCA_003220905.1;GCA_003220955.1;GCA_003221035.1;GCA_003221045.1;GCA_003221075.1;GCA_003221755.1;GCA_003221825.1;GCA_003221895.1;GCA_003221985.1;GCA_003222035.1;GCA_003222085.1;GCA_003222115.1;GCA_003222175.1;GCA_003222195.1;GCA_003222205.1;GCA_003222235.1…	55	16.87
K02083	allC; allantoate deiminase [EC:3.5.3.9]	ko00230;ko01522;	GCA_001915025.1;GCA_003220955.1;GCA_003221035.1;GCA_003221075.1;GCA_003221825.1;GCA_003221895.1;GCA_003221985.1;GCA_003222195.1;GCA_003223395.1;GCA_019348265.1;	10	3.07
K01775	alr; alanine racemase [EC:5.1.1.1]	ko00473;ko01502;ko01522;	CH-Jul18-bin44;CH-Jul18-bin76;GCA_000010305.1;GCA_000522985.1;GCA_000695095.2;GCA_001724275.1;GCA_001802045.1;GCA_001914565.1;GCA_001915025.1;GCA_001917665.1;GCA_002215645.1;GCA_002238865.1;GCA_002291775.1;GCA_002295045.1;GCA_002295725.1;GCA_002311875.1;GCA_002313235.1;GCA_002313925.1;GCA_002323355.1;GCA_002346665.1;GCA_002347035.1;GCA_002348265.1;GCA_002348465.1;GCA_002348665.1;GCA_002377615.1;G…	276	84.66
K07102	amgK; N-acetylmuramate 1-kinase [EC:2.7.1.221]	ko00520;	GCA_001802605.1;GCA_004357565.1;	2	0.61
K01241	amn; AMP nucleosidase [EC:3.2.2.4]	ko00230;	GCA_003564295.1;	1	0.31
K15067	amnD; 2-aminomuconate deaminase [EC:3.5.99.5]	ko00380;	CH-Jul18-bin44;GCA_009692115.1;GCA_013140635.1;GCA_016794825.1;GCA_016874005.1;GCA_902826425.1;	6	1.84
K01176	AMY, amyA, malS; alpha-amylase [EC:3.2.1.1]	ko00500;ko04970;ko04972;ko04973;	GCA_000522985.1;GCA_001802015.1;GCA_001802045.1;GCA_001802055.1;GCA_001915025.1;GCA_001917665.1;GCA_001919865.1;GCA_002215645.1;GCA_002404335.1;GCA_002404375.1;GCA_003131365.1;GCA_003134915.1;GCA_003157095.1;GCA_003157535.1;GCA_003169895.1;GCA_003220795.1;GCA_003220885.1;GCA_003220935.1;GCA_003221035.1;GCA_003221045.1;GCA_003221075.1;GCA_003221085.1;GCA_003221805.1;GCA_003221825.1;GCA_003221895.1…	92	28.22
K18248	andAb; anthranilate 1,2-dioxygenase ferredoxin component	ko00627;	GCA_003222065.1;	1	0.31
K00276	AOC3, AOC2, tynA; primary-amine oxidase [EC:1.4.3.21]	ko00260;ko00350;ko00360;ko00410;ko00950;ko00960;	GCA_000522985.1;GCA_000695095.2;GCA_002697855.1;GCA_002737115.1;GCA_003136975.1;GCA_003247675.1;GCA_009692115.1;GCA_011362545.1;GCA_011390805.1;GCA_011390885.1;GCA_011390935.1;GCA_012267505.1;GCA_013004105.1;GCA_013694695.1;GCA_014192065.1;GCA_014379705.1;GCA_016209985.1;GCA_016649455.1;GCA_016714015.1;GCA_016794825.1;GCA_016874005.1;GCA_018676505.1;GCA_018969225.1;GCA_902826425.1;GCA_902826615.1…	29	8.9
K03738	aor; aldehyde:ferredoxin oxidoreductase [EC:1.2.7.5]	ko00030;	GCA_003564295.1;GCA_007121435.1;GCA_017881505.1;N1_bin180;N1_bin27;	5	1.53
K00988	APA1_2; sulfate adenylyltransferase (ADP) / ATP adenylyltransferase [EC:2.7.7.5 2.7.7.53]	ko00920;ko00230;	N1_bin27;	1	0.31
K01525	apaH; bis(5'-nucleosyl)-tetraphosphatase (symmetrical) [EC:3.6.1.41]	ko00230;	GCA_004357565.1;	1	0.31
K15635	apgM; 2,3-bisphosphoglycerate-independent phosphoglycerate mutase [EC:5.4.2.12]	ko00010;ko00680;ko00260;	GCA_002295725.1;GCA_002313235.1;GCA_002346665.1;GCA_002377615.1;GCA_002450355.1;GCA_002711035.1;GCA_002712565.1;GCA_002919185.1;GCA_003228455.1;GCA_003445355.1;GCA_003447405.1;GCA_003482615.1;GCA_003556625.1;GCA_003557525.1;GCA_003559555.1;GCA_003564295.1;GCA_003567615.1;GCA_004357565.1;GCA_004524915.1;GCA_007121435.1;GCA_007121455.1;GCA_007121555.1;GCA_007121925.1;GCA_007122885.1;GCA_007122915.1…	61	18.71
K03788	aphA; acid phosphatase (class B) [EC:3.1.3.2]	ko00740;	GCA_013697425.1;	1	0.31
K00394	aprA; adenylylsulfate reductase, subunit A [EC:1.8.99.2]	ko00920;	GCA_002346665.1;N1_bin180;N1_bin27;	3	0.92
K00395	aprB; adenylylsulfate reductase, subunit B [EC:1.8.99.2]	ko00920;	GCA_002346665.1;GCA_017889745.1;N1_bin180;N1_bin27;	4	1.23
K00759	APRT, apt; adenine phosphoribosyltransferase [EC:2.4.2.7]	ko00230;ko01522;	CH-Jul18-bin44;GCA_000010305.1;GCA_000522985.1;GCA_000695095.2;GCA_001802015.1;GCA_001802605.1;GCA_001914565.1;GCA_001914615.1;GCA_001915025.1;GCA_001917665.1;GCA_001919865.1;GCA_002215645.1;GCA_002238865.1;GCA_002331565.1;GCA_002346665.1;GCA_002347035.1;GCA_002348265.1;GCA_002348465.1;GCA_002390225.1;GCA_002483225.1;GCA_002697855.1;GCA_002724575.1;GCA_002919185.1;GCA_003141205.1;GCA_003152485.1;…	168	51.53
K01804	araA; L-arabinose isomerase [EC:5.3.1.4]	ko00040;	GCA_000522985.1;GCA_002238865.1;GCA_003564295.1;GCA_009841475.1;GCA_011772755.1;GCA_013697425.1;GCA_017881445.1;GCA_019347975.1;	8	2.45
K00853	araB; L-ribulokinase [EC:2.7.1.16]	ko00040;	GCA_000522985.1;GCA_002238865.1;GCA_002712565.1;GCA_003155795.1;GCA_003157095.1;GCA_003157535.1;GCA_003168085.1;GCA_003169895.1;GCA_003171215.1;GCA_003220795.1;GCA_003222135.1;GCA_003564295.1;GCA_009836825.1;GCA_009844885.1;GCA_011772755.1;GCA_012027055.1;GCA_014379705.1;GCA_016702715.1;GCA_016704625.1;GCA_016705425.1;GCA_016712265.1;GCA_016713015.1;GCA_016714295.1;GCA_016715665.1;GCA_016719105.1…	36	11.04
K03077	araD, ulaF, sgaE, sgbE; L-ribulose-5-phosphate 4-epimerase [EC:5.1.3.4]	ko00040;ko00053;	GCA_000522985.1;GCA_002238865.1;GCA_003136975.1;GCA_003155795.1;GCA_003157095.1;GCA_003157535.1;GCA_003168085.1;GCA_003169895.1;GCA_003171215.1;GCA_003220795.1;GCA_003222135.1;GCA_003564295.1;GCA_004525115.1;GCA_009836825.1;GCA_009841475.1;GCA_009844885.1;GCA_011772755.1;GCA_012027055.1;GCA_013003805.1;GCA_016194585.1;GCA_016702715.1;GCA_016704625.1;GCA_016712265.1;GCA_016713015.1;GCA_016714295.1…	38	11.66
K13876	araD; 2-keto-3-deoxy-L-arabinonate dehydratase [EC:4.2.1.43]	ko00053;	GCA_016871895.1;	1	0.31
K01478	arcA; arginine deiminase [EC:3.5.3.6]	ko00220;	CH-Jul18-bin44;GCA_001802015.1;GCA_001802045.1;GCA_001802055.1;GCA_001802605.1;GCA_001914615.1;GCA_001915025.1;GCA_001919865.1;GCA_002215645.1;GCA_002390225.1;GCA_002404335.1;GCA_002404375.1;GCA_002919185.1;GCA_003131365.1;GCA_003134915.1;GCA_003141205.1;GCA_003152485.1;GCA_003155795.1;GCA_003157095.1;GCA_003220795.1;GCA_003220905.1;GCA_003220955.1;GCA_003220975.1;GCA_003221005.1;GCA_003221035.1;…	127	38.96
K00926	arcC; carbamate kinase [EC:2.7.2.2]	ko00910;ko00230;ko00220;	GCA_001802015.1;GCA_001802045.1;GCA_001802605.1;GCA_001914565.1;GCA_001915025.1;GCA_001917665.1;GCA_001919865.1;GCA_002215645.1;GCA_002404335.1;GCA_002404375.1;GCA_002919185.1;GCA_003131365.1;GCA_003134915.1;GCA_003136975.1;GCA_003141205.1;GCA_003152485.1;GCA_003155795.1;GCA_003157535.1;GCA_003220795.1;GCA_003220885.1;GCA_003220905.1;GCA_003220935.1;GCA_003220975.1;GCA_003221035.1;GCA_003221045.1…	115	35.28
K00619	argA; amino-acid N-acetyltransferase [EC:2.3.1.1]	ko00220;	GCA_000010305.1;GCA_000522985.1;GCA_000695095.2;GCA_001724275.1;GCA_001802045.1;GCA_001914565.1;GCA_001915025.1;GCA_001917665.1;GCA_001919865.1;GCA_002215645.1;GCA_002331565.1;GCA_002404335.1;GCA_002404375.1;GCA_002483225.1;GCA_002737115.1;GCA_002919185.1;GCA_003131365.1;GCA_003134915.1;GCA_003136975.1;GCA_003141205.1;GCA_003152485.1;GCA_003155795.1;GCA_003157095.1;GCA_003157535.1;GCA_003168085.1…	179	54.91
K14682	argAB; amino-acid N-acetyltransferase [EC:2.3.1.1]	ko00220;	GCA_003168085.1;GCA_003171215.1;GCA_011390885.1;GCA_013816695.1;GCA_013820975.1;GCA_017881585.1;GCA_903867045.1;RH-20apr16-202;	8	2.45
K00930	argB; acetylglutamate kinase [EC:2.7.2.8]	ko00220;	CH-Jul18-bin44;GCA_000010305.1;GCA_000522985.1;GCA_000695095.2;GCA_001724275.1;GCA_001802045.1;GCA_001915025.1;GCA_001917665.1;GCA_001919865.1;GCA_002215645.1;GCA_002331565.1;GCA_002346665.1;GCA_002404335.1;GCA_002483225.1;GCA_002712565.1;GCA_002737115.1;GCA_002919185.1;GCA_003131365.1;GCA_003134915.1;GCA_003136975.1;GCA_003141205.1;GCA_003152485.1;GCA_003155795.1;GCA_003168085.1;GCA_003169895.1;…	189	57.98
K00145	argC; N-acetyl-gamma-glutamyl-phosphate reductase [EC:1.2.1.38]	ko00220;	GCA_000010305.1;GCA_000522985.1;GCA_000695095.2;GCA_001724275.1;GCA_001915025.1;GCA_001917665.1;GCA_001919865.1;GCA_002215645.1;GCA_002331565.1;GCA_002346665.1;GCA_002404335.1;GCA_002404375.1;GCA_002483225.1;GCA_002712565.1;GCA_002737115.1;GCA_002919185.1;GCA_003131365.1;GCA_003134915.1;GCA_003136975.1;GCA_003141205.1;GCA_003152485.1;GCA_003155795.1;GCA_003168085.1;GCA_003171215.1;GCA_003220795.1…	169	51.84
K00821	argD; acetylornithine/N-succinyldiaminopimelate aminotransferase [EC:2.6.1.11 2.6.1.17]	ko00300;ko00220;ko01522;	CH-Jul18-bin44;GCA_000010305.1;GCA_000522985.1;GCA_000695095.2;GCA_001724275.1;GCA_001802045.1;GCA_001917665.1;GCA_001919865.1;GCA_002215645.1;GCA_002331565.1;GCA_002346665.1;GCA_002404335.1;GCA_002483225.1;GCA_002712565.1;GCA_002737115.1;GCA_002919185.1;GCA_003134915.1;GCA_003136975.1;GCA_003141205.1;GCA_003152485.1;GCA_003155795.1;GCA_003168085.1;GCA_003169895.1;GCA_003171215.1;GCA_003220795.1;…	192	58.9
K01438	argE; acetylornithine deacetylase [EC:3.5.1.16]	ko00220;	CH-Jul18-bin44;GCA_000010305.1;GCA_000522985.1;GCA_000695095.2;GCA_001724275.1;GCA_001917665.1;GCA_002215645.1;GCA_002238865.1;GCA_002291775.1;GCA_002295045.1;GCA_002295725.1;GCA_002311875.1;GCA_002313925.1;GCA_002323355.1;GCA_002331565.1;GCA_002346625.1;GCA_002348265.1;GCA_002348465.1;GCA_002348665.1;GCA_002377615.1;GCA_002390225.1;GCA_002404335.1;GCA_002404375.1;GCA_002450355.1;GCA_002483225.1;…	245	75.15
K09065	argF; N-acetylornithine carbamoyltransferase [EC:2.1.3.9]	ko00220;	CH-Jul18-bin44;GCA_003169895.1;GCA_003222175.1;GCA_003247675.1;GCA_004525055.1;GCA_007122885.1;GCA_007127575.1;GCA_009692115.1;GCA_011362545.1;GCA_011390645.1;GCA_013140635.1;GCA_013694695.1;GCA_013812695.1;GCA_013813145.1;GCA_016702955.1;GCA_016704275.1;GCA_016709265.1;GCA_016709975.1;GCA_016713435.1;GCA_016717965.1;GCA_016720805.1;GCA_016794805.1;GCA_016794825.1;GCA_016874005.1;GCA_017889745.1;…	29	8.9
K01940	argG, ASS1; argininosuccinate synthase [EC:6.3.4.5]	ko00250;ko00220;ko05418;ko01522;	GCA_000010305.1;GCA_000522985.1;GCA_000695095.2;GCA_001724275.1;GCA_001802015.1;GCA_001802045.1;GCA_001914565.1;GCA_001917665.1;GCA_001919865.1;GCA_002215645.1;GCA_002238865.1;GCA_002295045.1;GCA_002295725.1;GCA_002311875.1;GCA_002313235.1;GCA_002313925.1;GCA_002323355.1;GCA_002346625.1;GCA_002346665.1;GCA_002347035.1;GCA_002348265.1;GCA_002348465.1;GCA_002348665.1;GCA_002377615.1;GCA_002390225.1…	247	75.77
K01755	argH, ASL; argininosuccinate lyase [EC:4.3.2.1]	ko00250;ko00220;ko01522;	CH-Jul18-bin44;CH-Jul18-bin76;GCA_000010305.1;GCA_000522985.1;GCA_000695095.2;GCA_001724275.1;GCA_001802015.1;GCA_001802055.1;GCA_001914565.1;GCA_001914615.1;GCA_001915025.1;GCA_001917665.1;GCA_001919865.1;GCA_002215645.1;GCA_002238865.1;GCA_002295045.1;GCA_002311875.1;GCA_002313235.1;GCA_002313925.1;GCA_002323355.1;GCA_002331565.1;GCA_002346625.1;GCA_002346665.1;GCA_002347035.1;GCA_002348265.1;G…	252	77.3
K00620	argJ; glutamate N-acetyltransferase / amino-acid N-acetyltransferase [EC:2.3.1.35 2.3.1.1]	ko00220;	GCA_000010305.1;GCA_000522985.1;GCA_000695095.2;GCA_001724275.1;GCA_001802045.1;GCA_001914565.1;GCA_001914615.1;GCA_001915025.1;GCA_001917665.1;GCA_001919865.1;GCA_002215645.1;GCA_002331565.1;GCA_002346665.1;GCA_002483225.1;GCA_002697855.1;GCA_002712565.1;GCA_002737115.1;GCA_002919185.1;GCA_003171215.1;GCA_003220795.1;GCA_003220905.1;GCA_003220935.1;GCA_003220975.1;GCA_003221005.1;GCA_003221035.1…	135	41.41
K22477	argO; N-acetylglutamate synthase [EC:2.3.1.1]	ko00220;	GCA_012267505.1;	1	0.31
K10011	arnA, pmrI; UDP-4-amino-4-deoxy-L-arabinose formyltransferase / UDP-glucuronic acid dehydrogenase (UDP-4-keto-hexauronic acid decarboxylating) [EC:2.1.2.13 1.1.1.305]	ko00520;ko01503;	GCA_001914615.1;GCA_001917665.1;GCA_013812695.1;GCA_013816695.1;GCA_016741895.1;GCA_016742275.1;	6	1.84
K10012	arnC, pmrF; undecaprenyl-phosphate 4-deoxy-4-formamido-L-arabinose transferase [EC:2.4.2.53]	ko00520;ko01503;	GCA_013817305.1;	1	0.31
K13014	arnD; undecaprenyl phosphate-alpha-L-ara4FN deformylase [EC:3.5.1.-]	ko00520;ko01503;	GCA_009841475.1;	1	0.31
K07264	arnT, pmrK; 4-amino-4-deoxy-L-arabinose transferase [EC:2.4.2.43]	ko00540;ko01503;ko01522;	GCA_003220905.1;GCA_004357565.1;	2	0.61
K00800	aroA; 3-phosphoshikimate 1-carboxyvinyltransferase [EC:2.5.1.19]	ko00400;	CH-Jul18-bin44;CH-Jul18-bin76;GCA_000010305.1;GCA_000522985.1;GCA_000695095.2;GCA_001724275.1;GCA_001802015.1;GCA_001802045.1;GCA_001915025.1;GCA_001917665.1;GCA_001919865.1;GCA_002215645.1;GCA_002238865.1;GCA_002295045.1;GCA_002295725.1;GCA_002311875.1;GCA_002313235.1;GCA_002313925.1;GCA_002346625.1;GCA_002346665.1;GCA_002347035.1;GCA_002348265.1;GCA_002348465.1;GCA_002348665.1;GCA_002377615.1;G…	248	76.07
K04516	AROA1, aroA; chorismate mutase [EC:5.4.99.5]	ko00400;	GCA_018678395.1;	1	0.31
K03856	AROA2, aroA; 3-deoxy-7-phosphoheptulonate synthase [EC:2.5.1.54]	ko00400;	CH-Jul18-bin44;CH-Jul18-bin76;GCA_000010305.1;GCA_000522985.1;GCA_000695095.2;GCA_001724275.1;GCA_001802015.1;GCA_001802055.1;GCA_001802605.1;GCA_001914565.1;GCA_001914615.1;GCA_001915025.1;GCA_001917665.1;GCA_001919865.1;GCA_002215645.1;GCA_002238865.1;GCA_002291775.1;GCA_002295045.1;GCA_002311875.1;GCA_002313235.1;GCA_002313925.1;GCA_002323355.1;GCA_002346625.1;GCA_002346665.1;GCA_002347035.1;G…	293	89.88
K01735	aroB; 3-dehydroquinate synthase [EC:4.2.3.4]	ko00400;	CH-Jul18-bin44;CH-Jul18-bin76;GCA_000010305.1;GCA_000522985.1;GCA_000695095.2;GCA_001724275.1;GCA_001802015.1;GCA_001802045.1;GCA_001802055.1;GCA_001802605.1;GCA_001914565.1;GCA_001914615.1;GCA_001915025.1;GCA_001917665.1;GCA_001919865.1;GCA_002215645.1;GCA_002238865.1;GCA_002291775.1;GCA_002295045.1;GCA_002295725.1;GCA_002311875.1;GCA_002313235.1;GCA_002323355.1;GCA_002331565.1;GCA_002346665.1;G…	285	87.42
K01736	aroC; chorismate synthase [EC:4.2.3.5]	ko00400;	CH-Jul18-bin44;CH-Jul18-bin76;GCA_000010305.1;GCA_000522985.1;GCA_000695095.2;GCA_001724275.1;GCA_001802055.1;GCA_001802605.1;GCA_001915025.1;GCA_001919865.1;GCA_002215645.1;GCA_002238865.1;GCA_002291775.1;GCA_002295045.1;GCA_002295725.1;GCA_002311875.1;GCA_002313235.1;GCA_002313925.1;GCA_002323355.1;GCA_002331565.1;GCA_002346625.1;GCA_002346665.1;GCA_002347035.1;GCA_002348265.1;GCA_002348465.1;G…	264	80.98
K00014	aroE; shikimate dehydrogenase [EC:1.1.1.25]	ko00400;	CH-Jul18-bin44;CH-Jul18-bin76;GCA_000010305.1;GCA_000522985.1;GCA_000695095.2;GCA_001724275.1;GCA_001802015.1;GCA_001802045.1;GCA_001802055.1;GCA_001914565.1;GCA_001914615.1;GCA_001915025.1;GCA_001917665.1;GCA_001919865.1;GCA_002215645.1;GCA_002238865.1;GCA_002291775.1;GCA_002295045.1;GCA_002295725.1;GCA_002311875.1;GCA_002313235.1;GCA_002313925.1;GCA_002323355.1;GCA_002346625.1;GCA_002346665.1;G…	274	84.05
K06208	aroH; chorismate mutase [EC:5.4.99.5]	ko00400;	GCA_000522985.1;GCA_001914565.1;GCA_001915025.1;GCA_001917665.1;GCA_001919865.1;GCA_003136975.1;GCA_003141205.1;GCA_003152485.1;GCA_003155795.1;GCA_003168085.1;GCA_003171215.1;GCA_003220795.1;GCA_003220905.1;GCA_003220935.1;GCA_003220955.1;GCA_003220975.1;GCA_003221005.1;GCA_003221035.1;GCA_003221075.1;GCA_003221085.1;GCA_003221755.1;GCA_003221825.1;GCA_003221875.1;GCA_003221895.1;GCA_003221975.1…	101	30.98
K00891	aroK, aroL; shikimate kinase [EC:2.7.1.71]	ko00400;	CH-Jul18-bin44;CH-Jul18-bin76;GCA_000010305.1;GCA_000522985.1;GCA_000695095.2;GCA_001724275.1;GCA_001802045.1;GCA_001802055.1;GCA_001802605.1;GCA_001915025.1;GCA_001919865.1;GCA_002215645.1;GCA_002238865.1;GCA_002291775.1;GCA_002295045.1;GCA_002295725.1;GCA_002311875.1;GCA_002313235.1;GCA_002313925.1;GCA_002323355.1;GCA_002331565.1;GCA_002346625.1;GCA_002346665.1;GCA_002347035.1;GCA_002348265.1;G…	273	83.74
K13829	aroKB; shikimate kinase / 3-dehydroquinate synthase [EC:2.7.1.71 4.2.3.4]	ko00400;	GCA_003564295.1;GCA_007126035.1;	2	0.61
K03786	aroQ, qutE; 3-dehydroquinate dehydratase II [EC:4.2.1.10]	ko00400;	CH-Jul18-bin44;CH-Jul18-bin76;GCA_000010305.1;GCA_000522985.1;GCA_000695095.2;GCA_001724275.1;GCA_001802015.1;GCA_001914615.1;GCA_001915025.1;GCA_001917665.1;GCA_001919865.1;GCA_002215645.1;GCA_002238865.1;GCA_002295725.1;GCA_002311875.1;GCA_002313235.1;GCA_002313925.1;GCA_002323355.1;GCA_002331565.1;GCA_002346625.1;GCA_002346665.1;GCA_002347035.1;GCA_002348265.1;GCA_002348465.1;GCA_002348665.1;G…	277	84.97
K01134	ARSA; arylsulfatase A [EC:3.1.6.8]	ko00600;ko04142;	GCA_000522985.1;GCA_002450355.1;GCA_002695705.1;GCA_002712565.1;GCA_015664885.1;GCA_016207385.1;GCA_016720905.1;GCA_018969225.1;GCA_019348265.1;GCA_903934235.1;RE-23may17-307;RH-23may17-540;	12	3.68
K12252	aruH; arginine:pyruvate transaminase [EC:2.6.1.84]	ko00330;ko01522;	CH-Jul18-bin44;GCA_009692115.1;GCA_013140635.1;GCA_016200495.1;GCA_016874005.1;GCA_902826425.1;GCA_902826755.1;GCA_903902015.1;ZH-Oct18-bin98;	9	2.76
K12253	aruI; 5-guanidino-2-oxopentanoate decarboxylase [EC:4.1.1.75]	ko00330;	GCA_009380025.1;	1	0.31
K12349	ASAH2; neutral ceramidase [EC:3.5.1.23]	ko00600;ko04071;	GCA_000522985.1;GCA_001917665.1;GCA_001919865.1;GCA_002295725.1;GCA_002712565.1;GCA_003169895.1;GCA_003221075.1;GCA_003221755.1;GCA_003482615.1;GCA_013820855.1;GCA_019348265.1;GCA_902825965.1;TVG06_bin147;	13	3.99
K12452	ascC, ddhC, rfbH; CDP-4-dehydro-6-deoxyglucose reductase, E1 [EC:1.17.1.1]	ko00520;ko00541;	GCA_002712565.1;GCA_002716565.1;GCA_003168085.1;GCA_003171215.1;GCA_003223455.1;GCA_013694695.1;GCA_013820975.1;GCA_016182795.1;GCA_016209885.1;GCA_016874005.1;GCA_016874035.1;GCA_017881685.1;GCA_903867045.1;GCA_903882685.1;GCA_903900795.1;RH-20apr16-187;RH-26jul17-212;	17	5.21
K00523	ascD, ddhD, rfbI; CDP-4-dehydro-6-deoxyglucose reductase, E3 [EC:1.17.1.1]	ko00520;ko00541;	GCA_016207385.1;	1	0.31
K02753	ascF; beta-glucoside (arbutin/salicin/cellobiose) PTS system EIICB component [EC:2.7.1.-]	ko00010;ko02060;ko01522;	TVG06_bin501;	1	0.31
K00133	asd; aspartate-semialdehyde dehydrogenase [EC:1.2.1.11]	ko00260;ko00270;ko00300;ko00261;	CH-Jul18-bin76;GCA_000010305.1;GCA_000522985.1;GCA_000695095.2;GCA_001724275.1;GCA_001914565.1;GCA_001914615.1;GCA_001917665.1;GCA_001919865.1;GCA_002215645.1;GCA_002238865.1;GCA_002295725.1;GCA_002313235.1;GCA_002346625.1;GCA_002346665.1;GCA_002347035.1;GCA_002404335.1;GCA_002404375.1;GCA_002483225.1;GCA_002711035.1;GCA_002712565.1;GCA_002919185.1;GCA_003131365.1;GCA_003134915.1;GCA_003136975.1;…	198	60.74
K16033	asm12; FADH2-dependent halogenase	ko01052;ko01051;	GCA_002390225.1;GCA_007127575.1;	2	0.61
K16025	asm14; methoxymalonate biosynthesis acyl carrier protein	ko01052;ko01051;	GCA_003220795.1;GCA_003220935.1;GCA_003221875.1;GCA_003222085.1;GCA_003223455.1;GCA_019240375.1;GCA_019348215.1;GCA_019348475.1;	8	2.45
K16027	asm16; methoxymalonate biosynthesis protein	ko01052;ko01051;	GCA_004525115.1;	1	0.31
K16028	asm17; O-methyltransferase	ko01052;ko01051;	GCA_003141205.1;GCA_003222175.1;GCA_003557525.1;	3	0.92
K01914	asnA; aspartate--ammonia ligase [EC:6.3.1.1]	ko00250;ko00460;	GCA_001802015.1;GCA_003157535.1;GCA_003564295.1;GCA_007121435.1;GCA_016871855.1;GCA_017881445.1;GCA_018678395.1;N1_bin27;	8	2.45
K01953	asnB, ASNS; asparagine synthase (glutamine-hydrolysing) [EC:6.3.5.4]	ko00250;ko01522;	GCA_000010305.1;GCA_000522985.1;GCA_000695095.2;GCA_001724275.1;GCA_001802015.1;GCA_001802045.1;GCA_001914565.1;GCA_001914615.1;GCA_001915025.1;GCA_001917665.1;GCA_001919865.1;GCA_002215645.1;GCA_002238865.1;GCA_002346665.1;GCA_002348665.1;GCA_002404335.1;GCA_002500925.1;GCA_002919185.1;GCA_003131365.1;GCA_003134915.1;GCA_003136975.1;GCA_003141205.1;GCA_003152485.1;GCA_003155795.1;GCA_003157095.1…	222	68.1
K01744	aspA; aspartate ammonia-lyase [EC:4.3.1.1]	ko00250;	GCA_000010305.1;GCA_000522985.1;GCA_000695095.2;GCA_001724275.1;GCA_002215645.1;GCA_002483225.1;GCA_002737115.1;GCA_002919185.1;GCA_003131365.1;GCA_003136975.1;GCA_003155795.1;GCA_003221805.1;GCA_003222065.1;GCA_003223425.1;GCA_003223455.1;GCA_007129555.1;GCA_011390805.1;GCA_011390885.1;GCA_011390935.1;GCA_011525845.1;GCA_012027055.1;GCA_013004105.1;GCA_013360595.1;GCA_013361335.1;GCA_013361745.1…	85	26.07
K00812	aspB; aspartate aminotransferase [EC:2.6.1.1]	ko00250;ko00270;ko00220;ko00330;ko00350;ko00360;ko00400;ko00950;ko00960;ko00401;ko01522;	CH-Jul18-bin44;CH-Jul18-bin76;GCA_000010305.1;GCA_000522985.1;GCA_000695095.2;GCA_001724275.1;GCA_001802015.1;GCA_001802605.1;GCA_001914565.1;GCA_001914615.1;GCA_001915025.1;GCA_001917665.1;GCA_001919865.1;GCA_002215645.1;GCA_002238865.1;GCA_002291775.1;GCA_002295045.1;GCA_002295725.1;GCA_002311875.1;GCA_002313235.1;GCA_002313925.1;GCA_002331565.1;GCA_002346665.1;GCA_002347035.1;GCA_002348265.1;G…	277	84.97
K00813	aspC; aspartate aminotransferase [EC:2.6.1.1]	ko00250;ko00270;ko00220;ko00330;ko00350;ko00360;ko00400;ko00950;ko00960;ko00401;ko01522;	GCA_003157095.1;GCA_019246655.1;GCA_019348475.1;	3	0.92
K16950	asrA; anaerobic sulfite reductase subunit A	ko00920;	GCA_007121435.1;	1	0.31
K13051	ASRGL1, iaaA; L-asparaginase / beta-aspartyl-peptidase [EC:3.5.1.1 3.4.19.5]	ko00250;ko00460;ko01522;	GCA_002919185.1;GCA_003134915.1;GCA_003221975.1;GCA_003223425.1;GCA_003556625.1;GCA_003557525.1;GCA_003559555.1;GCA_003564295.1;GCA_003567615.1;GCA_007121435.1;GCA_007121455.1;GCA_007121555.1;GCA_007121925.1;GCA_007122885.1;GCA_007122915.1;GCA_007125795.1;GCA_007126035.1;GCA_007129555.1;GCA_007130605.1;GCA_007132965.1;GCA_007692505.1;GCA_007692605.1;GCA_011055965.1;GCA_013817305.1;GCA_016209965.1…	32	9.82
K01035	atoA; acetate CoA/acetoacetate CoA-transferase beta subunit [EC:2.8.3.8 2.8.3.9]	ko00640;ko00650;ko00310;ko00627;ko02020;	GCA_012026705.1;	1	0.31
K01034	atoD; acetate CoA/acetoacetate CoA-transferase alpha subunit [EC:2.8.3.8 2.8.3.9]	ko00640;ko00650;ko00310;ko00627;ko02020;	GCA_012026705.1;	1	0.31
K02108	ATPF0A, atpB; F-type H+-transporting ATPase subunit a	ko00190;ko00195;ko01522;ko01522;	CH-Jul18-bin44;CH-Jul18-bin76;GCA_000010305.1;GCA_000522985.1;GCA_000695095.2;GCA_001724275.1;GCA_001802015.1;GCA_001914615.1;GCA_001915025.1;GCA_002215645.1;GCA_002238865.1;GCA_002295045.1;GCA_002295725.1;GCA_002311875.1;GCA_002313925.1;GCA_002323355.1;GCA_002331565.1;GCA_002346625.1;GCA_002346665.1;GCA_002347035.1;GCA_002348265.1;GCA_002348465.1;GCA_002377615.1;GCA_002404335.1;GCA_002404375.1;G…	256	78.53
K02109	ATPF0B, atpF; F-type H+-transporting ATPase subunit b	ko00190;ko00195;ko01522;	CH-Jul18-bin76;GCA_000010305.1;GCA_000522985.1;GCA_000695095.2;GCA_001724275.1;GCA_001915025.1;GCA_002215645.1;GCA_002238865.1;GCA_002295045.1;GCA_002311875.1;GCA_002313925.1;GCA_002323355.1;GCA_002331565.1;GCA_002346625.1;GCA_002346665.1;GCA_002347035.1;GCA_002348265.1;GCA_002348465.1;GCA_002377615.1;GCA_002404335.1;GCA_002450355.1;GCA_002483225.1;GCA_002500925.1;GCA_002501085.1;GCA_002697855.1;…	191	58.59
K02110	ATPF0C, atpE; F-type H+-transporting ATPase subunit c	ko00190;ko00195;ko01522;	GCA_000010305.1;GCA_000522985.1;GCA_000695095.2;GCA_001724275.1;GCA_001802015.1;GCA_001802055.1;GCA_001914615.1;GCA_001915025.1;GCA_002215645.1;GCA_002295725.1;GCA_002311875.1;GCA_002313925.1;GCA_002331565.1;GCA_002347035.1;GCA_002404335.1;GCA_002404375.1;GCA_002483225.1;GCA_002501085.1;GCA_002711035.1;GCA_002712565.1;GCA_002724575.1;GCA_002737115.1;GCA_003131365.1;GCA_003134915.1;GCA_003136975.1…	194	59.51
K02111	ATPF1A, atpA; F-type H+/Na+-transporting ATPase subunit alpha [EC:7.1.2.2 7.2.2.1]	ko00190;ko00195;ko01522;	CH-Jul18-bin44;GCA_000010305.1;GCA_000522985.1;GCA_000695095.2;GCA_001724275.1;GCA_001802015.1;GCA_001802045.1;GCA_001915025.1;GCA_001919865.1;GCA_002215645.1;GCA_002238865.1;GCA_002295045.1;GCA_002295725.1;GCA_002311875.1;GCA_002313925.1;GCA_002323355.1;GCA_002346625.1;GCA_002346665.1;GCA_002347035.1;GCA_002348265.1;GCA_002348465.1;GCA_002377615.1;GCA_002450355.1;GCA_002483225.1;GCA_002500925.1;…	230	70.55
K02112	ATPF1B, atpD; F-type H+/Na+-transporting ATPase subunit beta [EC:7.1.2.2 7.2.2.1]	ko00190;ko00195;ko01522;	CH-Jul18-bin44;GCA_000010305.1;GCA_000522985.1;GCA_000695095.2;GCA_001724275.1;GCA_001802015.1;GCA_001802045.1;GCA_001915025.1;GCA_001919865.1;GCA_002215645.1;GCA_002238865.1;GCA_002311875.1;GCA_002313925.1;GCA_002323355.1;GCA_002346625.1;GCA_002346665.1;GCA_002347035.1;GCA_002348265.1;GCA_002348465.1;GCA_002348665.1;GCA_002377615.1;GCA_002390225.1;GCA_002404335.1;GCA_002450355.1;GCA_002483225.1;…	227	69.63
K02113	ATPF1D, atpH; F-type H+-transporting ATPase subunit delta	ko00190;ko00195;ko01522;	CH-Jul18-bin44;CH-Jul18-bin76;GCA_000010305.1;GCA_000522985.1;GCA_000695095.2;GCA_001724275.1;GCA_001802015.1;GCA_001802055.1;GCA_001914615.1;GCA_001915025.1;GCA_002215645.1;GCA_002238865.1;GCA_002295725.1;GCA_002311875.1;GCA_002313925.1;GCA_002323355.1;GCA_002331565.1;GCA_002346625.1;GCA_002346665.1;GCA_002347035.1;GCA_002348265.1;GCA_002348465.1;GCA_002348665.1;GCA_002377615.1;GCA_002404335.1;G…	256	78.53
K02114	ATPF1E, atpC; F-type H+-transporting ATPase subunit epsilon	ko00190;ko00195;ko01522;	CH-Jul18-bin44;CH-Jul18-bin76;GCA_000010305.1;GCA_000522985.1;GCA_000695095.2;GCA_001724275.1;GCA_001802015.1;GCA_001802045.1;GCA_001915025.1;GCA_001919865.1;GCA_002215645.1;GCA_002238865.1;GCA_002311875.1;GCA_002313925.1;GCA_002323355.1;GCA_002346625.1;GCA_002346665.1;GCA_002347035.1;GCA_002348265.1;GCA_002348465.1;GCA_002348665.1;GCA_002377615.1;GCA_002390225.1;GCA_002404335.1;GCA_002450355.1;G…	246	75.46
K02115	ATPF1G, atpG; F-type H+-transporting ATPase subunit gamma	ko00190;ko00195;ko01522;	CH-Jul18-bin44;GCA_000010305.1;GCA_000522985.1;GCA_000695095.2;GCA_001724275.1;GCA_001802015.1;GCA_001802045.1;GCA_001802055.1;GCA_001915025.1;GCA_001919865.1;GCA_002215645.1;GCA_002238865.1;GCA_002295045.1;GCA_002295725.1;GCA_002311875.1;GCA_002313925.1;GCA_002323355.1;GCA_002346625.1;GCA_002346665.1;GCA_002347035.1;GCA_002348265.1;GCA_002348465.1;GCA_002377615.1;GCA_002404335.1;GCA_002450355.1;…	243	74.54
K02117	ATPVA, ntpA, atpA; V/A-type H+/Na+-transporting ATPase subunit A [EC:7.1.2.2 7.2.2.1]	ko00190;	GCA_001724275.1;GCA_003131365.1;GCA_003168085.1;GCA_003169895.1;GCA_003171215.1;GCA_003251175.1;GCA_004525055.1;GCA_007121435.1;GCA_011362545.1;GCA_011775655.1;GCA_016209985.1;GCA_016209995.1;GCA_016702955.1;GCA_016709265.1;GCA_016713435.1;GCA_016720905.1;GCA_016794805.1;GCA_017881545.1;GCA_017881595.1;GCA_017889745.1;GCA_902826425.1;GCA_902826755.1;GCA_903882685.1;RH-26jul17-212;	24	7.36
K02118	ATPVB, ntpB, atpB; V/A-type H+/Na+-transporting ATPase subunit B	ko00190;	GCA_001724275.1;GCA_003131365.1;GCA_003168085.1;GCA_003169895.1;GCA_003171215.1;GCA_003251175.1;GCA_004525055.1;GCA_007121435.1;GCA_011362545.1;GCA_011775655.1;GCA_016209985.1;GCA_016209995.1;GCA_016702955.1;GCA_016709265.1;GCA_016713435.1;GCA_016720905.1;GCA_016794805.1;GCA_016794825.1;GCA_017881545.1;GCA_017889745.1;GCA_902826425.1;RH-26jul17-212;	22	6.75
K02119	ATPVC, ntpC, atpC; V/A-type H+/Na+-transporting ATPase subunit C	ko00190;	GCA_016702955.1;GCA_016709265.1;GCA_017889745.1;	3	0.92
K02120	ATPVD, ntpD, atpD; V/A-type H+/Na+-transporting ATPase subunit D	ko00190;	GCA_001724275.1;GCA_003168085.1;GCA_003169895.1;GCA_003171215.1;GCA_003251175.1;GCA_004525055.1;GCA_007121435.1;GCA_011362545.1;GCA_011775655.1;GCA_016209985.1;GCA_016209995.1;GCA_016702955.1;GCA_016709265.1;GCA_016713435.1;GCA_016720905.1;GCA_016794805.1;GCA_016794825.1;GCA_017889745.1;GCA_902826425.1;GCA_902826755.1;N1_bin27;RH-26jul17-212;	22	6.75
K02121	ATPVE, ntpE, atpE; V/A-type H+/Na+-transporting ATPase subunit E	ko00190;	N1_bin27;	1	0.31
K02122	ATPVF, ntpF, atpF; V/A-type H+/Na+-transporting ATPase subunit F	ko00190;	GCA_003131365.1;GCA_003168085.1;GCA_003171215.1;GCA_011362545.1;GCA_011775655.1;GCA_016209985.1;GCA_017881585.1;GCA_017881595.1;GCA_017889745.1;RH-26jul17-212;	10	3.07
K02123	ATPVI, ntpI, atpI; V/A-type H+/Na+-transporting ATPase subunit I	ko00190;	GCA_001724275.1;GCA_003131365.1;GCA_003168085.1;GCA_003169895.1;GCA_003171215.1;GCA_003251175.1;GCA_004525055.1;GCA_007121435.1;GCA_011362545.1;GCA_011775655.1;GCA_016209985.1;GCA_016702955.1;GCA_016709265.1;GCA_016713435.1;GCA_016720905.1;GCA_016794805.1;GCA_016794825.1;GCA_017881585.1;GCA_017889745.1;GCA_902826425.1;GCA_902826755.1;GCA_903882685.1;N1_bin27;RH-26jul17-212;	24	7.36
K02124	ATPVK, ntpK, atpK; V/A-type H+/Na+-transporting ATPase subunit K	ko00190;	GCA_001724275.1;GCA_003131365.1;GCA_003168085.1;GCA_003169895.1;GCA_003171215.1;GCA_003251175.1;GCA_004525055.1;GCA_011362545.1;GCA_011775655.1;GCA_016209985.1;GCA_016702955.1;GCA_016709265.1;GCA_016713435.1;GCA_016720905.1;GCA_016794805.1;GCA_016794825.1;GCA_017881545.1;GCA_017881585.1;GCA_017889745.1;GCA_902826425.1;GCA_902826755.1;GCA_903882685.1;N1_bin27;RH-26jul17-212;	24	7.36
K13775	atuG; citronellol/citronellal dehydrogenase	ko00281;	GCA_016874005.1;GCA_902826425.1;	2	0.61
K03383	atzD; cyanuric acid amidohydrolase [EC:3.5.2.15]	ko00791;	GCA_903882685.1;	1	0.31
K09460	auaEII; anthranilate-CoA ligase [EC:6.2.1.32]	ko00998;	GCA_015664885.1;GCA_018676505.1;TVG06_bin302;	3	0.92
K05607	AUH; methylglutaconyl-CoA hydratase [EC:4.2.1.18]	ko00280;	GCA_016874005.1;	1	0.31
K12449	AXS; UDP-apiose/xylose synthase	ko00520;	GCA_013812695.1;	1	0.31
K15923	AXY8, FUC95A, afcA; alpha-L-fucosidase 2 [EC:3.2.1.51]	ko00511;	CH-Jul18-bin44;GCA_000522985.1;GCA_001914615.1;GCA_001919865.1;GCA_002215645.1;GCA_003220795.1;GCA_003220935.1;GCA_003221875.1;GCA_003222085.1;GCA_003223455.1;GCA_009692115.1;GCA_014378185.1;GCA_016702715.1;GCA_016704275.1;GCA_016704465.1;GCA_016704625.1;GCA_016705425.1;GCA_016709975.1;GCA_016712265.1;GCA_016713015.1;GCA_016714015.1;GCA_016714295.1;GCA_016715665.1;GCA_016717965.1;GCA_016719105.1;…	32	9.82
K06153	bacA; undecaprenyl-diphosphatase [EC:3.6.1.27]	ko00550;ko01522;	CH-Jul18-bin44;CH-Jul18-bin76;GCA_000010305.1;GCA_000522985.1;GCA_000695095.2;GCA_001724275.1;GCA_001802015.1;GCA_001914565.1;GCA_001914615.1;GCA_001915025.1;GCA_001919865.1;GCA_002215645.1;GCA_002238865.1;GCA_002291775.1;GCA_002295045.1;GCA_002295725.1;GCA_002311875.1;GCA_002313235.1;GCA_002313925.1;GCA_002323355.1;GCA_002346625.1;GCA_002346665.1;GCA_002347035.1;GCA_002348265.1;GCA_002348465.1;G…	271	83.13
K04110	badA; benzoate-CoA ligase [EC:6.2.1.25]	ko00362;ko00627;	GCA_003220975.1;GCA_019347995.1;	2	0.61
K07535	badH; 2-hydroxycyclohexanecarboxyl-CoA dehydrogenase [EC:1.1.1.-]	ko00362;	GCA_002919185.1;GCA_003222115.1;GCA_003230295.1;GCA_009835625.1;GCA_009841165.1;GCA_011390935.1;GCA_013003805.1;GCA_016720905.1;GCA_017881595.1;GCA_019240375.1;GCA_902825965.1;GCA_903881495.1;GCA_903906325.1;GCA_903927125.1;	14	4.29
K07536	badI; 2-ketocyclohexanecarboxyl-CoA hydrolase [EC:3.1.2.-]	ko00362;	GCA_001802015.1;GCA_001802045.1;GCA_003168085.1;GCA_003169895.1;GCA_003171215.1;GCA_003228455.1;GCA_003251175.1;GCA_004525055.1;GCA_009380025.1;GCA_013003805.1;GCA_013822425.1;GCA_016180765.1;GCA_016194585.1;GCA_016199245.1;GCA_016207385.1;GCA_016207445.1;GCA_016209885.1;GCA_016209905.1;GCA_016209945.1;GCA_016209985.1;GCA_016794825.1;GCA_016880225.1;GCA_017881585.1;GCA_018676505.1;GCA_019186945.1…	30	9.2
K00471	BBOX1; gamma-butyrobetaine dioxygenase [EC:1.14.11.1]	ko00310;	GCA_002238865.1;GCA_002295725.1;GCA_003482615.1;GCA_009835625.1;GCA_009836005.1;GCA_009836275.1;GCA_009836825.1;GCA_009837975.1;GCA_009840215.1;GCA_009841005.1;GCA_009841015.1;GCA_009841165.1;GCA_009841475.1;GCA_009842845.1;GCA_009844885.1;GCA_009845855.1;GCA_009846385.1;	17	5.21
K07546	bbsH; E-phenylitaconyl-CoA hydratase [EC:4.2.1.-]	ko00623;	GCA_903902015.1;	1	0.31
K11263	bccA, pccA; acetyl-CoA/propionyl-CoA carboxylase, biotin carboxylase, biotin carboxyl carrier protein [EC:6.4.1.2 6.4.1.3 6.3.4.14]	ko00620;ko00630;ko00640;ko00061;ko00280;	GCA_018676505.1;	1	0.31
K11337	bchC; bacteriochlorophyllide a dehydrogenase [EC:1.1.1.396]	ko00860;	GCA_000695095.2;GCA_002331565.1;GCA_002483225.1;GCA_002737115.1;GCA_003556585.1;GCA_003567615.1;GCA_007121555.1;GCA_007121925.1;GCA_007122915.1;GCA_007125795.1;GCA_007692605.1;GCA_011362545.1;GCA_011390645.1;GCA_011390885.1;GCA_011390935.1;GCA_013004105.1;GCA_013822035.1;GCA_014377535.1;GCA_014379355.1;GCA_016713435.1;GCA_016741895.1;GCA_016871895.1;GCA_018969225.1;GCA_019239705.1;GCA_902825965.1…	36	11.04
K04034	bchE; anaerobic magnesium-protoporphyrin IX monomethyl ester cyclase [EC:1.21.98.3]	ko00860;	GCA_000522985.1;GCA_000695095.2;GCA_001802605.1;GCA_002346665.1;GCA_002483225.1;GCA_002919185.1;GCA_003155795.1;GCA_003169895.1;GCA_003221005.1;GCA_003221975.1;GCA_003221985.1;GCA_003223455.1;GCA_003567615.1;GCA_004525115.1;GCA_007125795.1;GCA_009380025.1;GCA_009692185.1;GCA_011362545.1;GCA_011390645.1;GCA_011390805.1;GCA_011390885.1;GCA_011390935.1;GCA_016180765.1;GCA_016186865.1;GCA_016187705.1…	53	16.26
K11336	bchF; 3-vinyl bacteriochlorophyllide hydratase [EC:4.2.1.165]	ko00860;	GCA_000695095.2;GCA_002331565.1;GCA_002483225.1;GCA_003556585.1;GCA_003557525.1;GCA_007121555.1;GCA_007121925.1;GCA_007122915.1;GCA_007125795.1;GCA_007692505.1;GCA_007692605.1;GCA_010024675.1;GCA_011362545.1;GCA_011390645.1;GCA_011390805.1;GCA_011390885.1;GCA_011390935.1;GCA_013004105.1;GCA_013822035.1;GCA_014377535.1;GCA_014379355.1;GCA_016713435.1;GCA_016741895.1;GCA_016871895.1;GCA_016873975.1…	43	13.19
K04036	bchJ; divinyl protochlorophyllide a 8-vinyl-reductase [EC:1.-.-.-]	ko00860;	GCA_000695095.2;GCA_002483225.1;GCA_003557525.1;GCA_003567615.1;GCA_007125795.1;GCA_011362545.1;GCA_011390645.1;GCA_011390805.1;GCA_011390885.1;GCA_011390935.1;GCA_013822285.1;GCA_016200495.1;GCA_016713435.1;GCA_016714015.1;GCA_017990235.1;GCA_902825965.1;GCA_903937855.1;N5_bin42;	18	5.52
K03428	bchM, chlM; magnesium-protoporphyrin O-methyltransferase [EC:2.1.1.11]	ko00860;	CH-Jul18-bin76;GCA_000695095.2;GCA_002331565.1;GCA_002483225.1;GCA_002737115.1;GCA_003556585.1;GCA_003557525.1;GCA_003567615.1;GCA_007121555.1;GCA_007121925.1;GCA_007125795.1;GCA_007692505.1;GCA_007692605.1;GCA_009692205.1;GCA_011362545.1;GCA_011390645.1;GCA_011390805.1;GCA_011390885.1;GCA_011390935.1;GCA_013004105.1;GCA_013822035.1;GCA_014377535.1;GCA_014379355.1;GCA_016713435.1;GCA_016741895.1;…	43	13.19
K11333	bchX; 3,8-divinyl chlorophyllide a/chlorophyllide a reductase subunit X [EC:1.3.7.14 1.3.7.15]	ko00860;	GCA_000695095.2;GCA_002483225.1;GCA_002737115.1;GCA_003556585.1;GCA_003557525.1;GCA_003567615.1;GCA_007121555.1;GCA_007121925.1;GCA_007122915.1;GCA_007125795.1;GCA_007692605.1;GCA_011362545.1;GCA_011390645.1;GCA_011390885.1;GCA_011390935.1;GCA_013004105.1;GCA_013822035.1;GCA_013822285.1;GCA_014377535.1;GCA_014379355.1;GCA_016713435.1;GCA_016741895.1;GCA_016871895.1;GCA_018969225.1;GCA_019239705.1…	38	11.66
K11334	bchY; 3,8-divinyl chlorophyllide a/chlorophyllide a reductase subunit Y [EC:1.3.7.14 1.3.7.15]	ko00860;	GCA_000695095.2;GCA_002331565.1;GCA_002483225.1;GCA_002737115.1;GCA_003557525.1;GCA_003567615.1;GCA_007121555.1;GCA_007121925.1;GCA_007122915.1;GCA_007125795.1;GCA_007692505.1;GCA_007692605.1;GCA_011390645.1;GCA_011390885.1;GCA_011390935.1;GCA_013004105.1;GCA_013822035.1;GCA_013822285.1;GCA_014377535.1;GCA_014379355.1;GCA_016713435.1;GCA_016741895.1;GCA_016871895.1;GCA_017990235.1;GCA_018969225.1…	37	11.35
K11335	bchZ; 3,8-divinyl chlorophyllide a/chlorophyllide a reductase subunit Z [EC:1.3.7.14 1.3.7.15]	ko00860;	GCA_000695095.2;GCA_002331565.1;GCA_002483225.1;GCA_002737115.1;GCA_003556585.1;GCA_003557525.1;GCA_003567615.1;GCA_007121555.1;GCA_007121925.1;GCA_007122915.1;GCA_007125795.1;GCA_007692505.1;GCA_007692605.1;GCA_011390645.1;GCA_011390885.1;GCA_011390935.1;GCA_013004105.1;GCA_013822035.1;GCA_014377535.1;GCA_014379355.1;GCA_016713435.1;GCA_016741895.1;GCA_016871895.1;GCA_017990235.1;GCA_018969225.1…	41	12.58
K00166	BCKDHA, bkdA1; 2-oxoisovalerate dehydrogenase E1 component alpha subunit [EC:1.2.4.4]	ko00640;ko00280;	GCA_009836275.1;GCA_018678395.1;GCA_019347645.1;	3	0.92
K00167	BCKDHB, bkdA2; 2-oxoisovalerate dehydrogenase E1 component beta subunit [EC:1.2.4.4]	ko00640;ko00280;	GCA_010024675.1;GCA_019347645.1;GCA_019348265.1;	3	0.92
K01003	bcpA; oxaloacetate decarboxylase [EC:4.1.1.112]	ko00620;	GCA_002346625.1;	1	0.31
K04114	bcrA, badF; benzoyl-CoA reductase subunit A [EC:1.3.7.8]	ko00362;	GCA_003168085.1;GCA_003169895.1;GCA_003171215.1;GCA_013822425.1;GCA_016194585.1;GCA_016649655.1;GCA_017881585.1;GCA_019186945.1;GCA_903882685.1;RH-26jul17-212;ZH-Oct18-bin98;	11	3.37
K04113	bcrB, badE; benzoyl-CoA reductase subunit B [EC:1.3.7.8]	ko00362;	GCA_001802045.1;GCA_001802055.1;GCA_001802605.1;GCA_003168085.1;GCA_003169895.1;GCA_003171215.1;GCA_003228455.1;GCA_003251175.1;GCA_004524915.1;GCA_004525055.1;GCA_004525115.1;GCA_007132965.1;GCA_013822425.1;GCA_016177465.1;GCA_016186865.1;GCA_016187705.1;GCA_016194585.1;GCA_016199245.1;GCA_016207445.1;GCA_016209885.1;GCA_016209905.1;GCA_016209985.1;GCA_016649455.1;GCA_016794825.1;GCA_016880225.1…	32	9.82
K04112	bcrC, badD; benzoyl-CoA reductase subunit C [EC:1.3.7.8]	ko00362;	GCA_001802045.1;GCA_001802605.1;GCA_003168085.1;GCA_003169895.1;GCA_003171215.1;GCA_003228455.1;GCA_003251175.1;GCA_004525055.1;GCA_004525115.1;GCA_007132965.1;GCA_013003805.1;GCA_016177465.1;GCA_016187705.1;GCA_016199245.1;GCA_016207385.1;GCA_016207445.1;GCA_016209885.1;GCA_016209905.1;GCA_016209945.1;GCA_016209985.1;GCA_016649455.1;GCA_016794825.1;GCA_016880225.1;GCA_017881445.1;GCA_017881585.1…	31	9.51
K19302	bcrC; undecaprenyl-diphosphatase [EC:3.6.1.27]	ko00550;ko01522;	CH-Jul18-bin76;GCA_002404375.1;GCA_003155795.1;GCA_003169895.1;GCA_003221085.1;GCA_003221805.1;GCA_003222065.1;GCA_003222135.1;GCA_003223455.1;GCA_003557525.1;GCA_007692505.1;GCA_009380025.1;GCA_009692205.1;GCA_013361335.1;GCA_013361745.1;GCA_013361935.1;GCA_013694785.1;GCA_013813605.1;GCA_013813715.1;GCA_013816705.1;GCA_013820855.1;GCA_013820915.1;GCA_014378185.1;GCA_014533865.1;GCA_016207445.1;…	48	14.72
K04115	bcrD, badG; benzoyl-CoA reductase subunit D [EC:1.3.7.8]	ko00362;	GCA_003168085.1;GCA_003169895.1;GCA_013822425.1;GCA_016194585.1;GCA_017881585.1;GCA_019186945.1;GCA_903882685.1;GCA_903902015.1;RH-26jul17-212;ZH-Oct18-bin98;	10	3.07
K00694	bcsA; cellulose synthase (UDP-forming) [EC:2.4.1.12]	ko00500;ko02026;ko01522;	GCA_002215645.1;GCA_002404375.1;GCA_002483225.1;GCA_007120875.1;GCA_013003805.1;GCA_013694695.1;GCA_013694785.1;GCA_013816705.1;GCA_013817305.1;GCA_013817545.1;GCA_013822035.1;GCA_014377535.1;GCA_014378185.1;GCA_016207445.1;GCA_016741895.1;GCA_016742275.1;GCA_017881585.1;GCA_017881685.1;GCA_019347975.1;GCA_019347995.1;GCA_019348215.1;GCA_019348265.1;GCA_903900795.1;	23	7.06
K00004	BDH, butB; (R,R)-butanediol dehydrogenase / meso-butanediol dehydrogenase / diacetyl reductase [EC:1.1.1.4 1.1.1.- 1.1.1.303]	ko00650;	GCA_002295725.1;GCA_003482615.1;TH-Jun18-bin156;	3	0.92
K00108	betA, CHDH; choline dehydrogenase [EC:1.1.99.1]	ko00260;	GCA_004525055.1;GCA_009380025.1;GCA_012026705.1;GCA_016794825.1;GCA_016874005.1;GCA_019239705.1;GCA_902826425.1;GCA_902826755.1;RH-23may17-540;	9	2.76
K00130	betB, gbsA; betaine-aldehyde dehydrogenase [EC:1.2.1.8]	ko00260;	GCA_000522985.1;GCA_002695705.1;GCA_003152485.1;GCA_013812605.1;GCA_013813145.1;GCA_013813435.1;GCA_013820855.1;GCA_016702955.1;GCA_016709265.1;GCA_016794805.1;GCA_017990235.1;GCA_019239705.1;GCA_903881495.1;	13	3.99
K03594	bfr; bacterioferritin [EC:1.16.3.1]	ko00860;	GCA_001802015.1;GCA_001802055.1;GCA_002919185.1;GCA_003136975.1;GCA_003141205.1;GCA_003152485.1;GCA_003155795.1;GCA_003168085.1;GCA_003169895.1;GCA_003171215.1;GCA_003251175.1;GCA_003556585.1;GCA_003559555.1;GCA_004525055.1;GCA_004525115.1;GCA_007121435.1;GCA_007121455.1;GCA_007121925.1;GCA_007122885.1;GCA_007122915.1;GCA_007124095.1;GCA_007125845.1;GCA_007126035.1;GCA_007127575.1;GCA_007129555.1…	66	20.25
K22336	bfrB; bacterioferritin B [EC:1.16.3.1]	ko00860;	GCA_000010305.1;GCA_000695095.2;GCA_001724275.1;GCA_002483225.1;GCA_011390885.1;GCA_011390935.1;GCA_011525845.1;GCA_013002875.1;GCA_013361745.1;GCA_013817305.1;GCA_013817545.1;GCA_013820975.1;GCA_013822035.1;GCA_013822285.1;GCA_013822425.1;GCA_016182795.1;GCA_016191225.1;GCA_016200495.1;GCA_016209985.1;GCA_016218305.1;GCA_016702715.1;GCA_016704465.1;GCA_016704625.1;GCA_016705425.1;GCA_016712265.1…	40	12.27
K12308	bgaB, lacA; beta-galactosidase [EC:3.2.1.23]	ko00052;	GCA_003155795.1;GCA_003169895.1;GCA_003220955.1;GCA_007126035.1;GCA_011772755.1;GCA_012027055.1;GCA_016180765.1;GCA_016182795.1;GCA_016186865.1;GCA_016187705.1;GCA_016702715.1;GCA_016704625.1;GCA_016705425.1;GCA_016713015.1;GCA_016714295.1;GCA_016715665.1;GCA_016719105.1;GCA_016721935.1;GCA_016871855.1;GCA_017881445.1;GCA_017881505.1;ZH-Oct18-bin98;	22	6.75
K05350	bglB; beta-glucosidase [EC:3.2.1.21]	ko00500;ko00460;ko00940;	GCA_001724275.1;GCA_002404335.1;GCA_002483225.1;GCA_002919185.1;GCA_003131365.1;GCA_003134915.1;GCA_003152485.1;GCA_003220885.1;GCA_003220975.1;GCA_003221045.1;GCA_003221755.1;GCA_003222175.1;GCA_003222205.1;GCA_003223425.1;GCA_007130605.1;GCA_013360595.1;GCA_013361335.1;GCA_013361745.1;GCA_013361935.1;GCA_013694785.1;GCA_013696125.1;GCA_013697785.1;GCA_013812605.1;GCA_013813145.1;GCA_013813605.1…	61	18.71
K05349	bglX; beta-glucosidase [EC:3.2.1.21]	ko00500;ko00460;ko00940;	CH-Jul18-bin44;GCA_000010305.1;GCA_000522985.1;GCA_000695095.2;GCA_001724275.1;GCA_001802055.1;GCA_001802605.1;GCA_001917665.1;GCA_001919865.1;GCA_002215645.1;GCA_002331565.1;GCA_002346665.1;GCA_002404335.1;GCA_002404375.1;GCA_002483225.1;GCA_002737115.1;GCA_003131365.1;GCA_003134915.1;GCA_003157095.1;GCA_003157535.1;GCA_003168085.1;GCA_003169895.1;GCA_003171215.1;GCA_003220795.1;GCA_003220885.1;…	174	53.37
K00544	BHMT; betaine-homocysteine S-methyltransferase [EC:2.1.1.5]	ko00260;ko00270;	GCA_009692115.1;GCA_016874005.1;	2	0.61
K00833	bioA; adenosylmethionine---8-amino-7-oxononanoate aminotransferase [EC:2.6.1.62]	ko00780;ko01522;	GCA_000010305.1;GCA_000522985.1;GCA_000695095.2;GCA_002483225.1;GCA_002737115.1;GCA_003141205.1;GCA_003152485.1;GCA_007121455.1;GCA_009692105.1;GCA_011390645.1;GCA_011390805.1;GCA_011390885.1;GCA_013003805.1;GCA_013004105.1;GCA_013822035.1;GCA_016209945.1;GCA_016702955.1;GCA_016709265.1;GCA_016720905.1;GCA_016741895.1;GCA_016742275.1;GCA_016794805.1;GCA_017889745.1;GCA_017990235.1;GCA_019239705.1…	35	10.74
K01012	bioB; biotin synthase [EC:2.8.1.6]	ko00780;	GCA_000010305.1;GCA_000522985.1;GCA_000695095.2;GCA_002483225.1;GCA_002737115.1;GCA_003141205.1;GCA_003152485.1;GCA_007121435.1;GCA_007121455.1;GCA_009692105.1;GCA_011390645.1;GCA_011390805.1;GCA_011390885.1;GCA_013004105.1;GCA_013822035.1;GCA_014378185.1;GCA_016702955.1;GCA_016709265.1;GCA_016741895.1;GCA_016742275.1;GCA_016794805.1;GCA_017889745.1;GCA_017990235.1;GCA_019239705.1;GCA_019246655.1…	33	10.12
K02169	bioC; malonyl-CoA O-methyltransferase [EC:2.1.1.197]	ko00780;	GCA_000522985.1;GCA_003155795.1;GCA_003221005.1;GCA_003223455.1;GCA_007121455.1;GCA_009380025.1;GCA_016180765.1;GCA_016186865.1;GCA_016187705.1;GCA_016192495.1;GCA_016199245.1;GCA_016207385.1;GCA_016209965.1;GCA_019240375.1;TVG06_bin501;	15	4.6
K01935	bioD; dethiobiotin synthetase [EC:6.3.3.3]	ko00780;	GCA_000010305.1;GCA_000522985.1;GCA_000695095.2;GCA_002483225.1;GCA_002737115.1;GCA_003136975.1;GCA_003141205.1;GCA_003152485.1;GCA_003155795.1;GCA_007121455.1;GCA_009692105.1;GCA_011390645.1;GCA_011390805.1;GCA_011390885.1;GCA_013004105.1;GCA_013694695.1;GCA_013812695.1;GCA_013813435.1;GCA_013816685.1;GCA_013822035.1;GCA_014379355.1;GCA_016209945.1;GCA_016702955.1;GCA_016709265.1;GCA_016713435.1…	42	12.88
K00652	bioF; 8-amino-7-oxononanoate synthase [EC:2.3.1.47]	ko00780;ko01522;	CH-Jul18-bin44;GCA_000010305.1;GCA_000522985.1;GCA_000695095.2;GCA_001802015.1;GCA_001802055.1;GCA_001802605.1;GCA_001914565.1;GCA_001915025.1;GCA_001917665.1;GCA_001919865.1;GCA_002291775.1;GCA_002295725.1;GCA_002483225.1;GCA_002711035.1;GCA_002712565.1;GCA_002737115.1;GCA_002919185.1;GCA_003141205.1;GCA_003152485.1;GCA_003157095.1;GCA_003169895.1;GCA_003220795.1;GCA_003220905.1;GCA_003220935.1;…	145	44.48
K02170	bioH; pimeloyl-[acyl-carrier protein] methyl ester esterase [EC:3.1.1.85]	ko00780;	GCA_007121455.1;GCA_011772755.1;GCA_016180765.1;GCA_016186865.1;	4	1.23
K16593	bioI, CYP107H; pimeloyl-[acyl-carrier protein] synthase [EC:1.14.14.46]	ko00780;ko01522;	GCA_009835625.1;GCA_019347975.1;	2	0.61
K03524	birA; BirA family transcriptional regulator, biotin operon repressor / biotin---[acetyl-CoA-carboxylase] ligase [EC:6.3.4.15]	ko00780;ko01522;	CH-Jul18-bin44;CH-Jul18-bin76;GCA_000010305.1;GCA_000522985.1;GCA_000695095.2;GCA_001724275.1;GCA_001802015.1;GCA_001802045.1;GCA_001802605.1;GCA_001914565.1;GCA_001914615.1;GCA_001915025.1;GCA_001919865.1;GCA_002215645.1;GCA_002238865.1;GCA_002291775.1;GCA_002295045.1;GCA_002295725.1;GCA_002311875.1;GCA_002313235.1;GCA_002313925.1;GCA_002323355.1;GCA_002346625.1;GCA_002346665.1;GCA_002347035.1;G…	271	83.13
K23359	biuH; biuret amidohydrolase [EC:3.5.1.84]	ko00791;	GCA_009380025.1;GCA_013696125.1;	2	0.61
K11381	bkdA; 2-oxoisovalerate dehydrogenase E1 component [EC:1.2.4.4]	ko00640;ko00280;	CH-Jul18-bin44;CH-Jul18-bin76;GCA_000010305.1;GCA_000522985.1;GCA_000695095.2;GCA_001724275.1;GCA_001802045.1;GCA_001802055.1;GCA_001914615.1;GCA_001915025.1;GCA_001917665.1;GCA_001919865.1;GCA_002215645.1;GCA_002238865.1;GCA_002311875.1;GCA_002313235.1;GCA_002323355.1;GCA_002331565.1;GCA_002346625.1;GCA_002346665.1;GCA_002347035.1;GCA_002348265.1;GCA_002348465.1;GCA_002348665.1;GCA_002377615.1;G…	270	82.82
K04719	bluB; 5,6-dimethylbenzimidazole synthase [EC:1.13.11.79]	ko00740;	GCA_003141205.1;	1	0.31
K15512	boxB; benzoyl-CoA 2,3-epoxidase subunit B [EC:1.14.13.208]	ko00362;	CH-Jul18-bin44;GCA_001802015.1;GCA_001802055.1;GCA_001914565.1;GCA_001914615.1;GCA_001915025.1;GCA_001917665.1;GCA_001919865.1;GCA_003157095.1;GCA_003157535.1;GCA_003220795.1;GCA_003220905.1;GCA_003220935.1;GCA_003220955.1;GCA_003221005.1;GCA_003221035.1;GCA_003221045.1;GCA_003221075.1;GCA_003221755.1;GCA_003221825.1;GCA_003221875.1;GCA_003221895.1;GCA_003221975.1;GCA_003221985.1;GCA_003222035.1;…	55	16.87
K15513	boxC; benzoyl-CoA-dihydrodiol lyase [EC:4.1.2.44]	ko00362;	CH-Jul18-bin44;GCA_009692115.1;GCA_016794825.1;GCA_016874005.1;GCA_018676505.1;GCA_902826425.1;GCA_902826755.1;	7	2.15
K15514	boxD; 3,4-dehydroadipyl-CoA semialdehyde dehydrogenase [EC:1.2.1.77]	ko00362;	GCA_007122885.1;GCA_007127575.1;	2	0.61
K18087	bphAc, bphA3, bphF; biphenyl 2,3-dioxygenase ferredoxin component	ko00621;	TVG05_bin235;TVG06_bin147;	2	0.61
K08690	bphB; cis-2,3-dihydrobiphenyl-2,3-diol dehydrogenase [EC:1.3.1.56]	ko00621;	GCA_009380025.1;	1	0.31
K16239	bsdC; 4-hydroxybenzoate decarboxylase subunit C [EC:4.1.1.61]	ko00627;	GCA_003247675.1;GCA_004525055.1;GCA_011362545.1;GCA_013813145.1;GCA_016702955.1;GCA_016709265.1;GCA_016713435.1;GCA_016794805.1;GCA_017889745.1;	9	2.76
K13622	btaA; S-adenosylmethionine-diacylglycerol 3-amino-3-carboxypropyl transferase	ko00564;	GCA_000522985.1;GCA_002348265.1;GCA_002500925.1;GCA_002718595.1;GCA_003220935.1;GCA_003223455.1;GCA_007121555.1;GCA_007121925.1;GCA_007692505.1;GCA_007692605.1;GCA_009836825.1;GCA_009840215.1;GCA_009841475.1;GCA_011772755.1;GCA_013361935.1;GCA_013696865.1;GCA_013697765.1;GCA_013813715.1;GCA_013820915.1;GCA_013820975.1;GCA_013821255.1;GCA_016200495.1;GCA_016649455.1;GCA_017881685.1;GCA_019347975.1…	29	8.9
K18009	budC; meso-butanediol dehydrogenase / (S,S)-butanediol dehydrogenase / diacetyl reductase [EC:1.1.1.- 1.1.1.76 1.1.1.304]	ko00650;	GCA_000010305.1;GCA_000695095.2;GCA_002295725.1;GCA_002483225.1;GCA_003168085.1;GCA_003171215.1;GCA_003223455.1;GCA_004525115.1;GCA_010024675.1;GCA_011390805.1;GCA_011390885.1;GCA_011390935.1;GCA_011774835.1;GCA_013003805.1;GCA_013004105.1;GCA_013360595.1;GCA_013361745.1;GCA_013361935.1;GCA_013817305.1;GCA_013822035.1;GCA_016191225.1;GCA_016720905.1;GCA_016741895.1;GCA_016742275.1;GCA_016874005.1…	37	11.35
K00929	buk; butyrate kinase [EC:2.7.2.7]	ko00650;	GCA_003564295.1;GCA_007126035.1;GCA_012027055.1;GCA_016649455.1;GCA_017881445.1;N1_bin180;	6	1.84
K03366	butA, budC; meso-butanediol dehydrogenase / (S,S)-butanediol dehydrogenase / diacetyl reductase [EC:1.1.1.- 1.1.1.76 1.1.1.304]	ko00650;	GCA_000010305.1;GCA_000522985.1;GCA_004357565.1;GCA_007132965.1;GCA_016704465.1;GCA_016742275.1;GCA_016880225.1;GCA_019239705.1;	8	2.45
K23470	C1-hpah; 4-hydroxyphenylacetate 3-hydroxylase, reductase component [EC:1.5.1.36]	ko00350;ko00740;	GCA_001915025.1;GCA_003247675.1;	2	0.61
K21624	c3lhypd; cis-L-3-hydroxyproline dehydratase [EC:4.2.1.171]	ko00330;	GCA_000522985.1;GCA_002712565.1;GCA_003155795.1;GCA_003247675.1;GCA_003251175.1;GCA_004524915.1;GCA_007121555.1;GCA_009692115.1;GCA_009692185.1;GCA_011390645.1;GCA_011774835.1;GCA_013694695.1;GCA_014192065.1;GCA_016209985.1;GCA_016704275.1;GCA_016709975.1;GCA_016713435.1;GCA_016874005.1;GCA_016874035.1;GCA_017988395.1;GCA_903882685.1;RH-20apr16-202;RH-26jul17-212;TH-Jun18-bin156;	24	7.36
K01674	cah; carbonic anhydrase [EC:4.2.1.1]	ko00910;	GCA_002238865.1;GCA_002737115.1;GCA_003221035.1;GCA_003221895.1;GCA_003222035.1;GCA_003223475.1;GCA_003230295.1;GCA_009836005.1;GCA_009841015.1;GCA_011390645.1;GCA_011525845.1;GCA_012270965.1;GCA_016714015.1;GCA_019348475.1;GCA_902825965.1;ZH-Oct18-bin98;	16	4.91
K01060	cah; cephalosporin-C deacetylase [EC:3.1.1.41]	ko00311;	GCA_000522985.1;GCA_002215645.1;GCA_003222035.1;GCA_003223455.1;GCA_003223475.1;GCA_013816705.1;GCA_013816855.1;GCA_014378185.1;GCA_017881445.1;	9	2.76
K21335	calS10, atmS10; dTDP-4-amino-2,4-dideoxy-beta-L-xylose N-methyltransferase [EC:2.1.1.-]	ko00523;	GCA_011390645.1;	1	0.31
K21331	calS8, atmS8; dTDP-alpha-D-glucose dehydrogenase [EC:1.1.1.-]	ko00523;	GCA_007692605.1;N5_bin42;	2	0.61
K21332	calS9, atmS9; dTDP-alpha-D-glucuronic acid decarboxylase [EC:1.1.1.-]	ko00523;	GCA_007130605.1;GCA_007692605.1;N5_bin42;	3	0.92
K01956	carA, CPA1; carbamoyl-phosphate synthase small subunit [EC:6.3.5.5]	ko00240;ko00250;	CH-Jul18-bin44;CH-Jul18-bin76;GCA_000010305.1;GCA_000522985.1;GCA_000695095.2;GCA_001724275.1;GCA_001802015.1;GCA_001802045.1;GCA_001802055.1;GCA_001914565.1;GCA_001914615.1;GCA_001915025.1;GCA_001917665.1;GCA_001919865.1;GCA_002215645.1;GCA_002238865.1;GCA_002295045.1;GCA_002295725.1;GCA_002311875.1;GCA_002313235.1;GCA_002313925.1;GCA_002331565.1;GCA_002346625.1;GCA_002346665.1;GCA_002347035.1;G…	281	86.2
K01955	carB, CPA2; carbamoyl-phosphate synthase large subunit [EC:6.3.5.5]	ko00240;ko00250;	CH-Jul18-bin44;GCA_000010305.1;GCA_000522985.1;GCA_000695095.2;GCA_001724275.1;GCA_001802015.1;GCA_001802605.1;GCA_001914565.1;GCA_001919865.1;GCA_002215645.1;GCA_002238865.1;GCA_002291775.1;GCA_002311875.1;GCA_002313925.1;GCA_002346665.1;GCA_002347035.1;GCA_002348265.1;GCA_002348465.1;GCA_002348665.1;GCA_002377615.1;GCA_002390225.1;GCA_002450355.1;GCA_002483225.1;GCA_002500925.1;GCA_002695705.1;…	247	75.77
K01255	CARP, pepA; leucyl aminopeptidase [EC:3.4.11.1]	ko00480;ko01522;	CH-Jul18-bin44;CH-Jul18-bin76;GCA_000010305.1;GCA_000522985.1;GCA_000695095.2;GCA_001724275.1;GCA_001802015.1;GCA_001802045.1;GCA_001802055.1;GCA_001802605.1;GCA_001915025.1;GCA_001917665.1;GCA_001919865.1;GCA_002215645.1;GCA_002238865.1;GCA_002291775.1;GCA_002295045.1;GCA_002295725.1;GCA_002311875.1;GCA_002313925.1;GCA_002346625.1;GCA_002346665.1;GCA_002347035.1;GCA_002348265.1;GCA_002348465.1;G…	271	83.13
K19664	carS; CDP-2,3-bis-(O-geranylgeranyl)-sn-glycerol synthase [EC:2.7.7.67]	ko00564;	GCA_003171215.1;GCA_007125845.1;GCA_016649655.1;GCA_016880225.1;GCA_017881685.1;	5	1.53
K18122	cat2, abfT; 4-hydroxybutyrate CoA-transferase [EC:2.8.3.-]	ko00650;	GCA_001802055.1;GCA_001802605.1;GCA_003157095.1;GCA_003157535.1;GCA_003564295.1;GCA_007121435.1;GCA_011774835.1;GCA_016186865.1;GCA_016187705.1;GCA_017881505.1;N1_bin180;	11	3.37
K01856	catB; muconate cycloisomerase [EC:5.5.1.1]	ko00362;ko00364;ko00361;ko00623;	GCA_007130605.1;	1	0.31
K07104	catE; catechol 2,3-dioxygenase [EC:1.13.11.2]	ko00362;ko00361;ko00622;ko00643;	CH-Jul18-bin76;GCA_000010305.1;GCA_000522985.1;GCA_000695095.2;GCA_001724275.1;GCA_001802045.1;GCA_001802605.1;GCA_001914615.1;GCA_001915025.1;GCA_001917665.1;GCA_001919865.1;GCA_002215645.1;GCA_002331565.1;GCA_002483225.1;GCA_002695705.1;GCA_002919185.1;GCA_003131365.1;GCA_003134915.1;GCA_003136975.1;GCA_003141205.1;GCA_003152485.1;GCA_003155795.1;GCA_003168085.1;GCA_003169895.1;GCA_003171215.1;…	191	58.59
K02227	cbiB, cobD; adenosylcobinamide-phosphate synthase [EC:6.3.1.10]	ko00860;	GCA_000010305.1;GCA_002483225.1;GCA_003557525.1;GCA_007121455.1;GCA_007122885.1;GCA_009835625.1;GCA_009844885.1;GCA_009845855.1;GCA_011775655.1;GCA_013822035.1;GCA_016741895.1;GCA_016742275.1;GCA_019240375.1;GCA_019348215.1;GCA_019348265.1;	15	4.6
K03399	cbiE; cobalt-precorrin-7 (C5)-methyltransferase [EC:2.1.1.289]	ko00860;	GCA_014533865.1;	1	0.31
K02189	cbiG; cobalt-precorrin 5A hydrolase [EC:3.7.1.12]	ko00860;	GCA_014533865.1;	1	0.31
K13541	cbiGH-cobJ; cobalt-precorrin 5A hydrolase / cobalt-factor III methyltransferase / precorrin-3B C17-methyltransferase [EC:3.7.1.12 2.1.1.272 2.1.1.131]	ko00860;	GCA_014533865.1;	1	0.31
K03795	cbiX; sirohydrochlorin cobaltochelatase [EC:4.99.1.3]	ko00860;	GCA_002291775.1;GCA_002295725.1;GCA_002323355.1;GCA_002346665.1;GCA_002711035.1;GCA_002712565.1;GCA_003482615.1;GCA_007122885.1;GCA_007124095.1;GCA_007125845.1;GCA_007127575.1;GCA_007129555.1;GCA_009380025.1;GCA_009692105.1;GCA_011055965.1;GCA_012267505.1;GCA_013694785.1;GCA_013697785.1;GCA_013820915.1;GCA_019348265.1;GCA_019348475.1;GCA_902805735.1;N1_bin180;N1_bin27;N4_bin135;ZH-3nov15-212;	26	7.98
K00079	CBR1; carbonyl reductase 1 [EC:1.1.1.184 1.1.1.189 1.1.1.197]	ko00590;ko00790;ko00980;ko05204;ko05208;	GCA_003223395.1;	1	0.31
K01697	CBS; cystathionine beta-synthase [EC:4.2.1.22]	ko00260;ko00270;	CH-Jul18-bin44;CH-Jul18-bin76;GCA_000010305.1;GCA_000522985.1;GCA_000695095.2;GCA_001724275.1;GCA_001802015.1;GCA_001802045.1;GCA_001914615.1;GCA_001915025.1;GCA_001917665.1;GCA_001919865.1;GCA_002215645.1;GCA_002238865.1;GCA_002295045.1;GCA_002311875.1;GCA_002313235.1;GCA_002313925.1;GCA_002323355.1;GCA_002348265.1;GCA_002348465.1;GCA_002348665.1;GCA_002377615.1;GCA_002390225.1;GCA_002404335.1;G…	274	84.05
K00404	ccoN; cytochrome c oxidase cbb3-type subunit I [EC:7.1.1.9]	ko00190;ko02020;	GCA_001724275.1;GCA_003222115.1;GCA_007126035.1;GCA_011390805.1;GCA_011774835.1;GCA_013004105.1;GCA_014377535.1;GCA_014379355.1;GCA_017881505.1;TVG06_bin501;	10	3.07
K15862	ccoNO; cytochrome c oxidase cbb3-type subunit I/II [EC:7.1.1.9]	ko00190;ko02020;	GCA_000010305.1;GCA_000695095.2;GCA_001724275.1;GCA_002483225.1;GCA_003168085.1;GCA_003171215.1;GCA_003222115.1;GCA_004525055.1;GCA_011362545.1;GCA_011390645.1;GCA_011390805.1;GCA_011390885.1;GCA_011390935.1;GCA_011525845.1;GCA_011774835.1;GCA_012026705.1;GCA_012027055.1;GCA_013002875.1;GCA_013004105.1;GCA_013822035.1;GCA_013822285.1;GCA_013822425.1;GCA_014377535.1;GCA_016182795.1;GCA_016191225.1…	78	23.93
K00405	ccoO; cytochrome c oxidase cbb3-type subunit II	ko00190;ko02020;	GCA_001724275.1;GCA_007126035.1;GCA_011362545.1;GCA_011390805.1;GCA_012026705.1;GCA_013002875.1;GCA_013004105.1;GCA_014377535.1;GCA_014379355.1;GCA_016702955.1;GCA_016709265.1;GCA_017881445.1;GCA_017881505.1;GCA_017889745.1;GCA_017990235.1;TVG06_bin501;	16	4.91
K00406	ccoP; cytochrome c oxidase cbb3-type subunit III	ko00190;ko02020;	CH-Jul18-bin44;CH-Jul18-bin76;GCA_000010305.1;GCA_000522985.1;GCA_000695095.2;GCA_001724275.1;GCA_001914565.1;GCA_001914615.1;GCA_001919865.1;GCA_002215645.1;GCA_002238865.1;GCA_002295045.1;GCA_002311875.1;GCA_002313925.1;GCA_002347035.1;GCA_002348665.1;GCA_002377615.1;GCA_002390225.1;GCA_002404335.1;GCA_002404375.1;GCA_002450355.1;GCA_002483225.1;GCA_002501085.1;GCA_002711035.1;GCA_002712565.1;G…	181	55.52
K00407	ccoQ; cytochrome c oxidase cbb3-type subunit IV	ko00190;ko02020;	GCA_000010305.1;GCA_004525055.1;GCA_011390885.1;GCA_011390935.1;GCA_013002875.1;GCA_016200495.1;GCA_016649455.1;GCA_016720905.1;GCA_016794825.1;GCA_016874005.1;GCA_017881445.1;GCA_018678395.1;GCA_902826425.1;GCA_902826755.1;N1_bin180;RH-23may17-540;	16	4.91
K14446	ccr; crotonyl-CoA carboxylase/reductase [EC:1.3.1.85]	ko00630;	GCA_003136975.1;GCA_003155795.1;	2	0.61
K15232	ccsA; citryl-CoA synthetase large subunit [EC:6.2.1.18]	ko00720;	GCA_016209885.1;	1	0.31
K01208	cd, ma, nplT; cyclomaltodextrinase / maltogenic alpha-amylase / neopullulanase [EC:3.2.1.54 3.2.1.133 3.2.1.135]	ko00500;	GCA_001802015.1;GCA_001802055.1;GCA_004525115.1;GCA_013820855.1;GCA_013822285.1;GCA_014533865.1;GCA_016649455.1;GCA_016702955.1;GCA_016709265.1;GCA_017990235.1;GCA_018678395.1;GCA_019347975.1;	12	3.68
K01489	cdd, CDA; cytidine deaminase [EC:3.5.4.5]	ko00240;ko00983;	CH-Jul18-bin44;CH-Jul18-bin76;GCA_000010305.1;GCA_000522985.1;GCA_000695095.2;GCA_001724275.1;GCA_001802015.1;GCA_001914565.1;GCA_001915025.1;GCA_002215645.1;GCA_002238865.1;GCA_002404335.1;GCA_002404375.1;GCA_002483225.1;GCA_002919185.1;GCA_003131365.1;GCA_003134915.1;GCA_003136975.1;GCA_003155795.1;GCA_003157095.1;GCA_003157535.1;GCA_003168085.1;GCA_003169895.1;GCA_003171215.1;GCA_003220905.1;G…	224	68.71
K04127	cefD; isopenicillin-N epimerase [EC:5.1.1.17]	ko00311;	CH-Jul18-bin44;GCA_000010305.1;GCA_000522985.1;GCA_000695095.2;GCA_001724275.1;GCA_001802015.1;GCA_001802045.1;GCA_001802055.1;GCA_001802605.1;GCA_002215645.1;GCA_002238865.1;GCA_002311875.1;GCA_002313925.1;GCA_002323355.1;GCA_002331565.1;GCA_002348265.1;GCA_002348465.1;GCA_002348665.1;GCA_002377615.1;GCA_002390225.1;GCA_002404375.1;GCA_002450355.1;GCA_002483225.1;GCA_002500925.1;GCA_002501085.1;…	197	60.43
K02759	celC, chbA; cellobiose PTS system EIIA component [EC:2.7.1.196 2.7.1.205]	ko00500;ko02060;ko01522;	GCA_003223425.1;	1	0.31
K16431	cepH, sgcC3, mdpC3, kedY3; FAD-dependent halogenase [EC:1.14.19.-]	ko01059;ko01055;	GCA_016720905.1;N5_bin261;	2	0.61
K07232	CHAC, chaC; glutathione-specific gamma-glutamylcyclotransferase [EC:4.3.2.7]	ko00480;	GCA_012267505.1;	1	0.31
K18675	chbP; N,N'-diacetylchitobiose phosphorylase [EC:2.4.1.280]	ko00520;	GCA_003220885.1;GCA_003222065.1;GCA_013694785.1;GCA_013696125.1;GCA_013817545.1;GCA_013820975.1;GCA_016649655.1;GCA_016702955.1;GCA_016709265.1;GCA_016794805.1;GCA_017881445.1;GCA_017881595.1;GCA_017988395.1;	13	3.99
K04039	chlB; light-independent protochlorophyllide reductase subunit B [EC:1.3.7.7]	ko00860;	GCA_000695095.2;GCA_002331565.1;GCA_002483225.1;GCA_003556585.1;GCA_007121555.1;GCA_007121925.1;GCA_007125795.1;GCA_007692505.1;GCA_007692605.1;GCA_010024675.1;GCA_011362545.1;GCA_011390645.1;GCA_011390805.1;GCA_011390885.1;GCA_011390935.1;GCA_013004105.1;GCA_013822035.1;GCA_014377535.1;GCA_014379355.1;GCA_016713435.1;GCA_016741895.1;GCA_016871895.1;GCA_016873975.1;GCA_017990235.1;GCA_018969225.1…	38	11.66
K03404	chlD, bchD; magnesium chelatase subunit D [EC:6.6.1.1]	ko00860;	GCA_000695095.2;GCA_002483225.1;GCA_002737115.1;GCA_003557525.1;GCA_007121555.1;GCA_007125795.1;GCA_007692505.1;GCA_007692605.1;GCA_011362545.1;GCA_011390645.1;GCA_011390885.1;GCA_011390935.1;GCA_013004105.1;GCA_013822035.1;GCA_013822285.1;GCA_014377535.1;GCA_016741895.1;GCA_016871895.1;GCA_017990235.1;GCA_018969225.1;GCA_019239705.1;GCA_902825965.1;GCA_903881495.1;GCA_903906325.1;RE-23may17-307;…	30	9.2
K04040	chlG, bchG; chlorophyll/bacteriochlorophyll a synthase [EC:2.5.1.62 2.5.1.133]	ko00860;ko01522;	GCA_000695095.2;GCA_002331565.1;GCA_002483225.1;GCA_003556585.1;GCA_003557525.1;GCA_003567615.1;GCA_007121555.1;GCA_007121925.1;GCA_007122915.1;GCA_007125795.1;GCA_007692505.1;GCA_007692605.1;GCA_011362545.1;GCA_011390645.1;GCA_011390805.1;GCA_011390885.1;GCA_011390935.1;GCA_013004105.1;GCA_013822035.1;GCA_014377535.1;GCA_014379355.1;GCA_016713435.1;GCA_016741895.1;GCA_016871895.1;GCA_016873975.1…	36	11.04
K03403	chlH, bchH; magnesium chelatase subunit H [EC:6.6.1.1]	ko00860;	GCA_000695095.2;GCA_002331565.1;GCA_002483225.1;GCA_007121555.1;GCA_007121925.1;GCA_007125795.1;GCA_007692505.1;GCA_007692605.1;GCA_011362545.1;GCA_011390645.1;GCA_011390805.1;GCA_011390885.1;GCA_011390935.1;GCA_013004105.1;GCA_013822035.1;GCA_014377535.1;GCA_016713435.1;GCA_016741895.1;GCA_016871895.1;GCA_016873975.1;GCA_017990235.1;GCA_018969225.1;GCA_019239705.1;GCA_902825965.1;GCA_903871085.1…	33	10.12
K03405	chlI, bchI; magnesium chelatase subunit I [EC:6.6.1.1]	ko00860;	CH-Jul18-bin44;CH-Jul18-bin76;GCA_000010305.1;GCA_000522985.1;GCA_000695095.2;GCA_001724275.1;GCA_001802015.1;GCA_001802055.1;GCA_001914565.1;GCA_001915025.1;GCA_001917665.1;GCA_001919865.1;GCA_002215645.1;GCA_002238865.1;GCA_002295045.1;GCA_002295725.1;GCA_002311875.1;GCA_002323355.1;GCA_002331565.1;GCA_002346665.1;GCA_002347035.1;GCA_002348265.1;GCA_002348465.1;GCA_002348665.1;GCA_002390225.1;G…	242	74.23
K04037	chlL; light-independent protochlorophyllide reductase subunit L [EC:1.3.7.7]	ko00860;	GCA_000695095.2;GCA_002331565.1;GCA_002483225.1;GCA_002737115.1;GCA_003556585.1;GCA_003557525.1;GCA_003567615.1;GCA_007121555.1;GCA_007121925.1;GCA_007125795.1;GCA_007692505.1;GCA_011362545.1;GCA_011390645.1;GCA_011390805.1;GCA_011390885.1;GCA_011390935.1;GCA_013004105.1;GCA_013822035.1;GCA_013822285.1;GCA_014377535.1;GCA_014379355.1;GCA_016713435.1;GCA_016741895.1;GCA_016871895.1;GCA_016873975.1…	42	12.88
K04038	chlN; light-independent protochlorophyllide reductase subunit N [EC:1.3.7.7]	ko00860;	GCA_000695095.2;GCA_002483225.1;GCA_003556585.1;GCA_003557525.1;GCA_007121555.1;GCA_007121925.1;GCA_007125795.1;GCA_007692505.1;GCA_007692605.1;GCA_011362545.1;GCA_011390645.1;GCA_011390805.1;GCA_011390885.1;GCA_011390935.1;GCA_013004105.1;GCA_013822035.1;GCA_014377535.1;GCA_014379355.1;GCA_016713435.1;GCA_016741895.1;GCA_016871895.1;GCA_016873975.1;GCA_017990235.1;GCA_018969225.1;GCA_019239705.1…	41	12.58
K10960	chlP, bchP; geranylgeranyl diphosphate/geranylgeranyl-bacteriochlorophyllide a reductase [EC:1.3.1.83 1.3.1.111]	ko00860;ko00900;	GCA_000695095.2;GCA_002331565.1;GCA_002483225.1;GCA_002737115.1;GCA_003557525.1;GCA_007121555.1;GCA_007121925.1;GCA_007122915.1;GCA_007125795.1;GCA_007692505.1;GCA_007692605.1;GCA_010024675.1;GCA_011362545.1;GCA_011390645.1;GCA_011390805.1;GCA_011390885.1;GCA_011390935.1;GCA_013004105.1;GCA_013822035.1;GCA_014377535.1;GCA_014379355.1;GCA_016200495.1;GCA_016713435.1;GCA_016741895.1;GCA_016871895.1…	39	11.96
K17103	CHO1, pssA; CDP-diacylglycerol---serine O-phosphatidyltransferase [EC:2.7.8.8]	ko00564;ko00260;	CH-Jul18-bin44;CH-Jul18-bin76;GCA_000010305.1;GCA_000522985.1;GCA_000695095.2;GCA_001724275.1;GCA_001802015.1;GCA_001802055.1;GCA_001802605.1;GCA_001914565.1;GCA_001914615.1;GCA_001915025.1;GCA_001919865.1;GCA_002215645.1;GCA_002238865.1;GCA_002291775.1;GCA_002295045.1;GCA_002295725.1;GCA_002311875.1;GCA_002313235.1;GCA_002313925.1;GCA_002323355.1;GCA_002331565.1;GCA_002346665.1;GCA_002347035.1;G…	267	81.9
K03333	choD; cholesterol oxidase [EC:1.1.3.6]	ko00984;	GCA_000522985.1;GCA_001724275.1;GCA_003168085.1;GCA_003171215.1;GCA_004525055.1;GCA_007125795.1;GCA_009842845.1;GCA_012026705.1;GCA_013694785.1;GCA_013822425.1;GCA_016182795.1;GCA_016200495.1;GCA_016209885.1;GCA_016702955.1;GCA_016704465.1;GCA_016709265.1;GCA_016713435.1;GCA_016714015.1;GCA_016720905.1;GCA_016794805.1;GCA_016871855.1;GCA_017881585.1;GCA_017889745.1;GCA_017990235.1;GCA_018676505.1…	30	9.2
K04098	chqB; hydroxyquinol 1,2-dioxygenase [EC:1.13.11.37]	ko00362;ko00361;	GCA_002695705.1;	1	0.31
K09011	cimA; (R)-citramalate synthase [EC:2.3.1.182]	ko00660;ko00290;	CH-Jul18-bin76;GCA_002346665.1;GCA_002712565.1;GCA_003447405.1;GCA_009692205.1;GCA_016209995.1;GCA_016873995.1;TVG06_bin147;ZH-3nov15-212;	9	2.76
K00279	CKX; cytokinin dehydrogenase [EC:1.5.99.12]	ko00908;	GCA_002238865.1;GCA_009837975.1;GCA_009844885.1;GCA_009845855.1;GCA_009846385.1;	5	1.53
K06131	clsA_B; cardiolipin synthase A/B [EC:2.7.8.-]	ko00564;	CH-Jul18-bin44;CH-Jul18-bin76;GCA_000010305.1;GCA_000522985.1;GCA_000695095.2;GCA_001724275.1;GCA_001802015.1;GCA_001802055.1;GCA_001802605.1;GCA_001914565.1;GCA_001914615.1;GCA_001915025.1;GCA_001919865.1;GCA_002215645.1;GCA_002238865.1;GCA_002291775.1;GCA_002295725.1;GCA_002311875.1;GCA_002313235.1;GCA_002313925.1;GCA_002331565.1;GCA_002346625.1;GCA_002346665.1;GCA_002347035.1;GCA_002348465.1;G…	273	83.74
K06132	clsC; cardiolipin synthase C [EC:2.7.8.-]	ko00564;	GCA_001915025.1;GCA_003220955.1;GCA_003221035.1;GCA_003221075.1;GCA_003221825.1;GCA_003221895.1;GCA_003222195.1;GCA_003223395.1;GCA_003223425.1;GCA_011525845.1;	10	3.07
K00945	cmk; CMP/dCMP kinase [EC:2.7.4.25]	ko00240;	CH-Jul18-bin44;CH-Jul18-bin76;GCA_000522985.1;GCA_001724275.1;GCA_001802015.1;GCA_001914615.1;GCA_001915025.1;GCA_001917665.1;GCA_001919865.1;GCA_002215645.1;GCA_002295045.1;GCA_002295725.1;GCA_002311875.1;GCA_002313235.1;GCA_002313925.1;GCA_002323355.1;GCA_002346625.1;GCA_002346665.1;GCA_002347035.1;GCA_002348265.1;GCA_002348465.1;GCA_002348665.1;GCA_002377615.1;GCA_002390225.1;GCA_002404335.1;G…	213	65.34
K00499	CMO; choline monooxygenase [EC:1.14.15.7]	ko00260;	CH-Jul18-bin44;CH-Jul18-bin76;GCA_000522985.1;GCA_000695095.2;GCA_001914565.1;GCA_001917665.1;GCA_001919865.1;GCA_002215645.1;GCA_002331565.1;GCA_002377615.1;GCA_002404375.1;GCA_002450355.1;GCA_002501085.1;GCA_002716565.1;GCA_002718595.1;GCA_002724575.1;GCA_002737115.1;GCA_003131365.1;GCA_003134915.1;GCA_003136975.1;GCA_003169895.1;GCA_003220885.1;GCA_003220905.1;GCA_003220935.1;GCA_003221045.1;G…	94	28.83
K13800	CMPK1, UMPK; UMP-CMP kinase [EC:2.7.4.14]	ko00240;ko00983;	N5_bin261;	1	0.31
K10619	cmtAb; p-cumate 2,3-dioxygenase subunit alpha [EC:1.14.12.25]	ko00622;	GCA_009836005.1;GCA_009836275.1;GCA_009837975.1;GCA_009841005.1;GCA_009841015.1;GCA_009845855.1;	6	1.84
K16303	cmtAc; p-cumate 2,3-dioxygenase subunit beta [EC:1.14.12.25]	ko00622;	GCA_009836005.1;GCA_009836275.1;GCA_009837975.1;GCA_009841005.1;GCA_009841015.1;GCA_009845855.1;	6	1.84
K00867	coaA; type I pantothenate kinase [EC:2.7.1.33]	ko00770;	CH-Jul18-bin44;GCA_000010305.1;GCA_000522985.1;GCA_003222175.1;GCA_003247675.1;GCA_009380025.1;GCA_009692115.1;GCA_013140635.1;GCA_016191225.1;GCA_016200495.1;GCA_016794825.1;GCA_016874005.1;GCA_019239705.1;GCA_019240375.1;GCA_019348265.1;GCA_902805735.1;GCA_902826755.1;	17	5.21
K13038	coaBC, dfp; phosphopantothenoylcysteine decarboxylase / phosphopantothenate---cysteine ligase [EC:4.1.1.36 6.3.2.5]	ko00770;	CH-Jul18-bin44;CH-Jul18-bin76;GCA_000010305.1;GCA_000522985.1;GCA_001724275.1;GCA_001914565.1;GCA_001914615.1;GCA_001915025.1;GCA_001917665.1;GCA_001919865.1;GCA_002215645.1;GCA_002238865.1;GCA_002291775.1;GCA_002295045.1;GCA_002311875.1;GCA_002313235.1;GCA_002313925.1;GCA_002323355.1;GCA_002346625.1;GCA_002346665.1;GCA_002347035.1;GCA_002348265.1;GCA_002348465.1;GCA_002348665.1;GCA_002377615.1;G…	260	79.75
K00859	coaE; dephospho-CoA kinase [EC:2.7.1.24]	ko00770;	CH-Jul18-bin44;GCA_000010305.1;GCA_000522985.1;GCA_000695095.2;GCA_001724275.1;GCA_001802015.1;GCA_001802605.1;GCA_001914565.1;GCA_001914615.1;GCA_001915025.1;GCA_001917665.1;GCA_001919865.1;GCA_002215645.1;GCA_002238865.1;GCA_002313925.1;GCA_002404375.1;GCA_002483225.1;GCA_002501085.1;GCA_002919185.1;GCA_003131365.1;GCA_003134915.1;GCA_003136975.1;GCA_003152485.1;GCA_003155795.1;GCA_003157535.1;…	232	71.17
K03525	coaX; type III pantothenate kinase [EC:2.7.1.33]	ko00770;	CH-Jul18-bin76;GCA_001724275.1;GCA_001802015.1;GCA_001802045.1;GCA_001802605.1;GCA_001914565.1;GCA_001914615.1;GCA_001915025.1;GCA_001919865.1;GCA_002215645.1;GCA_002238865.1;GCA_002291775.1;GCA_002295045.1;GCA_002295725.1;GCA_002311875.1;GCA_002313235.1;GCA_002313925.1;GCA_002323355.1;GCA_002346625.1;GCA_002346665.1;GCA_002347035.1;GCA_002348265.1;GCA_002348465.1;GCA_002348665.1;GCA_002377615.1;…	233	71.47
K19221	cobA, btuR; cob(I)alamin adenosyltransferase [EC:2.5.1.17]	ko00860;	GCA_000010305.1;GCA_002483225.1;GCA_003557525.1;GCA_007121455.1;GCA_007121555.1;GCA_007122885.1;GCA_009844885.1;GCA_009845855.1;GCA_011772755.1;GCA_011775655.1;GCA_013822035.1;GCA_014533865.1;GCA_016741895.1;GCA_016742275.1;GCA_019348215.1;GCA_019348265.1;GCA_902805735.1;N1_bin27;	18	5.52
K02303	cobA; uroporphyrin-III C-methyltransferase [EC:2.1.1.107]	ko00860;	GCA_009692105.1;GCA_011774835.1;GCA_012267505.1;GCA_013816685.1;GCA_014379355.1;N4_bin135;	6	1.84
K13542	cobA-hemD; uroporphyrinogen III methyltransferase / synthase [EC:2.1.1.107 4.2.1.75]	ko00860;	CH-Jul18-bin76;GCA_001914615.1;GCA_001915025.1;GCA_001917665.1;GCA_001919865.1;GCA_002215645.1;GCA_002291775.1;GCA_002295045.1;GCA_002311875.1;GCA_002313235.1;GCA_002313925.1;GCA_002323355.1;GCA_002346665.1;GCA_002348265.1;GCA_002348665.1;GCA_002377615.1;GCA_002404335.1;GCA_002404375.1;GCA_002450355.1;GCA_002500925.1;GCA_002501085.1;GCA_002695705.1;GCA_002711035.1;GCA_002712565.1;GCA_002716565.1;…	106	32.52
K02224	cobB-cbiA; cobyrinic acid a,c-diamide synthase [EC:6.3.5.9 6.3.5.11]	ko00860;	GCA_011055965.1;GCA_013820915.1;GCA_014533865.1;N1_bin180;N1_bin27;	5	1.53
K02226	cobC, phpB; alpha-ribazole phosphatase [EC:3.1.3.73]	ko00860;	GCA_007122885.1;GCA_009835625.1;GCA_009841015.1;GCA_009841165.1;GCA_009844885.1;GCA_009845855.1;GCA_012270965.1;GCA_019347645.1;GCA_019348215.1;GCA_019348265.1;GCA_902805735.1;	11	3.37
K02225	cobC1, cobC; cobalamin biosynthesis protein CobC	ko00860;	GCA_001724275.1;	1	0.31
K05895	cobK-cbiJ; precorrin-6A/cobalt-precorrin-6A reductase [EC:1.3.1.54 1.3.1.106]	ko00860;	GCA_014533865.1;	1	0.31
K05936	cobM, cbiF; precorrin-4/cobalt-precorrin-4 C11-methyltransferase [EC:2.1.1.133 2.1.1.271]	ko00860;	GCA_014533865.1;	1	0.31
K02230	cobN; cobaltochelatase CobN [EC:6.6.1.2]	ko00860;	GCA_012267505.1;	1	0.31
K02231	cobP, cobU; adenosylcobinamide kinase / adenosylcobinamide-phosphate guanylyltransferase [EC:2.7.1.156 2.7.7.62]	ko00860;	GCA_000010305.1;GCA_002483225.1;GCA_003141205.1;GCA_003557525.1;GCA_007121555.1;GCA_007122885.1;GCA_009835625.1;GCA_009841015.1;GCA_009841165.1;GCA_009844885.1;GCA_009845855.1;GCA_011775655.1;GCA_012270965.1;GCA_013820915.1;GCA_013822035.1;GCA_014533865.1;GCA_016741895.1;GCA_016742275.1;GCA_902805735.1;	19	5.83
K02232	cobQ, cbiP; adenosylcobyric acid synthase [EC:6.3.5.10]	ko00860;	GCA_000010305.1;GCA_002483225.1;GCA_003141205.1;GCA_003222115.1;GCA_003557525.1;GCA_007121555.1;GCA_007122885.1;GCA_009844885.1;GCA_009845855.1;GCA_013820915.1;GCA_013822035.1;GCA_016741895.1;GCA_016742275.1;GCA_019348265.1;GCA_902805715.1;GCA_902805735.1;	16	4.91
K09882	cobS; cobaltochelatase CobS [EC:6.6.1.2]	ko00860;	GCA_004357565.1;GCA_011774835.1;	2	0.61
K09883	cobT; cobaltochelatase CobT [EC:6.6.1.2]	ko00860;	GCA_004357565.1;	1	0.31
K01485	codA; cytosine/creatinine deaminase [EC:3.5.4.1 3.5.4.21]	ko00240;ko00330;	GCA_012267505.1;	1	0.31
K14941	cofC, fbiD; 2-phospho-L-lactate/phosphoenolpyruvate guanylyltransferase [EC:2.7.7.68 2.7.7.105]	ko00680;	GCA_002695705.1;GCA_003221975.1;	2	0.61
K11212	cofD; LPPG:FO 2-phospho-L-lactate transferase [EC:2.7.8.28]	ko00680;	GCA_002695705.1;GCA_003221975.1;	2	0.61
K12234	cofE; coenzyme F420-0:L-glutamate ligase / coenzyme F420-1:gamma-L-glutamate ligase [EC:6.3.2.31 6.3.2.34]	ko00680;	GCA_002695705.1;	1	0.31
K08097	comA; phosphosulfolactate synthase [EC:4.4.1.19]	ko00680;	GCA_003220795.1;GCA_003220935.1;GCA_003222135.1;GCA_003223415.1;GCA_016794825.1;	5	1.53
K05979	comB; 2-phosphosulfolactate phosphatase [EC:3.1.3.71]	ko00680;	CH-Jul18-bin44;CH-Jul18-bin76;GCA_000010305.1;GCA_000522985.1;GCA_000695095.2;GCA_001724275.1;GCA_001802015.1;GCA_001802055.1;GCA_001914615.1;GCA_001915025.1;GCA_001917665.1;GCA_001919865.1;GCA_002215645.1;GCA_002238865.1;GCA_002295725.1;GCA_002313235.1;GCA_002323355.1;GCA_002346625.1;GCA_002346665.1;GCA_002348265.1;GCA_002348465.1;GCA_002390225.1;GCA_002450355.1;GCA_002483225.1;GCA_002500925.1;G…	228	69.94
K16844	comC; (2R)-3-sulfolactate dehydrogenase (NADP+) [EC:1.1.1.338]	ko00270;	GCA_007127575.1;	1	0.31
K05884	comC; L-2-hydroxycarboxylate dehydrogenase (NAD+) [EC:1.1.1.337]	ko00680;	GCA_003482615.1;	1	0.31
K06034	comD; sulfopyruvate decarboxylase subunit alpha [EC:4.1.1.79]	ko00680;	GCA_000522985.1;GCA_003155795.1;GCA_003168085.1;GCA_003171215.1;GCA_003222065.1;GCA_003222235.1;GCA_003228455.1;GCA_009836005.1;GCA_009836275.1;GCA_009837975.1;GCA_009841005.1;GCA_009841015.1;GCA_009845855.1;GCA_009846385.1;GCA_012270965.1;GCA_013002875.1;GCA_013694785.1;GCA_014379705.1;GCA_015664885.1;GCA_016200495.1;GCA_016209985.1;GCA_016704465.1;GCA_016720905.1;GCA_016794735.1;GCA_018676505.1…	30	9.2
K13039	comE; sulfopyruvate decarboxylase subunit beta [EC:4.1.1.79]	ko00680;	GCA_000522985.1;GCA_003155795.1;GCA_003168085.1;GCA_003171215.1;GCA_003222065.1;GCA_003222235.1;GCA_003228455.1;GCA_009836005.1;GCA_009836275.1;GCA_009837975.1;GCA_009841005.1;GCA_009841015.1;GCA_009845855.1;GCA_009846385.1;GCA_012270965.1;GCA_013002875.1;GCA_013694785.1;GCA_014379705.1;GCA_015664885.1;GCA_016200495.1;GCA_016704465.1;GCA_016720905.1;GCA_016794735.1;GCA_018676505.1;GCA_019239705.1…	29	8.9
K01493	comEB; dCMP deaminase [EC:3.5.4.12]	ko00240;ko01522;	CH-Jul18-bin76;GCA_000695095.2;GCA_001802045.1;GCA_001914565.1;GCA_001914615.1;GCA_001917665.1;GCA_001919865.1;GCA_002291775.1;GCA_002295725.1;GCA_002311875.1;GCA_002313235.1;GCA_002313925.1;GCA_002323355.1;GCA_002346665.1;GCA_002347035.1;GCA_002348265.1;GCA_002348465.1;GCA_002348665.1;GCA_002390225.1;GCA_002500925.1;GCA_002501085.1;GCA_002695705.1;GCA_002697855.1;GCA_002711035.1;GCA_002724575.1;…	122	37.42
K00196	cooF; anaerobic carbon-monoxide dehydrogenase iron sulfur subunit	ko00720;ko00680;ko00633;	N1_bin27;	1	0.31
K02257	COX10, ctaB, cyoE; heme o synthase [EC:2.5.1.141]	ko00190;ko00860;ko04714;ko01522;ko01522;	CH-Jul18-bin44;CH-Jul18-bin76;GCA_000010305.1;GCA_000522985.1;GCA_000695095.2;GCA_001724275.1;GCA_001802015.1;GCA_001802045.1;GCA_001802055.1;GCA_001802605.1;GCA_001914615.1;GCA_001915025.1;GCA_002215645.1;GCA_002238865.1;GCA_002291775.1;GCA_002295725.1;GCA_002311875.1;GCA_002313235.1;GCA_002313925.1;GCA_002323355.1;GCA_002331565.1;GCA_002346665.1;GCA_002347035.1;GCA_002348265.1;GCA_002348465.1;G…	263	80.67
K02258	COX11, ctaG; cytochrome c oxidase assembly protein subunit 11	ko00190;ko04714;ko01522;	GCA_011774835.1;	1	0.31
K02259	COX15, ctaA; heme a synthase [EC:1.17.99.9]	ko00190;ko00860;ko02020;ko04714;ko01522;	CH-Jul18-bin44;CH-Jul18-bin76;GCA_000010305.1;GCA_000522985.1;GCA_000695095.2;GCA_001724275.1;GCA_001802015.1;GCA_001802055.1;GCA_001915025.1;GCA_002215645.1;GCA_002238865.1;GCA_002311875.1;GCA_002323355.1;GCA_002346665.1;GCA_002347035.1;GCA_002348265.1;GCA_002348665.1;GCA_002377615.1;GCA_002390225.1;GCA_002404335.1;GCA_002404375.1;GCA_002450355.1;GCA_002483225.1;GCA_002500925.1;GCA_002711035.1;G…	235	72.09
K02274	coxA, ctaD; cytochrome c oxidase subunit I [EC:7.1.1.9]	ko00190;	CH-Jul18-bin44;CH-Jul18-bin76;GCA_000010305.1;GCA_000522985.1;GCA_000695095.2;GCA_001724275.1;GCA_001802015.1;GCA_001802045.1;GCA_001802055.1;GCA_001802605.1;GCA_001914565.1;GCA_001915025.1;GCA_001917665.1;GCA_001919865.1;GCA_002215645.1;GCA_002238865.1;GCA_002313235.1;GCA_002313925.1;GCA_002323355.1;GCA_002346665.1;GCA_002347035.1;GCA_002348265.1;GCA_002348465.1;GCA_002348665.1;GCA_002377615.1;G…	266	81.6
K15408	coxAC; cytochrome c oxidase subunit I+III [EC:7.1.1.9]	ko00190;	GCA_000522985.1;GCA_002919185.1;GCA_003141205.1;GCA_003152485.1;GCA_003155795.1;GCA_003221035.1;GCA_003222065.1;GCA_007121455.1;GCA_007121555.1;GCA_007122885.1;GCA_007124095.1;GCA_007125845.1;GCA_007127575.1;GCA_009380025.1;GCA_011390935.1;GCA_013361335.1;GCA_013361935.1;GCA_013697785.1;GCA_013813715.1;GCA_013820855.1;GCA_016207445.1;GCA_016713435.1;GCA_019240375.1;GCA_019347975.1;GCA_019348215.1…	27	8.28
K02275	coxB, ctaC; cytochrome c oxidase subunit II [EC:7.1.1.9]	ko00190;	CH-Jul18-bin44;CH-Jul18-bin76;GCA_000010305.1;GCA_000522985.1;GCA_000695095.2;GCA_001724275.1;GCA_001802015.1;GCA_001802045.1;GCA_001802055.1;GCA_001802605.1;GCA_001914565.1;GCA_001914615.1;GCA_001915025.1;GCA_001917665.1;GCA_001919865.1;GCA_002215645.1;GCA_002238865.1;GCA_002311875.1;GCA_002313235.1;GCA_002313925.1;GCA_002323355.1;GCA_002346665.1;GCA_002347035.1;GCA_002348265.1;GCA_002348465.1;G…	290	88.96
K02276	coxC, ctaE; cytochrome c oxidase subunit III [EC:7.1.1.9]	ko00190;	CH-Jul18-bin44;CH-Jul18-bin76;GCA_000010305.1;GCA_000522985.1;GCA_000695095.2;GCA_001724275.1;GCA_001802015.1;GCA_001802045.1;GCA_001802055.1;GCA_001802605.1;GCA_001914615.1;GCA_001915025.1;GCA_002215645.1;GCA_002238865.1;GCA_002291775.1;GCA_002295045.1;GCA_002295725.1;GCA_002311875.1;GCA_002313235.1;GCA_002313925.1;GCA_002323355.1;GCA_002346665.1;GCA_002347035.1;GCA_002348265.1;GCA_002348465.1;G…	255	78.22
K02277	coxD, ctaF; cytochrome c oxidase subunit IV [EC:7.1.1.9]	ko00190;	CH-Jul18-bin44;GCA_000010305.1;GCA_000522985.1;GCA_000695095.2;GCA_001724275.1;GCA_001914565.1;GCA_001915025.1;GCA_001917665.1;GCA_001919865.1;GCA_002215645.1;GCA_002346665.1;GCA_002377615.1;GCA_002404335.1;GCA_002404375.1;GCA_002450355.1;GCA_002483225.1;GCA_002501085.1;GCA_002695705.1;GCA_002737115.1;GCA_002919185.1;GCA_003131365.1;GCA_003134915.1;GCA_003141205.1;GCA_003152485.1;GCA_003155795.1;…	206	63.19
K03651	cpdA; 3',5'-cyclic-AMP phosphodiesterase [EC:3.1.4.53]	ko00230;ko02025;	GCA_000522985.1;GCA_002215645.1;GCA_002404375.1;GCA_003152485.1;GCA_003169895.1;GCA_003220885.1;GCA_003222115.1;GCA_003223455.1;GCA_012027055.1;GCA_013694695.1;GCA_013817305.1;GCA_013817545.1;GCA_013820915.1;GCA_014379355.1;GCA_016200495.1;GCA_016704465.1;GCA_016704625.1;GCA_016709975.1;GCA_016713015.1;GCA_016717965.1;GCA_019239705.1;GCA_902826755.1;GCA_903900795.1;RE-23may17-307;	24	7.36
K01119	cpdB; 2',3'-cyclic-nucleotide 2'-phosphodiesterase / 3'-nucleotidase [EC:3.1.4.16 3.1.3.6]	ko00230;ko00240;	GCA_003557525.1;GCA_007120875.1;GCA_007132965.1;GCA_009380025.1;GCA_013816855.1;GCA_016187705.1;GCA_016649655.1;GCA_016713435.1;RH-20apr16-187;	9	2.76
K05383	cpeT; CpeT protein	ko00196;ko01522;	GCA_903902015.1;ZH-Oct18-bin98;	2	0.61
K00228	CPOX, hemF; coproporphyrinogen III oxidase [EC:1.3.3.3]	ko00860;	GCA_000010305.1;GCA_000695095.2;GCA_002331565.1;GCA_002483225.1;GCA_002737115.1;GCA_003556585.1;GCA_003557525.1;GCA_003567615.1;GCA_007121555.1;GCA_007121925.1;GCA_007692505.1;GCA_007692605.1;GCA_010024675.1;GCA_011362545.1;GCA_011390645.1;GCA_011390805.1;GCA_011390885.1;GCA_011390935.1;GCA_013004105.1;GCA_013696125.1;GCA_013812695.1;GCA_013813145.1;GCA_013813435.1;GCA_013820855.1;GCA_013822035.1…	53	16.26
K08744	CRLS; cardiolipin synthase (CMP-forming) [EC:2.7.8.41]	ko00564;	CH-Jul18-bin44;GCA_000010305.1;GCA_000522985.1;GCA_000695095.2;GCA_001724275.1;GCA_001802015.1;GCA_001802045.1;GCA_001802605.1;GCA_001914565.1;GCA_001915025.1;GCA_001917665.1;GCA_001919865.1;GCA_002215645.1;GCA_002291775.1;GCA_002323355.1;GCA_002348265.1;GCA_002348465.1;GCA_002483225.1;GCA_002500925.1;GCA_002737115.1;GCA_002919185.1;GCA_003136975.1;GCA_003155795.1;GCA_003157095.1;GCA_003157535.1;…	189	57.98
K17865	croR; 3-hydroxybutyryl-CoA dehydratase [EC:4.2.1.55]	ko00630;ko00650;	GCA_001724275.1;GCA_003168085.1;GCA_003171215.1;GCA_003228455.1;GCA_003559555.1;GCA_003567615.1;GCA_007121925.1;GCA_007122885.1;GCA_007126035.1;GCA_007132965.1;GCA_007692605.1;GCA_009841475.1;GCA_011390805.1;GCA_011390885.1;GCA_011390935.1;GCA_013694785.1;GCA_013697765.1;GCA_013813715.1;GCA_013816695.1;GCA_013820915.1;GCA_014377535.1;GCA_014379355.1;GCA_016191225.1;GCA_016194585.1;GCA_016200495.1…	43	13.19
K01715	crt; enoyl-CoA hydratase [EC:4.2.1.17]	ko00650;	CH-Jul18-bin44;CH-Jul18-bin76;GCA_000010305.1;GCA_000522985.1;GCA_000695095.2;GCA_001724275.1;GCA_001802015.1;GCA_001802045.1;GCA_001802055.1;GCA_001802605.1;GCA_001914565.1;GCA_001914615.1;GCA_001915025.1;GCA_001917665.1;GCA_001919865.1;GCA_002215645.1;GCA_002238865.1;GCA_002295725.1;GCA_002311875.1;GCA_002313235.1;GCA_002313925.1;GCA_002323355.1;GCA_002346665.1;GCA_002348265.1;GCA_002348465.1;G…	292	89.57
K02291	crtB; 15-cis-phytoene synthase [EC:2.5.1.32]	ko00906;ko01522;	CH-Jul18-bin44;GCA_000010305.1;GCA_000522985.1;GCA_000695095.2;GCA_001724275.1;GCA_002331565.1;GCA_002483225.1;GCA_002724575.1;GCA_002737115.1;GCA_003223455.1;GCA_003557525.1;GCA_004525055.1;GCA_007121455.1;GCA_007121925.1;GCA_007129555.1;GCA_007130605.1;GCA_009692115.1;GCA_011055965.1;GCA_011362545.1;GCA_011390645.1;GCA_011390805.1;GCA_011390885.1;GCA_011390935.1;GCA_012026705.1;GCA_013004105.1;…	98	30.06
K09844	crtC; carotenoid 1,2-hydratase [EC:4.2.1.131]	ko00906;	GCA_007129555.1;GCA_013820915.1;GCA_013821255.1;GCA_019240375.1;GCA_902805735.1;	5	1.53
K09845	crtD; 1-hydroxycarotenoid 3,4-desaturase [EC:1.3.99.27]	ko00906;	GCA_007129555.1;GCA_011362545.1;GCA_013820915.1;GCA_019240375.1;GCA_902805735.1;	5	1.53
K09846	crtF; demethylspheroidene O-methyltransferase [EC:2.1.1.210]	ko00906;	GCA_000695095.2;GCA_002331565.1;GCA_002483225.1;GCA_002737115.1;GCA_003556585.1;GCA_003557525.1;GCA_003567615.1;GCA_007121555.1;GCA_007121925.1;GCA_007122915.1;GCA_007125795.1;GCA_007692605.1;GCA_010024675.1;GCA_011362545.1;GCA_011390645.1;GCA_011390885.1;GCA_011390935.1;GCA_013004105.1;GCA_013822035.1;GCA_013822285.1;GCA_014377535.1;GCA_014379355.1;GCA_016741895.1;GCA_016871895.1;GCA_018969225.1…	39	11.96
K10027	crtI; phytoene desaturase [EC:1.3.99.26 1.3.99.28 1.3.99.29 1.3.99.31]	ko00906;	CH-Jul18-bin44;GCA_000010305.1;GCA_000522985.1;GCA_000695095.2;GCA_001724275.1;GCA_002331565.1;GCA_002390225.1;GCA_002483225.1;GCA_002737115.1;GCA_003152485.1;GCA_003223455.1;GCA_003557525.1;GCA_003559555.1;GCA_003564295.1;GCA_004525055.1;GCA_007121435.1;GCA_007121455.1;GCA_007121555.1;GCA_007121925.1;GCA_007122885.1;GCA_007124095.1;GCA_007125795.1;GCA_007125845.1;GCA_007127575.1;GCA_007129555.1;…	121	37.12
K10208	crtM; 4,4'-diapophytoene synthase [EC:2.5.1.96]	ko00906;ko01522;	GCA_003152485.1;GCA_003228455.1;TVG06_bin302;TVG06_bin501;	4	1.23
K10210	crtP; diapolycopene oxygenase [EC:1.14.99.44]	ko00906;	GCA_013816685.1;	1	0.31
K09879	crtU, cruE; carotenoid phi-ring synthase / carotenoid chi-ring synthase [EC:1.3.99.39 1.3.99.40]	ko00906;	GCA_016649455.1;GCA_018679175.1;	2	0.61
K22502	crtY; lycopene beta-cyclase [EC:5.5.1.19]	ko00906;	GCA_002390225.1;GCA_003557525.1;GCA_003559555.1;GCA_007120875.1;GCA_007122915.1;GCA_007125795.1;GCA_007130605.1;GCA_007132965.1;GCA_007692505.1;GCA_007692605.1;GCA_011055965.1;GCA_013002875.1;GCA_013697765.1;GCA_902805715.1;N5_bin42;	15	4.6
K15746	crtZ; beta-carotene 3-hydroxylase [EC:1.14.15.24]	ko00906;	CH-Jul18-bin44;GCA_009692115.1;GCA_016794825.1;GCA_016874005.1;GCA_902826425.1;GCA_902826755.1;N1_bin27;	7	2.15
K14597	cruC; chlorobactene glucosyltransferase	ko00906;	GCA_002311875.1;GCA_002919185.1;GCA_003564295.1;GCA_007121435.1;GCA_007125845.1;GCA_007126035.1;GCA_009692185.1;GCA_009692205.1;GCA_011362545.1;GCA_011775655.1;GCA_012963225.1;GCA_016713435.1;GCA_016720805.1;N5_bin261;	14	4.29
K14598	cruD; chlorobactene lauroyltransferase	ko00906;	GCA_013820855.1;GCA_017889745.1;	2	0.61
K13247	CRYL1; L-gulonate 3-dehydrogenase [EC:1.1.1.45]	ko00040;	CH-Jul18-bin44;GCA_001724275.1;GCA_001914615.1;GCA_002238865.1;GCA_003247675.1;GCA_009692115.1;GCA_009835625.1;GCA_009836005.1;GCA_009841165.1;GCA_012270965.1;GCA_013002875.1;GCA_016207385.1;GCA_016209985.1;GCA_016702715.1;GCA_016704465.1;GCA_016704625.1;GCA_016705425.1;GCA_016712265.1;GCA_016713015.1;GCA_016714295.1;GCA_016715665.1;GCA_016719105.1;GCA_016721935.1;GCA_016794735.1;GCA_016794825.1;…	29	8.9
K01647	CS, gltA; citrate synthase [EC:2.3.3.1]	ko00020;ko00630;	CH-Jul18-bin44;CH-Jul18-bin76;GCA_000010305.1;GCA_000522985.1;GCA_000695095.2;GCA_001724275.1;GCA_001802015.1;GCA_001802045.1;GCA_001802055.1;GCA_001802605.1;GCA_001914565.1;GCA_001914615.1;GCA_001915025.1;GCA_001917665.1;GCA_001919865.1;GCA_002215645.1;GCA_002238865.1;GCA_002295045.1;GCA_002311875.1;GCA_002313925.1;GCA_002323355.1;GCA_002331565.1;GCA_002346625.1;GCA_002346665.1;GCA_002347035.1;G…	271	83.13
K15855	csxA; exo-1,4-beta-D-glucosaminidase [EC:3.2.1.165]	ko00520;	GCA_000522985.1;GCA_002404335.1;GCA_003131365.1;GCA_003134915.1;GCA_003220885.1;GCA_011772755.1;GCA_012027055.1;GCA_017881445.1;GCA_017881545.1;	9	2.76
K14257	ctcP, cts4, prnC; tetracycline 7-halogenase / FADH2 O2-dependent halogenase [EC:1.14.19.49 1.14.19.-]	ko01057;ko00253;ko00404;	GCA_000522985.1;GCA_001802045.1;GCA_002215645.1;GCA_002404335.1;GCA_003131365.1;GCA_003134915.1;GCA_003220885.1;GCA_003220955.1;GCA_003221075.1;GCA_003221805.1;GCA_003221895.1;GCA_003222065.1;GCA_003222195.1;GCA_003223395.1;GCA_003223425.1;GCA_003223455.1;GCA_003247675.1;GCA_007130605.1;GCA_013361335.1;GCA_013361745.1;GCA_013361935.1;GCA_013813715.1;GCA_015664885.1;GCA_016186865.1;GCA_016187705.1…	31	9.51
K01758	CTH; cystathionine gamma-lyase [EC:4.4.1.1]	ko00260;ko00270;ko00450;ko01522;	CH-Jul18-bin44;CH-Jul18-bin76;GCA_000010305.1;GCA_000522985.1;GCA_000695095.2;GCA_001724275.1;GCA_001802015.1;GCA_001802045.1;GCA_001802055.1;GCA_001802605.1;GCA_001914565.1;GCA_001914615.1;GCA_001915025.1;GCA_001917665.1;GCA_001919865.1;GCA_002215645.1;GCA_002238865.1;GCA_002295045.1;GCA_002311875.1;GCA_002313235.1;GCA_002313925.1;GCA_002323355.1;GCA_002331565.1;GCA_002348265.1;GCA_002348465.1;G…	270	82.82
K17950	cuyA; L-cysteate sulfo-lyase [EC:4.4.1.25]	ko00270;	CH-Jul18-bin44;GCA_001724275.1;GCA_001914565.1;GCA_001919865.1;GCA_002348665.1;GCA_002377615.1;GCA_002450355.1;GCA_002716565.1;GCA_002718595.1;GCA_003152485.1;GCA_003220795.1;GCA_003220975.1;GCA_003221005.1;GCA_003221045.1;GCA_003221085.1;GCA_003221975.1;GCA_003221995.1;GCA_003222035.1;GCA_003222055.1;GCA_003222065.1;GCA_003222115.1;GCA_003222235.1;GCA_003223475.1;GCA_003230295.1;GCA_003251175.1;…	55	16.87
K05873	cyaB; adenylate cyclase, class 2 [EC:4.6.1.1]	ko00230;	GCA_000522985.1;GCA_001914565.1;GCA_001915025.1;GCA_001919865.1;GCA_002215645.1;GCA_002404335.1;GCA_002404375.1;GCA_003134915.1;GCA_003136975.1;GCA_003141205.1;GCA_003152485.1;GCA_003155795.1;GCA_003157095.1;GCA_003157535.1;GCA_003168085.1;GCA_003171215.1;GCA_003220795.1;GCA_003220885.1;GCA_003220935.1;GCA_003220975.1;GCA_003221005.1;GCA_003221035.1;GCA_003221045.1;GCA_003221075.1;GCA_003221085.1…	99	30.37
K08738	CYC; cytochrome c	ko00190;ko02020;ko04210;ko04214;ko04215;ko04115;ko05200;ko05210;ko05222;ko05170;ko05161;ko05160;ko05164;ko05162;ko05168;ko05163;ko05167;ko05169;ko05130;ko05132;ko05131;ko05134;ko05152;ko05145;ko05010;ko05012;ko05014;ko05016;ko05017;ko05020;ko05022;ko05417;ko05416;ko04932;ko01524;	GCA_001724275.1;GCA_003131365.1;GCA_003134915.1;GCA_003141205.1;GCA_003152485.1;GCA_003220795.1;GCA_003221035.1;GCA_003221075.1;GCA_003221085.1;GCA_003221825.1;GCA_003222135.1;GCA_003222235.1;GCA_003223395.1;GCA_003223455.1;GCA_003559555.1;GCA_003567615.1;GCA_007124095.1;GCA_007125845.1;GCA_007130605.1;GCA_007132965.1;GCA_009380025.1;GCA_009842845.1;GCA_013361935.1;GCA_013697785.1;GCA_013812695.1…	44	13.5
K00425	cydA; cytochrome bd ubiquinol oxidase subunit I [EC:7.1.1.7]	ko00190;ko02020;	CH-Jul18-bin76;GCA_000522985.1;GCA_000695095.2;GCA_001914565.1;GCA_001914615.1;GCA_001917665.1;GCA_001919865.1;GCA_002215645.1;GCA_002295045.1;GCA_002295725.1;GCA_002313925.1;GCA_002331565.1;GCA_002346625.1;GCA_002346665.1;GCA_002348665.1;GCA_002377615.1;GCA_002450355.1;GCA_002483225.1;GCA_002501085.1;GCA_002711035.1;GCA_002716565.1;GCA_002718595.1;GCA_002724575.1;GCA_003131365.1;GCA_003141205.1;…	173	53.07
K00426	cydB; cytochrome bd ubiquinol oxidase subunit II [EC:7.1.1.7]	ko00190;ko02020;	GCA_000522985.1;GCA_000695095.2;GCA_001914565.1;GCA_001917665.1;GCA_001919865.1;GCA_002215645.1;GCA_002331565.1;GCA_002483225.1;GCA_003141205.1;GCA_003152485.1;GCA_003155795.1;GCA_003157095.1;GCA_003157535.1;GCA_003169895.1;GCA_003171215.1;GCA_003220795.1;GCA_003220905.1;GCA_003220935.1;GCA_003220975.1;GCA_003221005.1;GCA_003221035.1;GCA_003221045.1;GCA_003221085.1;GCA_003221805.1;GCA_003221875.1…	95	29.14
K01673	cynT, can; carbonic anhydrase [EC:4.2.1.1]	ko00910;	CH-Jul18-bin44;CH-Jul18-bin76;GCA_000010305.1;GCA_000522985.1;GCA_000695095.2;GCA_001724275.1;GCA_001802045.1;GCA_001802055.1;GCA_001802605.1;GCA_001915025.1;GCA_002215645.1;GCA_002295725.1;GCA_002323355.1;GCA_002331565.1;GCA_002348265.1;GCA_002390225.1;GCA_002404335.1;GCA_002404375.1;GCA_002483225.1;GCA_002697855.1;GCA_002737115.1;GCA_003131365.1;GCA_003134915.1;GCA_003136975.1;GCA_003141205.1;G…	194	59.51
K02298	cyoB; cytochrome o ubiquinol oxidase subunit I [EC:7.1.1.3]	ko00190;	TVG06_bin501;	1	0.31
K02299	cyoC; cytochrome o ubiquinol oxidase subunit III	ko00190;	GCA_013002885.1;	1	0.31
K15981	CYP125A; cholest-4-en-3-one 26-monooxygenase [EC:1.14.15.29]	ko00984;ko01522;	N5_bin261;	1	0.31
K05917	CYP51; sterol 14alpha-demethylase [EC:1.14.14.154 1.14.15.36]	ko00100;ko01522;	GCA_009837975.1;GCA_009846385.1;	2	0.61
K02045	cysA; sulfate/thiosulfate transport system ATP-binding protein [EC:7.3.2.3]	ko00920;ko02010;ko01522;	GCA_003141205.1;GCA_003169895.1;GCA_003220885.1;GCA_003221805.1;GCA_003223455.1;GCA_007121435.1;GCA_009692105.1;GCA_013696125.1;GCA_013812605.1;GCA_013813715.1;GCA_013816685.1;GCA_013820855.1;GCA_016702715.1;GCA_016704625.1;GCA_016713015.1;GCA_016713435.1;GCA_016715665.1;GCA_016719105.1;GCA_016794805.1;GCA_017881445.1;GCA_902805715.1;RH-26jul17-212;ZH-3nov15-212;	23	7.06
K00860	cysC; adenylylsulfate kinase [EC:2.7.1.25]	ko00920;ko00230;	GCA_000522985.1;GCA_001724275.1;GCA_002377615.1;GCA_002450355.1;GCA_002716565.1;GCA_002718595.1;GCA_003141205.1;GCA_003220795.1;GCA_003220885.1;GCA_003221085.1;GCA_003221805.1;GCA_003221875.1;GCA_003222055.1;GCA_003222085.1;GCA_003222135.1;GCA_003222235.1;GCA_003223455.1;GCA_012959595.1;GCA_013003805.1;GCA_013694785.1;GCA_013696125.1;GCA_013812695.1;GCA_013813435.1;GCA_013813715.1;GCA_013816705.1…	45	13.8
K00957	cysD; sulfate adenylyltransferase subunit 2 [EC:2.7.7.4]	ko00920;ko00230;ko00450;ko00261;	CH-Jul18-bin44;GCA_000522985.1;GCA_000695095.2;GCA_002215645.1;GCA_003223455.1;GCA_007122885.1;GCA_007124095.1;GCA_007125845.1;GCA_009380025.1;GCA_009692105.1;GCA_009692115.1;GCA_009835625.1;GCA_009836005.1;GCA_009836275.1;GCA_009836825.1;GCA_009837975.1;GCA_009840215.1;GCA_009841005.1;GCA_009841015.1;GCA_009841165.1;GCA_009841475.1;GCA_009842845.1;GCA_009844885.1;GCA_009845855.1;GCA_012267505.1;…	60	18.4
K00640	cysE; serine O-acetyltransferase [EC:2.3.1.30]	ko00920;ko00270;ko05111;	GCA_000010305.1;GCA_000695095.2;GCA_001724275.1;GCA_002483225.1;GCA_003486145.1;GCA_007126035.1;GCA_011362545.1;GCA_011390805.1;GCA_011390885.1;GCA_011390935.1;GCA_013004105.1;GCA_013694695.1;GCA_013822035.1;GCA_014377535.1;GCA_014379355.1;GCA_016182795.1;GCA_016191225.1;GCA_016200495.1;GCA_016702715.1;GCA_016702955.1;GCA_016704275.1;GCA_016704625.1;GCA_016705425.1;GCA_016709265.1;GCA_016709975.1…	54	16.56
K02302	cysG; uroporphyrin-III C-methyltransferase / precorrin-2 dehydrogenase / sirohydrochlorin ferrochelatase [EC:2.1.1.107 1.3.1.76 4.99.1.4]	ko00860;	CH-Jul18-bin76;GCA_000522985.1;GCA_001917665.1;GCA_002347035.1;GCA_002711035.1;GCA_003220795.1;GCA_003220935.1;GCA_003221005.1;GCA_003221875.1;GCA_003221975.1;GCA_003222035.1;GCA_003222055.1;GCA_003222085.1;GCA_003222135.1;GCA_003222235.1;GCA_003223475.1;GCA_007124095.1;GCA_009692185.1;GCA_009692205.1;GCA_013696125.1;GCA_013812605.1;GCA_013820855.1;GCA_016209985.1;GCA_016873995.1;	24	7.36
K00390	cysH; phosphoadenosine phosphosulfate reductase [EC:1.8.4.8 1.8.4.10]	ko00920;	CH-Jul18-bin76;GCA_000522985.1;GCA_002215645.1;GCA_002291775.1;GCA_002295725.1;GCA_002711035.1;GCA_002712565.1;GCA_003141205.1;GCA_003220795.1;GCA_003220885.1;GCA_003221005.1;GCA_003221085.1;GCA_003221805.1;GCA_003221875.1;GCA_003221975.1;GCA_003222055.1;GCA_003222085.1;GCA_003222135.1;GCA_003222235.1;GCA_003223455.1;GCA_003445355.1;GCA_003482615.1;GCA_007122885.1;GCA_007124095.1;GCA_007125845.1;…	42	12.88
K00381	cysI; sulfite reductase (NADPH) hemoprotein beta-component [EC:1.8.1.2]	ko00920;	GCA_007122885.1;GCA_007124095.1;GCA_007125845.1;GCA_007127575.1;	4	1.23
K00380	cysJ; sulfite reductase (NADPH) flavoprotein alpha-component [EC:1.8.1.2]	ko00920;	GCA_007122885.1;GCA_007124095.1;GCA_007125845.1;GCA_007127575.1;	4	1.23
K01738	cysK; cysteine synthase [EC:2.5.1.47]	ko00920;ko00270;	CH-Jul18-bin76;GCA_000010305.1;GCA_000522985.1;GCA_000695095.2;GCA_001724275.1;GCA_001802015.1;GCA_001802045.1;GCA_001802055.1;GCA_001802605.1;GCA_002215645.1;GCA_002346665.1;GCA_002347035.1;GCA_002404375.1;GCA_002483225.1;GCA_002919185.1;GCA_003131365.1;GCA_003134915.1;GCA_003136975.1;GCA_003141205.1;GCA_003152485.1;GCA_003155795.1;GCA_003157095.1;GCA_003157535.1;GCA_003168085.1;GCA_003169895.1;…	157	48.16
K22847	cysK2; S-sulfo-L-cysteine synthase (3-phospho-L-serine-dependent) [EC:2.8.5.1]	ko00270;	GCA_019246655.1;GCA_019348215.1;GCA_902805715.1;	3	0.92
K12339	cysM; S-sulfo-L-cysteine synthase (O-acetyl-L-serine-dependent) [EC:2.5.1.144]	ko00270;	GCA_000010305.1;GCA_000695095.2;GCA_001914615.1;GCA_001919865.1;GCA_002295725.1;GCA_002346625.1;GCA_002483225.1;GCA_002712565.1;GCA_003220795.1;GCA_003220905.1;GCA_003220935.1;GCA_003220975.1;GCA_003221005.1;GCA_003221045.1;GCA_003221085.1;GCA_003221975.1;GCA_003221995.1;GCA_003222035.1;GCA_003222055.1;GCA_003222085.1;GCA_003222115.1;GCA_003222135.1;GCA_003222235.1;GCA_003223415.1;GCA_003223475.1…	62	19.02
K00956	cysN; sulfate adenylyltransferase subunit 1 [EC:2.7.7.4]	ko00920;ko00230;ko00450;ko00261;	GCA_002215645.1;GCA_902826615.1;	2	0.61
K00955	cysNC; bifunctional enzyme CysN/CysC [EC:2.7.7.4 2.7.1.25]	ko00920;ko00230;ko00450;ko00261;	CH-Jul18-bin44;GCA_000522985.1;GCA_000695095.2;GCA_003223455.1;GCA_007122885.1;GCA_007124095.1;GCA_007125845.1;GCA_007127575.1;GCA_009380025.1;GCA_009692105.1;GCA_009692115.1;GCA_009835625.1;GCA_009836005.1;GCA_009836275.1;GCA_009836825.1;GCA_009837975.1;GCA_009840215.1;GCA_009841005.1;GCA_009841015.1;GCA_009841165.1;GCA_009841475.1;GCA_009842845.1;GCA_009844885.1;GCA_009845855.1;GCA_009846385.1;…	59	18.1
K01082	cysQ, MET22, BPNT1; 3'(2'), 5'-bisphosphate nucleotidase [EC:3.1.3.7]	ko00920;ko01522;	GCA_000522985.1;GCA_000695095.2;GCA_007122885.1;GCA_007124095.1;GCA_007125845.1;GCA_009380025.1;GCA_009692105.1;GCA_009692115.1;GCA_012267505.1;GCA_013003805.1;GCA_013696125.1;GCA_013812695.1;GCA_013813435.1;GCA_013813715.1;GCA_013820855.1;GCA_013820915.1;GCA_016649455.1;GCA_016702955.1;GCA_016709265.1;GCA_016712265.1;GCA_016713435.1;GCA_016794735.1;GCA_016794805.1;GCA_016794825.1;GCA_016874005.1…	32	9.82
K02046	cysU; sulfate/thiosulfate transport system permease protein	ko00920;ko02010;ko01522;	GCA_003141205.1;GCA_003221805.1;GCA_003222175.1;GCA_003223455.1;GCA_007121435.1;GCA_007122885.1;GCA_009692105.1;GCA_013696125.1;GCA_013816685.1;GCA_013820855.1;GCA_016702715.1;GCA_016704625.1;GCA_016705425.1;GCA_016713435.1;GCA_016715665.1;GCA_016794805.1;GCA_017881445.1;TVG05_bin538;	18	5.52
K02047	cysW; sulfate/thiosulfate transport system permease protein	ko00920;ko02010;ko01522;	GCA_003141205.1;GCA_003221805.1;GCA_003223455.1;GCA_007121435.1;GCA_009692105.1;GCA_013696125.1;GCA_013816685.1;GCA_013820855.1;GCA_016702715.1;GCA_016704625.1;GCA_016705425.1;GCA_016713015.1;GCA_016713435.1;GCA_016715665.1;GCA_016794805.1;GCA_017881445.1;GCA_902805715.1;	17	5.21
K00412	CYTB, petB; ubiquinol-cytochrome c reductase cytochrome b subunit	ko00190;ko02020;ko04260;ko04714;ko05208;ko05010;ko05012;ko05014;ko05016;ko05020;ko05022;ko05415;ko04932;ko01522;	GCA_000010305.1;GCA_000695095.2;GCA_002238865.1;GCA_002291775.1;GCA_002295725.1;GCA_002313235.1;GCA_002323355.1;GCA_002348265.1;GCA_002348465.1;GCA_002390225.1;GCA_002483225.1;GCA_002500925.1;GCA_002711035.1;GCA_003131365.1;GCA_003134915.1;GCA_003141205.1;GCA_003152485.1;GCA_003155795.1;GCA_003169895.1;GCA_003171215.1;GCA_003247675.1;GCA_003251175.1;GCA_003447405.1;GCA_003556585.1;GCA_007121455.1…	75	23.01
K07259	dacB; serine-type D-Ala-D-Ala carboxypeptidase/endopeptidase (penicillin-binding protein 4) [EC:3.4.16.4 3.4.21.-]	ko00550;ko01522;ko01522;	CH-Jul18-bin44;CH-Jul18-bin76;GCA_000010305.1;GCA_000522985.1;GCA_000695095.2;GCA_001724275.1;GCA_001802015.1;GCA_001802055.1;GCA_001802605.1;GCA_001914565.1;GCA_001914615.1;GCA_001915025.1;GCA_001917665.1;GCA_001919865.1;GCA_002215645.1;GCA_002291775.1;GCA_002295045.1;GCA_002295725.1;GCA_002311875.1;GCA_002313235.1;GCA_002313925.1;GCA_002323355.1;GCA_002331565.1;GCA_002346665.1;GCA_002347035.1;G…	275	84.36
K07258	dacC, dacA, dacD; serine-type D-Ala-D-Ala carboxypeptidase (penicillin-binding protein 5/6) [EC:3.4.16.4]	ko00550;ko01522;ko01522;	GCA_003221975.1;GCA_004524915.1;ZH-3nov15-212;	3	0.92
K00285	dadA; D-amino-acid dehydrogenase [EC:1.4.5.1]	ko00360;	CH-Jul18-bin44;CH-Jul18-bin76;GCA_002238865.1;GCA_002291775.1;GCA_002295045.1;GCA_002295725.1;GCA_002311875.1;GCA_002313925.1;GCA_002323355.1;GCA_002348265.1;GCA_002348465.1;GCA_002348665.1;GCA_002377615.1;GCA_002390225.1;GCA_002450355.1;GCA_002500925.1;GCA_002501085.1;GCA_002697855.1;GCA_002711035.1;GCA_002712565.1;GCA_002716565.1;GCA_002718595.1;GCA_002724575.1;GCA_003152485.1;GCA_003228455.1;G…	65	19.94
K07029	dagK; diacylglycerol kinase (ATP) [EC:2.7.1.107]	ko00561;ko00564;	CH-Jul18-bin44;CH-Jul18-bin76;GCA_000695095.2;GCA_001802015.1;GCA_001802605.1;GCA_001914565.1;GCA_002238865.1;GCA_002291775.1;GCA_002295725.1;GCA_002313235.1;GCA_002313925.1;GCA_002331565.1;GCA_002348465.1;GCA_002348665.1;GCA_002390225.1;GCA_002404375.1;GCA_002500925.1;GCA_002501085.1;GCA_002695705.1;GCA_002697855.1;GCA_002711035.1;GCA_002724575.1;GCA_003157095.1;GCA_003157535.1;GCA_003168085.1;G…	137	42.02
K00273	DAO, aao; D-amino-acid oxidase [EC:1.4.3.3]	ko00260;ko00330;ko00472;ko00311;ko04146;	GCA_002238865.1;GCA_002291775.1;GCA_002295045.1;GCA_002295725.1;GCA_002311875.1;GCA_002313925.1;GCA_002347035.1;GCA_002348265.1;GCA_002348465.1;GCA_002348665.1;GCA_002377615.1;GCA_002390225.1;GCA_002450355.1;GCA_002500925.1;GCA_002501085.1;GCA_002697855.1;GCA_002711035.1;GCA_002712565.1;GCA_002718595.1;GCA_002724575.1;GCA_003486145.1;GCA_003556585.1;GCA_003559555.1;GCA_007120875.1;GCA_007121555.1…	54	16.56
K01714	dapA; 4-hydroxy-tetrahydrodipicolinate synthase [EC:4.3.3.7]	ko00300;ko00261;	CH-Jul18-bin76;GCA_000010305.1;GCA_000522985.1;GCA_000695095.2;GCA_001724275.1;GCA_001802605.1;GCA_001917665.1;GCA_001919865.1;GCA_002215645.1;GCA_002291775.1;GCA_002295725.1;GCA_002311875.1;GCA_002313235.1;GCA_002346625.1;GCA_002346665.1;GCA_002347035.1;GCA_002377615.1;GCA_002390225.1;GCA_002404335.1;GCA_002404375.1;GCA_002450355.1;GCA_002483225.1;GCA_002501085.1;GCA_002711035.1;GCA_002712565.1;…	198	60.74
K00215	dapB; 4-hydroxy-tetrahydrodipicolinate reductase [EC:1.17.1.8]	ko00300;ko00261;	CH-Jul18-bin76;GCA_000010305.1;GCA_000522985.1;GCA_000695095.2;GCA_001724275.1;GCA_001802605.1;GCA_001917665.1;GCA_001919865.1;GCA_002215645.1;GCA_002238865.1;GCA_002291775.1;GCA_002295725.1;GCA_002313235.1;GCA_002346625.1;GCA_002346665.1;GCA_002347035.1;GCA_002377615.1;GCA_002404335.1;GCA_002404375.1;GCA_002450355.1;GCA_002483225.1;GCA_002711035.1;GCA_002712565.1;GCA_002718595.1;GCA_002919185.1;…	200	61.35
K14267	dapC; N-succinyldiaminopimelate aminotransferase [EC:2.6.1.17]	ko00300;ko01522;	GCA_000695095.2;GCA_002238865.1;GCA_002331565.1;GCA_002450355.1;GCA_002483225.1;GCA_002711035.1;GCA_002716565.1;GCA_003445355.1;GCA_003447405.1;GCA_003564295.1;GCA_007121435.1;GCA_007125845.1;GCA_009835625.1;GCA_009836005.1;GCA_009837975.1;GCA_009841005.1;GCA_009841015.1;GCA_009841475.1;GCA_009844885.1;GCA_009845855.1;GCA_012270965.1;GCA_013004105.1;GCA_013820855.1;GCA_013822035.1;GCA_016713435.1…	32	9.82
K00674	dapD; 2,3,4,5-tetrahydropyridine-2,6-dicarboxylate N-succinyltransferase [EC:2.3.1.117]	ko00300;	CH-Jul18-bin76;GCA_000010305.1;GCA_000522985.1;GCA_000695095.2;GCA_001724275.1;GCA_001802605.1;GCA_001917665.1;GCA_001919865.1;GCA_002215645.1;GCA_002291775.1;GCA_002295725.1;GCA_002313235.1;GCA_002346625.1;GCA_002346665.1;GCA_002347035.1;GCA_002377615.1;GCA_002404335.1;GCA_002404375.1;GCA_002450355.1;GCA_002483225.1;GCA_002711035.1;GCA_002712565.1;GCA_002718595.1;GCA_003131365.1;GCA_003134915.1;…	185	56.75
K03340	dapdh; diaminopimelate dehydrogenase [EC:1.4.1.16]	ko00300;	GCA_012026705.1;	1	0.31
K01439	dapE; succinyl-diaminopimelate desuccinylase [EC:3.5.1.18]	ko00300;ko01522;	CH-Jul18-bin44;GCA_000010305.1;GCA_002238865.1;GCA_002295045.1;GCA_002311875.1;GCA_002313925.1;GCA_002331565.1;GCA_002347035.1;GCA_002348665.1;GCA_002501085.1;GCA_002695705.1;GCA_002712565.1;GCA_002724575.1;GCA_002737115.1;GCA_002919185.1;GCA_003155795.1;GCA_003567615.1;GCA_007121555.1;GCA_007121925.1;GCA_007129555.1;GCA_007692605.1;GCA_009380025.1;GCA_009836005.1;GCA_009836825.1;GCA_009837975.1;…	74	22.7
K01778	dapF; diaminopimelate epimerase [EC:5.1.1.7]	ko00300;	CH-Jul18-bin44;CH-Jul18-bin76;GCA_000010305.1;GCA_000522985.1;GCA_000695095.2;GCA_001724275.1;GCA_001802015.1;GCA_001802045.1;GCA_001802605.1;GCA_001914565.1;GCA_001914615.1;GCA_001915025.1;GCA_001917665.1;GCA_001919865.1;GCA_002215645.1;GCA_002238865.1;GCA_002291775.1;GCA_002295045.1;GCA_002295725.1;GCA_002311875.1;GCA_002313235.1;GCA_002313925.1;GCA_002331565.1;GCA_002346625.1;GCA_002346665.1;G…	267	81.9
K05822	dapH, dapD; tetrahydrodipicolinate N-acetyltransferase [EC:2.3.1.89]	ko00300;	GCA_002919185.1;GCA_007126035.1;GCA_017881445.1;GCA_019347975.1;	4	1.23
K00824	dat; D-alanine transaminase [EC:2.6.1.21]	ko00310;ko00330;ko00360;ko00472;ko00473;ko01522;	GCA_000010305.1;GCA_000695095.2;GCA_001724275.1;GCA_001802015.1;GCA_002238865.1;GCA_002291775.1;GCA_002295725.1;GCA_002311875.1;GCA_002313235.1;GCA_002313925.1;GCA_002323355.1;GCA_002331565.1;GCA_002346625.1;GCA_002346665.1;GCA_002347035.1;GCA_002348465.1;GCA_002348665.1;GCA_002377615.1;GCA_002390225.1;GCA_002404335.1;GCA_002404375.1;GCA_002450355.1;GCA_002483225.1;GCA_002500925.1;GCA_002501085.1…	188	57.67
K19746	dauA; D-arginine dehydrogenase [EC:1.4.99.6]	ko00472;	GCA_002712565.1;GCA_003247675.1;GCA_018676505.1;	3	0.92
K19744	dauB; L-arginine dehydrogenase [EC:1.4.1.25]	ko00472;	GCA_014377535.1;GCA_014379355.1;GCA_016200495.1;	3	0.92
K01506	davA; 5-aminopentanamidase [EC:3.5.1.30]	ko00310;	GCA_000522985.1;GCA_002215645.1;GCA_003220955.1;GCA_003221035.1;GCA_003221075.1;GCA_003221825.1;GCA_003222035.1;GCA_003222065.1;GCA_003223455.1;GCA_003223475.1;GCA_003557525.1;GCA_004524915.1;GCA_007125795.1;GCA_013140635.1;GCA_013361745.1;GCA_013361935.1;GCA_016649455.1;GCA_017881445.1;GCA_019246655.1;GCA_019348265.1;GCA_902805715.1;N1_bin27;	22	6.75
K09699	DBT, bkdB; 2-oxoisovalerate dehydrogenase E2 component (dihydrolipoyl transacylase) [EC:2.3.1.168]	ko00640;ko00280;	GCA_002724575.1;	1	0.31
K06446	DCAA; acyl-CoA dehydrogenase [EC:1.3.99.-]	ko00930;	CH-Jul18-bin44;GCA_003171215.1;GCA_003220885.1;GCA_009692115.1;GCA_016702715.1;GCA_016704625.1;GCA_016705425.1;GCA_016713015.1;GCA_016714295.1;GCA_016715665.1;GCA_016719105.1;GCA_016721935.1;GCA_016794825.1;GCA_016874005.1;GCA_017881585.1;GCA_018969225.1;GCA_019246655.1;GCA_902826425.1;GCA_902826755.1;GCA_903882685.1;	20	6.13
K01494	dcd; dCTP deaminase [EC:3.5.4.13]	ko00240;	CH-Jul18-bin44;CH-Jul18-bin76;GCA_000010305.1;GCA_000522985.1;GCA_000695095.2;GCA_001724275.1;GCA_001802015.1;GCA_001802045.1;GCA_001802605.1;GCA_001914565.1;GCA_001914615.1;GCA_001915025.1;GCA_001917665.1;GCA_001919865.1;GCA_002215645.1;GCA_002238865.1;GCA_002295045.1;GCA_002311875.1;GCA_002313235.1;GCA_002313925.1;GCA_002323355.1;GCA_002346625.1;GCA_002346665.1;GCA_002347035.1;GCA_002348265.1;G…	254	77.91
K07537	dch; cyclohexa-1,5-dienecarbonyl-CoA hydratase [EC:4.2.1.100]	ko00362;	GCA_001802045.1;GCA_002919185.1;GCA_003157535.1;GCA_003168085.1;GCA_003169895.1;GCA_003171215.1;GCA_003228455.1;GCA_003251175.1;GCA_004525055.1;GCA_007132965.1;GCA_011772755.1;GCA_013003805.1;GCA_013822425.1;GCA_016177465.1;GCA_016180765.1;GCA_016187705.1;GCA_016199245.1;GCA_016207385.1;GCA_016209885.1;GCA_016209905.1;GCA_016209945.1;GCA_016209965.1;GCA_016209985.1;GCA_016649455.1;GCA_016649655.1…	37	11.35
K15519	dck; deoxyadenosine/deoxycytidine kinase [EC:2.7.1.76 2.7.1.74]	ko00230;ko00240;	GCA_000522985.1;GCA_002215645.1;GCA_003168085.1;GCA_003171215.1;GCA_003223455.1;GCA_013361335.1;GCA_013361745.1;GCA_013361935.1;GCA_013820975.1;GCA_013822425.1;GCA_014192065.1;GCA_014377535.1;GCA_014378185.1;GCA_014379355.1;GCA_016182795.1;GCA_016194585.1;GCA_016209965.1;GCA_016218305.1;GCA_016871855.1;GCA_016874035.1;GCA_017881445.1;GCA_017881585.1;GCA_903882685.1;RH-20apr16-187;RH-20apr16-202;R…	29	8.9
K05396	dcyD; D-cysteine desulfhydrase [EC:4.4.1.15]	ko00270;	GCA_001914615.1;GCA_001917665.1;GCA_002238865.1;GCA_002313925.1;GCA_002323355.1;GCA_002348465.1;GCA_002390225.1;GCA_002501085.1;GCA_002697855.1;GCA_003136975.1;GCA_003155795.1;GCA_003220935.1;GCA_003220955.1;GCA_003221035.1;GCA_003221075.1;GCA_003221755.1;GCA_003221825.1;GCA_003221895.1;GCA_003221985.1;GCA_003222085.1;GCA_003222195.1;GCA_003222205.1;GCA_003223395.1;GCA_003223415.1;GCA_003223455.1…	74	22.7
K01593	DDC, TDC; aromatic-L-amino-acid/L-tryptophan decarboxylase [EC:4.1.1.28 4.1.1.105]	ko00350;ko00360;ko00380;ko00901;ko00950;ko00965;ko04728;ko04726;ko04361;ko05030;ko05031;ko05034;ko01522;	CH-Jul18-bin44;GCA_000010305.1;GCA_000522985.1;GCA_000695095.2;GCA_001724275.1;GCA_001802015.1;GCA_001802045.1;GCA_001802055.1;GCA_001802605.1;GCA_001915025.1;GCA_002215645.1;GCA_002238865.1;GCA_002295045.1;GCA_002311875.1;GCA_002313925.1;GCA_002323355.1;GCA_002331565.1;GCA_002346625.1;GCA_002346665.1;GCA_002347035.1;GCA_002348265.1;GCA_002348465.1;GCA_002348665.1;GCA_002377615.1;GCA_002390225.1;…	279	85.58
K13745	ddc; L-2,4-diaminobutyrate decarboxylase [EC:4.1.1.86]	ko00260;	GCA_000010305.1;GCA_000522985.1;GCA_000695095.2;GCA_001724275.1;GCA_002331565.1;GCA_002404335.1;GCA_002404375.1;GCA_002483225.1;GCA_002737115.1;GCA_003131365.1;GCA_003134915.1;GCA_003136975.1;GCA_003152485.1;GCA_003155795.1;GCA_003220885.1;GCA_003221805.1;GCA_003223425.1;GCA_003223455.1;GCA_003564295.1;GCA_007126035.1;GCA_009692185.1;GCA_010024675.1;GCA_012027055.1;GCA_013004105.1;GCA_013361335.1…	84	25.77
K01921	ddl; D-alanine-D-alanine ligase [EC:6.3.2.4]	ko00473;ko00550;ko01502;ko01522;	CH-Jul18-bin44;CH-Jul18-bin76;GCA_000010305.1;GCA_000522985.1;GCA_000695095.2;GCA_001724275.1;GCA_001802015.1;GCA_001802045.1;GCA_001802055.1;GCA_001802605.1;GCA_001914565.1;GCA_001914615.1;GCA_001915025.1;GCA_001917665.1;GCA_001919865.1;GCA_002215645.1;GCA_002238865.1;GCA_002295045.1;GCA_002295725.1;GCA_002311875.1;GCA_002313925.1;GCA_002323355.1;GCA_002346665.1;GCA_002347035.1;GCA_002348265.1;G…	294	90.18
K04712	DEGS; sphingolipid 4-desaturase/C4-monooxygenase [EC:1.14.19.17 1.14.18.5]	ko00600;ko04071;ko01522;	GCA_003157535.1;GCA_003221005.1;GCA_003221035.1;GCA_003221895.1;GCA_003222035.1;GCA_003223475.1;GCA_003228455.1;GCA_009692105.1;GCA_009692185.1;GCA_016194585.1;GCA_016207385.1;GCA_016209985.1;GCA_017889745.1;GCA_903902015.1;GCA_903927125.1;GCA_903934235.1;RE-26jul17-69;ZH-3nov15-212;	18	5.52
K01561	dehH; haloacetate dehalogenase [EC:3.8.1.3]	ko00625;ko00361;	CH-Jul18-bin44;GCA_002390225.1;GCA_009692115.1;GCA_016200495.1;GCA_016702715.1;GCA_016715665.1;GCA_016719105.1;GCA_016794825.1;GCA_016874005.1;GCA_018676505.1;GCA_902826425.1;GCA_902826755.1;N4_bin135;	13	3.99
K00758	deoA, TYMP; thymidine phosphorylase [EC:2.4.2.4]	ko00240;ko00983;ko05219;	CH-Jul18-bin44;CH-Jul18-bin76;GCA_000010305.1;GCA_001914565.1;GCA_001914615.1;GCA_001917665.1;GCA_001919865.1;GCA_002238865.1;GCA_002483225.1;GCA_003136975.1;GCA_003155795.1;GCA_003157095.1;GCA_003157535.1;GCA_003220795.1;GCA_003220935.1;GCA_003220955.1;GCA_003221005.1;GCA_003221035.1;GCA_003221045.1;GCA_003221075.1;GCA_003221755.1;GCA_003221825.1;GCA_003221875.1;GCA_003221895.1;GCA_003221975.1;G…	81	24.85
K01839	deoB; phosphopentomutase [EC:5.4.2.7]	ko00030;ko00230;	CH-Jul18-bin44;GCA_000010305.1;GCA_000522985.1;GCA_000695095.2;GCA_001724275.1;GCA_001802015.1;GCA_001914565.1;GCA_001915025.1;GCA_002215645.1;GCA_002404335.1;GCA_002404375.1;GCA_002483225.1;GCA_003131365.1;GCA_003134915.1;GCA_003136975.1;GCA_003155795.1;GCA_003157095.1;GCA_003157535.1;GCA_003168085.1;GCA_003169895.1;GCA_003171215.1;GCA_003220935.1;GCA_003220955.1;GCA_003220975.1;GCA_003221005.1;…	161	49.39
K01619	deoC, DERA; deoxyribose-phosphate aldolase [EC:4.1.2.4]	ko00030;	GCA_000010305.1;GCA_000522985.1;GCA_000695095.2;GCA_001724275.1;GCA_001802045.1;GCA_001914565.1;GCA_001915025.1;GCA_001919865.1;GCA_002215645.1;GCA_002238865.1;GCA_002331565.1;GCA_002404335.1;GCA_002404375.1;GCA_002483225.1;GCA_002919185.1;GCA_003131365.1;GCA_003134915.1;GCA_003136975.1;GCA_003152485.1;GCA_003155795.1;GCA_003157535.1;GCA_003168085.1;GCA_003169895.1;GCA_003171215.1;GCA_003220885.1…	223	68.4
K04099	desB, galA; gallate dioxygenase [EC:1.13.11.57]	ko00627;	GCA_016209995.1;	1	0.31
K13311	desVI, eryCVI; dTDP-3-amino-3,4,6-trideoxy-alpha-D-glucopyranose N,N-dimethyltransferase [EC:2.1.1.234]	ko00523;	GCA_003230295.1;	1	0.31
K19645	dfrB, dfr2; dihydrofolate reductase (trimethoprim resistance protein) [EC:1.5.1.3]	ko00790;ko00670;ko01522;	GCA_016649655.1;	1	0.31
K17464	dgaA; D-glucosaminate PTS system EIIA component [EC:2.7.1.203]	ko00030;ko02060;ko01522;	GCA_002346665.1;GCA_007121455.1;GCA_019347995.1;GCA_019348215.1;GCA_902805715.1;	5	1.53
K17465	dgaB; D-glucosaminate PTS system EIIB component [EC:2.7.1.203]	ko00030;ko02060;ko01522;	GCA_003222175.1;GCA_013140635.1;GCA_016873995.1;	3	0.92
K17468	dgaE; D-glucosaminate-6-phosphate ammonia-lyase [EC:4.3.1.29]	ko00030;	CH-Jul18-bin44;GCA_002295045.1;GCA_002311875.1;GCA_002313925.1;GCA_002501085.1;GCA_003445355.1;GCA_009836005.1;GCA_009837975.1;GCA_009845855.1;GCA_009846385.1;GCA_011775655.1;GCA_012270965.1;GCA_012960225.1;GCA_016649655.1;GCA_016874005.1;	15	4.6
K15518	dgk; deoxyguanosine kinase [EC:2.7.1.113]	ko00230;	GCA_017881445.1;GCA_019347645.1;	2	0.61
K00901	dgkA, DGK; diacylglycerol kinase (ATP) [EC:2.7.1.107]	ko00561;ko00564;ko04070;ko04072;ko04361;ko05231;	GCA_003168085.1;GCA_011362545.1;GCA_011390805.1;GCA_011390885.1;GCA_011390935.1;GCA_016712265.1;GCA_016720905.1;GCA_902825965.1;	8	2.45
K01631	dgoA; 2-dehydro-3-deoxyphosphogalactonate aldolase [EC:4.1.2.21]	ko00052;	GCA_000522985.1;GCA_003152485.1;GCA_003223455.1;GCA_009692185.1;GCA_019239705.1;GCA_019348265.1;	6	1.84
K01684	dgoD; galactonate dehydratase [EC:4.2.1.6]	ko00052;	GCA_000522985.1;GCA_002695705.1;GCA_003223455.1;GCA_003447405.1;GCA_012027055.1;GCA_012267505.1;GCA_013820975.1;GCA_017881445.1;GCA_019239705.1;GCA_019348265.1;ZH-Jul18-bin180;	11	3.37
K00883	dgoK; 2-dehydro-3-deoxygalactonokinase [EC:2.7.1.58]	ko00052;	GCA_000522985.1;GCA_003152485.1;GCA_003223455.1;GCA_009692185.1;	4	1.23
K01129	dgt; dGTPase [EC:3.1.5.1]	ko00230;	GCA_002483225.1;GCA_003136975.1;GCA_003155795.1;GCA_016192495.1;GCA_016702715.1;GCA_016704625.1;GCA_016705425.1;GCA_016715665.1;GCA_016719105.1;	9	2.76
K01563	dhaA; haloalkane dehalogenase [EC:3.8.1.5]	ko00625;ko00361;	GCA_000010305.1;GCA_000695095.2;GCA_002295725.1;GCA_002347035.1;GCA_002390225.1;GCA_002483225.1;GCA_002695705.1;GCA_002711035.1;GCA_003223415.1;GCA_003447405.1;GCA_003482615.1;GCA_003556625.1;GCA_003557525.1;GCA_003559555.1;GCA_003567615.1;GCA_007121435.1;GCA_007121455.1;GCA_007121555.1;GCA_007122885.1;GCA_007122915.1;GCA_007124095.1;GCA_007125845.1;GCA_007129555.1;GCA_007130605.1;GCA_009836825.1…	60	18.4
K05878	dhaK; phosphoenolpyruvate---glycerone phosphotransferase subunit DhaK [EC:2.7.1.121]	ko00561;	RH-23may17-540;	1	0.31
K05879	dhaL; phosphoenolpyruvate---glycerone phosphotransferase subunit DhaL [EC:2.7.1.121]	ko00561;	RH-23may17-540;	1	0.31
K00287	DHFR, folA; dihydrofolate reductase [EC:1.5.1.3]	ko00790;ko00670;ko01523;	CH-Jul18-bin44;GCA_003222175.1;GCA_003247675.1;GCA_004357415.1;GCA_004357565.1;GCA_004525115.1;GCA_009692115.1;GCA_009692185.1;GCA_011772755.1;GCA_011775655.1;GCA_012963225.1;GCA_013003805.1;GCA_013140635.1;GCA_016180765.1;GCA_016187705.1;GCA_016209985.1;GCA_016720905.1;GCA_016794825.1;GCA_016874005.1;GCA_902826425.1;GCA_902826755.1;N1_bin27;RH-23may17-540;TVG05_bin538;	24	7.36
K00254	DHODH, pyrD; dihydroorotate dehydrogenase [EC:1.3.5.2]	ko00240;	GCA_002724575.1;GCA_007121455.1;GCA_007121555.1;GCA_007121925.1;GCA_007125845.1;GCA_007129555.1;GCA_007692505.1;GCA_007692605.1;GCA_009380025.1;GCA_011055965.1;GCA_013694785.1;GCA_013696865.1;GCA_013820915.1;GCA_013821255.1;GCA_019240375.1;GCA_019348265.1;GCA_019348475.1;GCA_902805715.1;GCA_902805735.1;GCA_903906325.1;	20	6.13
K19189	dhpH; 2,6-dihydroxypyridine 3-monooxygenase [EC:1.14.13.10]	ko00760;	GCA_013822285.1;	1	0.31
K00627	DLAT, aceF, pdhC; pyruvate dehydrogenase E2 component (dihydrolipoamide acetyltransferase) [EC:2.3.1.12]	ko00010;ko00020;ko00620;	CH-Jul18-bin44;CH-Jul18-bin76;GCA_000010305.1;GCA_000522985.1;GCA_000695095.2;GCA_001724275.1;GCA_001802045.1;GCA_001802055.1;GCA_001802605.1;GCA_001914565.1;GCA_001915025.1;GCA_001917665.1;GCA_001919865.1;GCA_002215645.1;GCA_002238865.1;GCA_002291775.1;GCA_002295045.1;GCA_002295725.1;GCA_002311875.1;GCA_002313235.1;GCA_002313925.1;GCA_002323355.1;GCA_002331565.1;GCA_002346625.1;GCA_002346665.1;G…	301	92.33
K00382	DLD, lpd, pdhD; dihydrolipoamide dehydrogenase [EC:1.8.1.4]	ko00010;ko00020;ko00620;ko00630;ko00640;ko00260;ko00280;ko00310;ko00380;ko01522;	CH-Jul18-bin44;CH-Jul18-bin76;GCA_000010305.1;GCA_000522985.1;GCA_000695095.2;GCA_001724275.1;GCA_001802045.1;GCA_001802055.1;GCA_001802605.1;GCA_001914565.1;GCA_001915025.1;GCA_001917665.1;GCA_001919865.1;GCA_002215645.1;GCA_002238865.1;GCA_002291775.1;GCA_002295725.1;GCA_002311875.1;GCA_002313235.1;GCA_002313925.1;GCA_002323355.1;GCA_002331565.1;GCA_002346625.1;GCA_002346665.1;GCA_002347035.1;G…	286	87.73
K08092	dlgD; 3-dehydro-L-gulonate 2-dehydrogenase [EC:1.1.1.130]	ko00040;ko00053;	GCA_000522985.1;GCA_002215645.1;GCA_003223455.1;GCA_019240375.1;GCA_019348265.1;	5	1.53
K00658	DLST, sucB; 2-oxoglutarate dehydrogenase E2 component (dihydrolipoamide succinyltransferase) [EC:2.3.1.61]	ko00020;ko00310;ko00380;	CH-Jul18-bin44;GCA_000010305.1;GCA_000522985.1;GCA_000695095.2;GCA_001724275.1;GCA_002215645.1;GCA_002483225.1;GCA_003131365.1;GCA_003134915.1;GCA_003136975.1;GCA_003141205.1;GCA_003152485.1;GCA_003155795.1;GCA_003168085.1;GCA_003171215.1;GCA_003220885.1;GCA_003221805.1;GCA_003222065.1;GCA_003223455.1;GCA_003247675.1;GCA_007129555.1;GCA_009380025.1;GCA_009692115.1;GCA_009837975.1;GCA_010024675.1;…	112	34.36
K03367	dltA; D-alanine--poly(phosphoribitol) ligase subunit 1 [EC:6.1.1.13]	ko00473;ko02020;ko05150;ko01503;ko01522;	GCA_001724275.1;GCA_016702955.1;GCA_016704625.1;GCA_016705425.1;GCA_016709265.1;GCA_016715665.1;GCA_017990235.1;	7	2.15
K14188	dltC; D-alanine--poly(phosphoribitol) ligase subunit 2 [EC:6.1.1.13]	ko00473;ko02020;ko05150;ko01503;ko01522;	GCA_001724275.1;GCA_002215645.1;GCA_003221085.1;GCA_007122885.1;GCA_013002885.1;GCA_016702955.1;GCA_016704625.1;GCA_016705425.1;GCA_016709265.1;GCA_016715665.1;GCA_016794825.1;GCA_017990235.1;GCA_902826425.1;GCA_902826755.1;N1_bin27;	15	4.6
K20034	dmdB; 3-(methylthio)propionyl---CoA ligase [EC:6.2.1.44]	ko00920;	GCA_002291775.1;GCA_002295045.1;GCA_002295725.1;GCA_002311875.1;GCA_002313235.1;GCA_002313925.1;GCA_002348665.1;GCA_002390225.1;GCA_002501085.1;GCA_002695705.1;GCA_002724575.1;GCA_003223455.1;GCA_003482615.1;GCA_012960225.1;GCA_012963225.1;GCA_012965305.1;GCA_015664885.1;TVG06_bin501;	18	5.52
K20035	dmdC; 3-(methylthio)propanoyl-CoA dehydrogenase [EC:1.3.8.-]	ko00920;	GCA_004357565.1;	1	0.31
K20036	dmdD; (methylthio)acryloyl-CoA hydratase [EC:4.2.1.155]	ko00920;	GCA_017881545.1;	1	0.31
K00317	dmd-tmd; dimethylamine/trimethylamine dehydrogenase [EC:1.5.8.1 1.5.8.2]	ko00680;	GCA_002695705.1;GCA_011525845.1;GCA_014379355.1;GCA_016200495.1;GCA_016702715.1;GCA_016704465.1;GCA_016704625.1;GCA_016705425.1;GCA_016712265.1;GCA_016713015.1;GCA_016714015.1;GCA_016714295.1;GCA_016719105.1;GCA_016720905.1;GCA_016721935.1;GCA_902825965.1;RH-23may17-540;	17	5.21
K00315	DMGDH; dimethylglycine dehydrogenase [EC:1.5.8.4]	ko00260;	GCA_002295725.1;GCA_002711035.1;GCA_002712565.1;GCA_003447405.1;GCA_003482615.1;	5	1.53
K20454	dml; 2,3-dimethylmalate lyase [EC:4.1.3.32]	ko00760;	CH-Jul18-bin44;GCA_002347035.1;GCA_002712565.1;	3	0.92
K00446	dmpB, xylE; catechol 2,3-dioxygenase [EC:1.13.11.2]	ko00362;ko00361;ko00622;ko00643;	CH-Jul18-bin44;GCA_009692115.1;GCA_016874005.1;	3	0.92
K10217	dmpC, xylG, praB; aminomuconate-semialdehyde/2-hydroxymuconate-6-semialdehyde dehydrogenase [EC:1.2.1.32 1.2.1.85]	ko00380;ko00362;ko00622;	CH-Jul18-bin44;GCA_009692115.1;GCA_013140635.1;GCA_016794825.1;GCA_016874005.1;GCA_902826425.1;	6	1.84
K10216	dmpD, xylF; 2-hydroxymuconate-semialdehyde hydrolase [EC:3.7.1.9]	ko00362;ko00622;ko00643;	GCA_003223395.1;	1	0.31
K07306	dmsA; anaerobic dimethyl sulfoxide reductase subunit A [EC:1.8.5.3]	ko00920;ko01522;	GCA_003564295.1;GCA_007121435.1;GCA_007126035.1;GCA_012027055.1;GCA_016182795.1;GCA_016871855.1;GCA_017881505.1;N1_bin180;	8	2.45
K07307	dmsB; anaerobic dimethyl sulfoxide reductase subunit B	ko00920;ko01522;	GCA_002291775.1;GCA_002295725.1;GCA_003564295.1;GCA_007121435.1;GCA_007126035.1;GCA_016182795.1;GCA_016871855.1;GCA_017881505.1;N1_bin180;	9	2.76
K00184	dmsB; dimethyl sulfoxide reductase iron-sulfur subunit	ko00920;ko01522;	GCA_002404335.1;	1	0.31
K07308	dmsC; anaerobic dimethyl sulfoxide reductase subunit C	ko00920;ko01522;	GCA_002291775.1;GCA_002295725.1;GCA_003564295.1;GCA_007126035.1;GCA_017881505.1;	5	1.53
K00185	dmsC; dimethyl sulfoxide reductase membrane subunit	ko00920;ko01522;	GCA_016207445.1;GCA_017881445.1;	2	0.61
K00558	DNMT1, dcm; DNA (cytosine-5)-methyltransferase 1 [EC:2.1.1.37]	ko00270;ko05206;ko01522;ko01522;ko01522;ko01522;	GCA_000010305.1;GCA_000695095.2;GCA_001724275.1;GCA_002238865.1;GCA_002919185.1;GCA_003136975.1;GCA_003155795.1;GCA_003169895.1;GCA_003230295.1;GCA_003482615.1;GCA_003556585.1;GCA_007124095.1;GCA_007125795.1;GCA_009836005.1;GCA_009836275.1;GCA_009836825.1;GCA_009837975.1;GCA_009840215.1;GCA_009841005.1;GCA_009841015.1;GCA_009841165.1;GCA_009841475.1;GCA_009844885.1;GCA_009846385.1;GCA_011362545.1…	55	16.87
K15785	doeD; L-2,4-diaminobutyrate transaminase [EC:2.6.1.76]	ko00260;	GCA_015664885.1;GCA_016794825.1;GCA_018676505.1;GCA_902826615.1;GCA_902826755.1;	5	1.53
K16937	doxD; thiosulfate dehydrogenase (quinone) large subunit [EC:1.8.5.2]	ko00920;	GCA_001724275.1;GCA_001802605.1;GCA_001914565.1;GCA_001917665.1;GCA_001919865.1;GCA_002238865.1;GCA_002919185.1;GCA_003134915.1;GCA_003220795.1;GCA_003220905.1;GCA_003220935.1;GCA_003220975.1;GCA_003221045.1;GCA_003221085.1;GCA_003221995.1;GCA_003222035.1;GCA_003222055.1;GCA_003222085.1;GCA_003222115.1;GCA_003222135.1;GCA_003222235.1;GCA_003223475.1;GCA_003230295.1;GCA_003564295.1;GCA_007121435.1…	59	18.1
K16424	dpgA; 3,5-dihydroxyphenylacetyl-CoA synthase [EC:2.3.1.246]	ko01055;	GCA_017881505.1;GCA_018676505.1;	2	0.61
K00721	DPM1; dolichol-phosphate mannosyltransferase [EC:2.4.1.83]	ko00510;ko01522;	CH-Jul18-bin44;CH-Jul18-bin76;GCA_000010305.1;GCA_000522985.1;GCA_000695095.2;GCA_001724275.1;GCA_001802015.1;GCA_001802045.1;GCA_001802605.1;GCA_001914565.1;GCA_001914615.1;GCA_001915025.1;GCA_001917665.1;GCA_001919865.1;GCA_002215645.1;GCA_002238865.1;GCA_002295725.1;GCA_002311875.1;GCA_002313235.1;GCA_002313925.1;GCA_002323355.1;GCA_002331565.1;GCA_002346625.1;GCA_002346665.1;GCA_002347035.1;G…	303	92.94
K18693	DPP1, DPPL, PLPP4_5; diacylglycerol diphosphate phosphatase / phosphatidate phosphatase [EC:3.1.3.81 3.1.3.4]	ko00561;ko00564;	GCA_007122885.1;	1	0.31
K01464	DPYS, dht, hydA; dihydropyrimidinase [EC:3.5.2.2]	ko00240;ko00410;ko00770;ko00983;ko01522;	GCA_001802015.1;GCA_001802045.1;GCA_001802605.1;GCA_001915025.1;GCA_002215645.1;GCA_002238865.1;GCA_002348265.1;GCA_002348465.1;GCA_002348665.1;GCA_002377615.1;GCA_002390225.1;GCA_002404375.1;GCA_002450355.1;GCA_002500925.1;GCA_002697855.1;GCA_002711035.1;GCA_002718595.1;GCA_003131365.1;GCA_003134915.1;GCA_003220955.1;GCA_003221035.1;GCA_003221075.1;GCA_003221825.1;GCA_003221895.1;GCA_003221985.1…	86	26.38
K01753	dsdA; D-serine dehydratase [EC:4.3.1.18]	ko00260;	GCA_016209885.1;	1	0.31
K11180	dsrA; dissimilatory sulfite reductase alpha subunit [EC:1.8.99.5]	ko00920;ko00633;	N1_bin180;N1_bin27;	2	0.61
K11181	dsrB; dissimilatory sulfite reductase beta subunit [EC:1.8.99.5]	ko00920;ko00633;	N1_bin180;N1_bin27;	2	0.61
K01520	dut, DUT; dUTP pyrophosphatase [EC:3.6.1.23]	ko00240;ko00983;ko01522;	CH-Jul18-bin44;CH-Jul18-bin76;GCA_001724275.1;GCA_001919865.1;GCA_002215645.1;GCA_002295045.1;GCA_002311875.1;GCA_002313235.1;GCA_002313925.1;GCA_002346625.1;GCA_002346665.1;GCA_002347035.1;GCA_002348265.1;GCA_002348465.1;GCA_002348665.1;GCA_002377615.1;GCA_002390225.1;GCA_002450355.1;GCA_002500925.1;GCA_002501085.1;GCA_002695705.1;GCA_002697855.1;GCA_002711035.1;GCA_002712565.1;GCA_002718595.1;G…	191	58.59
K19073	DVR; divinyl chlorophyllide a 8-vinyl-reductase [EC:1.3.1.75]	ko00860;	GCA_000695095.2;GCA_002483225.1;GCA_003557525.1;GCA_003567615.1;GCA_007125795.1;GCA_010024675.1;GCA_011390805.1;GCA_011390885.1;GCA_011390935.1;GCA_013004105.1;GCA_013822035.1;GCA_014377535.1;GCA_014379355.1;GCA_014379705.1;GCA_016200495.1;GCA_016702715.1;GCA_016704625.1;GCA_016705425.1;GCA_016713015.1;GCA_016714295.1;GCA_016715665.1;GCA_016719105.1;GCA_016721935.1;GCA_016741895.1;GCA_018969225.1…	35	10.74
K00099	dxr; 1-deoxy-D-xylulose-5-phosphate reductoisomerase [EC:1.1.1.267]	ko00900;	CH-Jul18-bin44;CH-Jul18-bin76;GCA_000010305.1;GCA_000522985.1;GCA_000695095.2;GCA_001724275.1;GCA_001802015.1;GCA_001802045.1;GCA_001802055.1;GCA_001914565.1;GCA_001915025.1;GCA_001917665.1;GCA_001919865.1;GCA_002215645.1;GCA_002238865.1;GCA_002295045.1;GCA_002295725.1;GCA_002311875.1;GCA_002313235.1;GCA_002323355.1;GCA_002331565.1;GCA_002346665.1;GCA_002347035.1;GCA_002348265.1;GCA_002348465.1;G…	280	85.89
K01662	dxs; 1-deoxy-D-xylulose-5-phosphate synthase [EC:2.2.1.7]	ko00730;ko00900;	CH-Jul18-bin44;CH-Jul18-bin76;GCA_000010305.1;GCA_000522985.1;GCA_000695095.2;GCA_001724275.1;GCA_001802015.1;GCA_001802055.1;GCA_001802605.1;GCA_001914615.1;GCA_001917665.1;GCA_001919865.1;GCA_002215645.1;GCA_002295045.1;GCA_002295725.1;GCA_002313235.1;GCA_002313925.1;GCA_002323355.1;GCA_002346625.1;GCA_002346665.1;GCA_002347035.1;GCA_002348265.1;GCA_002348465.1;GCA_002377615.1;GCA_002390225.1;G…	245	75.15
K00001	E1.1.1.1, adh; alcohol dehydrogenase [EC:1.1.1.1]	ko00010;ko00620;ko00071;ko00350;ko00830;ko00625;ko00626;ko00980;ko00982;	GCA_000010305.1;GCA_002238865.1;GCA_003220955.1;GCA_003221035.1;GCA_007132965.1;GCA_009836825.1;GCA_009840215.1;GCA_009841475.1;GCA_009842845.1;GCA_009844885.1;	10	3.07
K00064	E1.1.1.122; D-threo-aldose 1-dehydrogenase [EC:1.1.1.122]	ko00051;ko00053;	GCA_011055965.1;	1	0.31
K00019	E1.1.1.30, bdh; 3-hydroxybutyrate dehydrogenase [EC:1.1.1.30]	ko00650;ko00072;	CH-Jul18-bin76;GCA_000010305.1;GCA_002295045.1;GCA_002295725.1;GCA_002311875.1;GCA_002313925.1;GCA_002323355.1;GCA_002347035.1;GCA_002348265.1;GCA_002348665.1;GCA_002390225.1;GCA_002483225.1;GCA_002500925.1;GCA_002501085.1;GCA_002695705.1;GCA_002697855.1;GCA_002724575.1;GCA_003221895.1;GCA_003222035.1;GCA_003222055.1;GCA_003228455.1;GCA_003486145.1;GCA_007122885.1;GCA_009692205.1;GCA_009836005.1;…	42	12.88
K00029	E1.1.1.40, maeB; malate dehydrogenase (oxaloacetate-decarboxylating)(NADP+) [EC:1.1.1.40]	ko00620;ko00710;ko03320;	CH-Jul18-bin76;GCA_000010305.1;GCA_000522985.1;GCA_000695095.2;GCA_001724275.1;GCA_001802015.1;GCA_001802055.1;GCA_001914615.1;GCA_001915025.1;GCA_001917665.1;GCA_001919865.1;GCA_002215645.1;GCA_002238865.1;GCA_002311875.1;GCA_002313925.1;GCA_002323355.1;GCA_002331565.1;GCA_002346665.1;GCA_002348265.1;GCA_002348465.1;GCA_002390225.1;GCA_002404335.1;GCA_002483225.1;GCA_002500925.1;GCA_002501085.1;…	217	66.56
K00038	E1.1.1.53; 3alpha(or 20beta)-hydroxysteroid dehydrogenase [EC:1.1.1.53]	ko00140;	N4_bin135;	1	0.31
K05275	E1.1.1.65; pyridoxine 4-dehydrogenase [EC:1.1.1.65]	ko00750;	GCA_000522985.1;GCA_003141205.1;GCA_003152485.1;GCA_003155795.1;GCA_003220905.1;GCA_003220975.1;GCA_003221005.1;GCA_003221085.1;GCA_003221755.1;GCA_003221875.1;GCA_003221975.1;GCA_003222035.1;GCA_003222055.1;GCA_003222085.1;GCA_003222135.1;GCA_003222205.1;GCA_003223475.1;GCA_007129555.1;GCA_009380025.1;GCA_013696125.1;GCA_013697785.1;GCA_013816855.1;GCA_014533865.1;GCA_016649655.1;GCA_016880225.1…	31	9.51
K05351	E1.1.1.9; D-xylulose reductase [EC:1.1.1.9]	ko00040;	GCA_013140635.1;	1	0.31
K06151	E1.1.99.3A; gluconate 2-dehydrogenase alpha chain [EC:1.1.99.3]	ko00030;	GCA_002311875.1;GCA_002313235.1;GCA_002313925.1;GCA_002347035.1;GCA_002348665.1;GCA_002501085.1;GCA_002711035.1;GCA_002724575.1;GCA_003447405.1;GCA_007132965.1;GCA_009380025.1;GCA_012267505.1;GCA_012960225.1;GCA_015664885.1;GCA_016873995.1;GCA_902805735.1;N4_bin135;TVG06_bin147;TVG06_bin501;	19	5.83
K06152	E1.1.99.3G; gluconate 2-dehydrogenase gamma chain [EC:1.1.99.3]	ko00030;	CH-Jul18-bin76;GCA_000010305.1;GCA_000522985.1;GCA_001724275.1;GCA_001802045.1;GCA_001802605.1;GCA_001914565.1;GCA_001914615.1;GCA_001915025.1;GCA_001919865.1;GCA_002291775.1;GCA_002311875.1;GCA_002313235.1;GCA_002313925.1;GCA_002347035.1;GCA_002348465.1;GCA_002348665.1;GCA_002390225.1;GCA_002404335.1;GCA_002404375.1;GCA_002500925.1;GCA_002501085.1;GCA_002711035.1;GCA_002724575.1;GCA_002919185.1;…	162	49.69
K00450	E1.13.11.4; gentisate 1,2-dioxygenase [EC:1.13.11.4]	ko00350;	GCA_002695705.1;GCA_014533865.1;GCA_016209945.1;	3	0.92
K00467	E1.13.12.4; lactate 2-monooxygenase [EC:1.13.12.4]	ko00620;	GCA_000522985.1;GCA_003152485.1;GCA_003221005.1;GCA_003221975.1;GCA_003221995.1;GCA_003222115.1;GCA_004357415.1;GCA_011055965.1;GCA_013004105.1;GCA_013361935.1;GCA_016207385.1;GCA_016720905.1;GCA_017881685.1;GCA_019348475.1;RE-23may17-307;	15	4.6
K09461	E1.14.13.40; anthraniloyl-CoA monooxygenase [EC:1.14.13.40]	ko00627;	GCA_000010305.1;GCA_000522985.1;GCA_000695095.2;GCA_001724275.1;GCA_001802605.1;GCA_001915025.1;GCA_002238865.1;GCA_002323355.1;GCA_002348465.1;GCA_002390225.1;GCA_002483225.1;GCA_002500925.1;GCA_002697855.1;GCA_002737115.1;GCA_003220795.1;GCA_003220905.1;GCA_003220955.1;GCA_003220975.1;GCA_003221035.1;GCA_003221045.1;GCA_003221075.1;GCA_003221085.1;GCA_003221985.1;GCA_003222035.1;GCA_003222115.1…	109	33.44
K04035	E1.14.13.81, acsF, chlE; magnesium-protoporphyrin IX monomethyl ester (oxidative) cyclase [EC:1.14.13.81]	ko00860;	GCA_000695095.2;GCA_002331565.1;GCA_002483225.1;GCA_002737115.1;GCA_003556585.1;GCA_003557525.1;GCA_003567615.1;GCA_007121555.1;GCA_007121925.1;GCA_007125795.1;GCA_007692505.1;GCA_007692605.1;GCA_011390805.1;GCA_011390885.1;GCA_011390935.1;GCA_013004105.1;GCA_013822035.1;GCA_014379355.1;GCA_016713435.1;GCA_016741895.1;GCA_016871895.1;GCA_016873975.1;GCA_017990235.1;GCA_018969225.1;GCA_902825965.1…	36	11.04
K00525	E1.17.4.1A, nrdA, nrdE; ribonucleoside-diphosphate reductase alpha chain [EC:1.17.4.1]	ko00230;ko00240;ko01522;	CH-Jul18-bin44;CH-Jul18-bin76;GCA_000010305.1;GCA_000522985.1;GCA_000695095.2;GCA_001724275.1;GCA_001802015.1;GCA_001802045.1;GCA_001914615.1;GCA_001915025.1;GCA_001917665.1;GCA_001919865.1;GCA_002215645.1;GCA_002238865.1;GCA_002291775.1;GCA_002295045.1;GCA_002311875.1;GCA_002313235.1;GCA_002313925.1;GCA_002323355.1;GCA_002346625.1;GCA_002346665.1;GCA_002347035.1;GCA_002348265.1;GCA_002348465.1;G…	236	72.39
K00526	E1.17.4.1B, nrdB, nrdF; ribonucleoside-diphosphate reductase beta chain [EC:1.17.4.1]	ko00230;ko00240;ko01522;	GCA_000010305.1;GCA_001914565.1;GCA_003220905.1;GCA_003220975.1;GCA_003221085.1;GCA_003221755.1;GCA_003222035.1;GCA_003222085.1;GCA_003222205.1;GCA_003223415.1;GCA_003223475.1;GCA_009380025.1;GCA_011774835.1;GCA_013004105.1;GCA_014377535.1;GCA_016200495.1;GCA_016714015.1;GCA_016720905.1;GCA_016874005.1;GCA_016880225.1;GCA_903900795.1;GCA_903927125.1;GCA_903934235.1;GCA_903937855.1;N4_bin22;RH-26j…	26	7.98
K00132	E1.2.1.10; acetaldehyde dehydrogenase (acetylating) [EC:1.2.1.10]	ko00620;ko00650;	GCA_001724275.1;GCA_001802605.1;GCA_003157535.1;GCA_009692185.1;GCA_013361935.1;GCA_013817545.1;GCA_016179225.1;GCA_016191225.1;GCA_016207385.1;GCA_016207445.1;GCA_016209965.1;GCA_016209985.1;GCA_016702715.1;GCA_016704465.1;GCA_016704625.1;GCA_016705425.1;GCA_016712265.1;GCA_016713015.1;GCA_016714295.1;GCA_016715665.1;GCA_016719105.1;GCA_016794735.1;GCA_019186945.1;GCA_902826615.1;N1_bin27;	25	7.67
K18612	E1.2.1.100; 5-formyl-3-hydroxy-2-methylpyridine 4-carboxylic acid 5-dehydrogenase [EC:1.2.1.100]	ko00750;	GCA_003222115.1;	1	0.31
K00294	E1.2.1.88; 1-pyrroline-5-carboxylate dehydrogenase [EC:1.2.1.88]	ko00250;ko00330;	CH-Jul18-bin44;GCA_000010305.1;GCA_000522985.1;GCA_000695095.2;GCA_001724275.1;GCA_001802015.1;GCA_001802045.1;GCA_001802055.1;GCA_001914615.1;GCA_001915025.1;GCA_001917665.1;GCA_001919865.1;GCA_002215645.1;GCA_002238865.1;GCA_002295045.1;GCA_002295725.1;GCA_002311875.1;GCA_002313235.1;GCA_002348265.1;GCA_002348465.1;GCA_002377615.1;GCA_002390225.1;GCA_002404375.1;GCA_002450355.1;GCA_002483225.1;…	257	78.83
K00158	E1.2.3.3, poxL; pyruvate oxidase [EC:1.2.3.3]	ko00620;	GCA_002238865.1;GCA_004357415.1;GCA_004525115.1;	3	0.92
K00217	E1.3.1.32; maleylacetate reductase [EC:1.3.1.32]	ko00362;ko00364;ko00361;ko00623;	GCA_003251175.1;GCA_003556585.1;GCA_003559555.1;GCA_007122915.1;GCA_007124095.1;GCA_007125845.1;GCA_007130605.1;GCA_013813715.1;GCA_016209885.1;GCA_017881685.1;GCA_019239705.1;	11	3.37
K00232	E1.3.3.6, ACOX1, ACOX3; acyl-CoA oxidase [EC:1.3.3.6]	ko00640;ko00071;ko00592;ko01040;ko00410;ko04024;ko04146;ko03320;	CH-Jul18-bin76;GCA_002238865.1;GCA_003559555.1;GCA_007120875.1;GCA_007121455.1;GCA_007121555.1;GCA_007121925.1;GCA_007122885.1;GCA_007122915.1;GCA_007124095.1;GCA_007125795.1;GCA_007125845.1;GCA_007127575.1;GCA_007130605.1;GCA_007132965.1;GCA_007692505.1;GCA_007692605.1;GCA_009692205.1;GCA_009835625.1;GCA_009836005.1;GCA_009836825.1;GCA_009837975.1;GCA_009840215.1;GCA_009841005.1;GCA_009841015.1;…	51	15.64
K00262	E1.4.1.4, gdhA; glutamate dehydrogenase (NADP+) [EC:1.4.1.4]	ko00910;ko00250;ko00220;	GCA_001802045.1;GCA_003556585.1;GCA_003556625.1;GCA_003559555.1;GCA_004357415.1;GCA_004525115.1;GCA_007121435.1;GCA_007121455.1;GCA_007121555.1;GCA_007125845.1;GCA_007126035.1;GCA_007127575.1;GCA_007129555.1;GCA_007132965.1;GCA_009380025.1;GCA_009842845.1;GCA_013003805.1;GCA_013822425.1;GCA_016182795.1;GCA_016186865.1;GCA_016187705.1;GCA_016209985.1;GCA_016649455.1;GCA_016720905.1;GCA_016871855.1…	31	9.51
K00263	E1.4.1.9; leucine dehydrogenase [EC:1.4.1.9]	ko00280;ko00290;	CH-Jul18-bin44;CH-Jul18-bin76;GCA_000010305.1;GCA_000522985.1;GCA_000695095.2;GCA_001724275.1;GCA_001802605.1;GCA_001915025.1;GCA_001917665.1;GCA_002215645.1;GCA_002238865.1;GCA_002295725.1;GCA_002323355.1;GCA_002346625.1;GCA_002348265.1;GCA_002348465.1;GCA_002390225.1;GCA_002404335.1;GCA_002404375.1;GCA_002483225.1;GCA_002500925.1;GCA_002501085.1;GCA_002697855.1;GCA_002711035.1;GCA_002919185.1;G…	248	76.07
K00301	E1.5.3.1; sarcosine oxidase [EC:1.5.3.1]	ko00260;	GCA_000522985.1;GCA_000695095.2;GCA_001802045.1;GCA_001914565.1;GCA_001914615.1;GCA_001915025.1;GCA_001917665.1;GCA_001919865.1;GCA_002238865.1;GCA_002291775.1;GCA_002295725.1;GCA_002331565.1;GCA_002390225.1;GCA_002483225.1;GCA_002711035.1;GCA_002737115.1;GCA_003141205.1;GCA_003152485.1;GCA_003168085.1;GCA_003171215.1;GCA_003220795.1;GCA_003220885.1;GCA_003220905.1;GCA_003220935.1;GCA_003220955.1…	143	43.87
K00364	E1.7.1.7, guaC; GMP reductase [EC:1.7.1.7]	ko00230;	RH-26jul17-212;	1	0.31
K05928	E2.1.1.95; tocopherol O-methyltransferase [EC:2.1.1.95]	ko00130;	CH-Jul18-bin76;GCA_007120875.1;GCA_007121455.1;GCA_007121925.1;GCA_007122885.1;GCA_007127575.1;GCA_007692505.1;GCA_007692605.1;GCA_009692205.1;GCA_011774835.1;GCA_012267505.1;GCA_016720905.1;GCA_016873995.1;N4_bin135;N5_bin261;TVG05_bin235;ZH-3nov15-212;	17	5.21
K00615	E2.2.1.1, tktA, tktB; transketolase [EC:2.2.1.1]	ko00030;ko00710;ko01051;	CH-Jul18-bin44;CH-Jul18-bin76;GCA_000010305.1;GCA_000522985.1;GCA_000695095.2;GCA_001724275.1;GCA_001802015.1;GCA_001802055.1;GCA_001914565.1;GCA_001914615.1;GCA_001915025.1;GCA_002215645.1;GCA_002238865.1;GCA_002291775.1;GCA_002295045.1;GCA_002295725.1;GCA_002311875.1;GCA_002313235.1;GCA_002313925.1;GCA_002323355.1;GCA_002331565.1;GCA_002346665.1;GCA_002347035.1;GCA_002348265.1;GCA_002348465.1;G…	268	82.21
K00616	E2.2.1.2, talA, talB; transaldolase [EC:2.2.1.2]	ko00030;	CH-Jul18-bin44;CH-Jul18-bin76;GCA_000010305.1;GCA_000522985.1;GCA_000695095.2;GCA_001724275.1;GCA_001802055.1;GCA_001914565.1;GCA_001914615.1;GCA_001915025.1;GCA_001919865.1;GCA_002215645.1;GCA_002238865.1;GCA_002295045.1;GCA_002295725.1;GCA_002311875.1;GCA_002313235.1;GCA_002313925.1;GCA_002323355.1;GCA_002331565.1;GCA_002346665.1;GCA_002347035.1;GCA_002348265.1;GCA_002348465.1;GCA_002377615.1;G…	277	84.97
K01652	E2.2.1.6L, ilvB, ilvG, ilvI; acetolactate synthase I/II/III large subunit [EC:2.2.1.6]	ko00650;ko00660;ko00290;ko00770;	CH-Jul18-bin44;CH-Jul18-bin76;GCA_000522985.1;GCA_001724275.1;GCA_001802015.1;GCA_001802055.1;GCA_001914565.1;GCA_001915025.1;GCA_001919865.1;GCA_002215645.1;GCA_002295045.1;GCA_002295725.1;GCA_002311875.1;GCA_002313925.1;GCA_002346665.1;GCA_002347035.1;GCA_002348665.1;GCA_002377615.1;GCA_002404375.1;GCA_002450355.1;GCA_002501085.1;GCA_002695705.1;GCA_002711035.1;GCA_002712565.1;GCA_002716565.1;G…	166	50.92
K01653	E2.2.1.6S, ilvH, ilvN; acetolactate synthase I/III small subunit [EC:2.2.1.6]	ko00650;ko00660;ko00290;ko00770;	CH-Jul18-bin76;GCA_000522985.1;GCA_001914565.1;GCA_002215645.1;GCA_002291775.1;GCA_002295725.1;GCA_002347035.1;GCA_002404335.1;GCA_002695705.1;GCA_002712565.1;GCA_003131365.1;GCA_003134915.1;GCA_003141205.1;GCA_003220885.1;GCA_003220975.1;GCA_003221805.1;GCA_003221995.1;GCA_003222065.1;GCA_003222115.1;GCA_003222235.1;GCA_003223425.1;GCA_003223455.1;GCA_003482615.1;GCA_007124095.1;GCA_007125845.1;…	70	21.47
K00643	E2.3.1.37, ALAS; 5-aminolevulinate synthase [EC:2.3.1.37]	ko00260;ko00860;ko01522;	CH-Jul18-bin76;GCA_009692205.1;GCA_016873995.1;	3	0.92
K00656	E2.3.1.54, pflD; formate C-acetyltransferase [EC:2.3.1.54]	ko00620;ko00640;ko00650;	GCA_003557525.1;GCA_011362545.1;	2	0.61
K00625	E2.3.1.8, pta; phosphate acetyltransferase [EC:2.3.1.8]	ko00620;ko00640;ko00720;ko00680;ko00430;	GCA_000010305.1;GCA_000522985.1;GCA_000695095.2;GCA_001724275.1;GCA_001802015.1;GCA_001802045.1;GCA_001802055.1;GCA_001802605.1;GCA_001914615.1;GCA_001919865.1;GCA_002215645.1;GCA_002238865.1;GCA_002346625.1;GCA_002346665.1;GCA_002390225.1;GCA_002404375.1;GCA_002483225.1;GCA_002919185.1;GCA_003131365.1;GCA_003134915.1;GCA_003152485.1;GCA_003155795.1;GCA_003157095.1;GCA_003157535.1;GCA_003168085.1…	211	64.72
K01641	E2.3.3.10; hydroxymethylglutaryl-CoA synthase [EC:2.3.3.10]	ko00650;ko00072;ko00280;ko00900;ko03320;	GCA_003564295.1;GCA_007121435.1;GCA_007126035.1;GCA_013822425.1;GCA_016180765.1;GCA_016186865.1;GCA_016192495.1;GCA_016199245.1;GCA_016209985.1;GCA_016712265.1;GCA_017889745.1;N1_bin180;N1_bin27;	13	3.99
K00696	E2.4.1.14; sucrose-phosphate synthase [EC:2.4.1.14]	ko00500;	GCA_007121435.1;	1	0.31
K00702	E2.4.1.20; cellobiose phosphorylase [EC:2.4.1.20]	ko00500;	GCA_003556585.1;GCA_013361745.1;GCA_016713435.1;	3	0.92
K05947	E2.4.1.217; mannosyl-3-phosphoglycerate synthase [EC:2.4.1.217]	ko00051;ko01522;	GCA_016209885.1;	1	0.31
K05341	E2.4.1.4; amylosucrase [EC:2.4.1.4]	ko00500;	N1_bin180;N5_bin261;	2	0.61
K00690	E2.4.1.7; sucrose phosphorylase [EC:2.4.1.7]	ko00500;	GCA_002697855.1;	1	0.31
K00768	E2.4.2.21, cobU, cobT; nicotinate-nucleotide--dimethylbenzimidazole phosphoribosyltransferase [EC:2.4.2.21]	ko00860;	GCA_000010305.1;GCA_002483225.1;GCA_003141205.1;GCA_003557525.1;GCA_007121455.1;GCA_007121555.1;GCA_007122885.1;GCA_009841015.1;GCA_009841165.1;GCA_009845855.1;GCA_011775655.1;GCA_012270965.1;GCA_013822035.1;GCA_016741895.1;GCA_016742275.1;GCA_019240375.1;GCA_019348265.1;GCA_902805735.1;	18	5.52
K17104	E2.5.1.41; phosphoglycerol geranylgeranyltransferase [EC:2.5.1.41]	ko00564;	GCA_001802015.1;GCA_001915025.1;GCA_001917665.1;GCA_001919865.1;GCA_003157095.1;GCA_003157535.1;GCA_003220795.1;GCA_003220935.1;GCA_003220955.1;GCA_003220975.1;GCA_003221035.1;GCA_003221045.1;GCA_003221075.1;GCA_003221755.1;GCA_003221825.1;GCA_003221875.1;GCA_003221895.1;GCA_003222035.1;GCA_003222055.1;GCA_003222085.1;GCA_003222115.1;GCA_003222135.1;GCA_003222195.1;GCA_003222205.1;GCA_003223395.1…	31	9.51
K17105	E2.5.1.42; geranylgeranylglycerol-phosphate geranylgeranyltransferase [EC:2.5.1.42]	ko00564;	GCA_000695095.2;GCA_001802605.1;GCA_001914565.1;GCA_001914615.1;GCA_001915025.1;GCA_001919865.1;GCA_003220795.1;GCA_003220905.1;GCA_003220975.1;GCA_003221035.1;GCA_003221075.1;GCA_003221085.1;GCA_003221755.1;GCA_003221825.1;GCA_003221895.1;GCA_003221985.1;GCA_003221995.1;GCA_003222035.1;GCA_003222055.1;GCA_003222085.1;GCA_003222115.1;GCA_003222135.1;GCA_003222195.1;GCA_003222205.1;GCA_003222235.1…	35	10.74
K01626	E2.5.1.54, aroF, aroG, aroH; 3-deoxy-7-phosphoheptulonate synthase [EC:2.5.1.54]	ko00400;ko02024;	CH-Jul18-bin76;GCA_000010305.1;GCA_001724275.1;GCA_007124095.1;GCA_007125845.1;GCA_009692205.1;GCA_013002875.1;GCA_016702715.1;GCA_016702955.1;GCA_016704465.1;GCA_016704625.1;GCA_016705425.1;GCA_016709265.1;GCA_016713015.1;GCA_016713435.1;GCA_016714295.1;GCA_016715665.1;GCA_016719105.1;GCA_016721935.1;GCA_016794805.1;GCA_016873995.1;GCA_017990235.1;	22	6.75
K12503	E2.5.1.68; short-chain Z-isoprenyl diphosphate synthase [EC:2.5.1.68]	ko00900;ko01522;	GCA_019348475.1;	1	0.31
K00822	E2.6.1.18; beta-alanine--pyruvate transaminase [EC:2.6.1.18]	ko00640;ko00280;ko00410;ko01522;	GCA_000010305.1;GCA_000522985.1;GCA_001724275.1;GCA_002331565.1;GCA_002737115.1;GCA_003152485.1;GCA_003222065.1;GCA_011390805.1;GCA_011390885.1;GCA_011390935.1;GCA_011525845.1;GCA_013360595.1;GCA_013361335.1;GCA_013822425.1;GCA_014377535.1;GCA_014379355.1;GCA_014379705.1;GCA_016191225.1;GCA_016194585.1;GCA_016200495.1;GCA_016702715.1;GCA_016704465.1;GCA_016704625.1;GCA_016705425.1;GCA_016712265.1…	53	16.26
K00826	E2.6.1.42, ilvE; branched-chain amino acid aminotransferase [EC:2.6.1.42]	ko00270;ko00280;ko00290;ko00770;ko00966;ko01522;	CH-Jul18-bin44;CH-Jul18-bin76;GCA_000010305.1;GCA_000522985.1;GCA_000695095.2;GCA_001724275.1;GCA_001802015.1;GCA_001802055.1;GCA_001802605.1;GCA_001914565.1;GCA_001914615.1;GCA_001915025.1;GCA_001917665.1;GCA_001919865.1;GCA_002215645.1;GCA_002238865.1;GCA_002295045.1;GCA_002295725.1;GCA_002311875.1;GCA_002313235.1;GCA_002313925.1;GCA_002323355.1;GCA_002346625.1;GCA_002346665.1;GCA_002347035.1;G…	271	83.13
K10206	E2.6.1.83; LL-diaminopimelate aminotransferase [EC:2.6.1.83]	ko00300;ko01522;	CH-Jul18-bin44;CH-Jul18-bin76;GCA_000010305.1;GCA_000522985.1;GCA_000695095.2;GCA_001724275.1;GCA_001802045.1;GCA_001802055.1;GCA_001802605.1;GCA_001914565.1;GCA_001919865.1;GCA_002215645.1;GCA_002295045.1;GCA_002295725.1;GCA_002311875.1;GCA_002313235.1;GCA_002313925.1;GCA_002323355.1;GCA_002331565.1;GCA_002346625.1;GCA_002347035.1;GCA_002348265.1;GCA_002348465.1;GCA_002348665.1;GCA_002377615.1;G…	245	75.15
K00856	E2.7.1.20, ADK; adenosine kinase [EC:2.7.1.20]	ko00230;	CH-Jul18-bin76;GCA_002238865.1;GCA_002697855.1;GCA_002711035.1;GCA_002712565.1;GCA_002724575.1;GCA_003221005.1;GCA_003221975.1;GCA_003221985.1;GCA_003222035.1;GCA_003222055.1;GCA_003223395.1;GCA_003223475.1;GCA_003230295.1;GCA_003445355.1;GCA_003447405.1;GCA_003482615.1;GCA_003486145.1;GCA_003559555.1;GCA_007120875.1;GCA_007121455.1;GCA_009692205.1;GCA_009835625.1;GCA_009840215.1;GCA_009841165.1;…	37	11.35
K00847	E2.7.1.4, scrK; fructokinase [EC:2.7.1.4]	ko00051;ko00500;ko00520;	GCA_000010305.1;GCA_000522985.1;GCA_000695095.2;GCA_001724275.1;GCA_001914615.1;GCA_001919865.1;GCA_002291775.1;GCA_002295725.1;GCA_002331565.1;GCA_002404335.1;GCA_002483225.1;GCA_002711035.1;GCA_002712565.1;GCA_002737115.1;GCA_003131365.1;GCA_003134915.1;GCA_003220795.1;GCA_003220885.1;GCA_003220905.1;GCA_003220935.1;GCA_003221035.1;GCA_003221875.1;GCA_003221895.1;GCA_003221975.1;GCA_003222035.1…	84	25.77
K00942	E2.7.4.8, gmk; guanylate kinase [EC:2.7.4.8]	ko00230;	CH-Jul18-bin44;CH-Jul18-bin76;GCA_000010305.1;GCA_000522985.1;GCA_000695095.2;GCA_001724275.1;GCA_001802015.1;GCA_001802045.1;GCA_001802605.1;GCA_001914565.1;GCA_001914615.1;GCA_001915025.1;GCA_001917665.1;GCA_001919865.1;GCA_002215645.1;GCA_002238865.1;GCA_002291775.1;GCA_002295045.1;GCA_002295725.1;GCA_002313235.1;GCA_002313925.1;GCA_002323355.1;GCA_002346625.1;GCA_002346665.1;GCA_002347035.1;G…	287	88.04
K07816	E2.7.6.5X; putative GTP pyrophosphokinase [EC:2.7.6.5]	ko00230;	GCA_003134915.1;GCA_007122915.1;GCA_013140635.1;GCA_019348475.1;GCA_902825965.1;GCA_902826615.1;N1_bin27;	7	2.15
K00954	E2.7.7.3A, coaD, kdtB; pantetheine-phosphate adenylyltransferase [EC:2.7.7.3]	ko00770;	CH-Jul18-bin44;CH-Jul18-bin76;GCA_000010305.1;GCA_000522985.1;GCA_000695095.2;GCA_001724275.1;GCA_001802015.1;GCA_001802045.1;GCA_001802605.1;GCA_001914615.1;GCA_001919865.1;GCA_002215645.1;GCA_002238865.1;GCA_002295045.1;GCA_002295725.1;GCA_002311875.1;GCA_002313235.1;GCA_002313925.1;GCA_002323355.1;GCA_002346625.1;GCA_002346665.1;GCA_002347035.1;GCA_002348265.1;GCA_002348465.1;GCA_002377615.1;G…	278	85.28
K00981	E2.7.7.41, CDS1, CDS2, cdsA; phosphatidate cytidylyltransferase [EC:2.7.7.41]	ko00564;ko04070;	CH-Jul18-bin44;CH-Jul18-bin76;GCA_000010305.1;GCA_000522985.1;GCA_000695095.2;GCA_001724275.1;GCA_001802015.1;GCA_001802055.1;GCA_001802605.1;GCA_001914565.1;GCA_001915025.1;GCA_001917665.1;GCA_001919865.1;GCA_002215645.1;GCA_002238865.1;GCA_002295045.1;GCA_002295725.1;GCA_002311875.1;GCA_002313235.1;GCA_002313925.1;GCA_002331565.1;GCA_002346665.1;GCA_002347035.1;GCA_002348265.1;GCA_002348465.1;G…	283	86.81
K19710	E2.7.7.53; ATP adenylyltransferase [EC:2.7.7.53]	ko00230;	GCA_003482615.1;	1	0.31
K02233	E2.7.8.26, cobS, cobV; adenosylcobinamide-GDP ribazoletransferase [EC:2.7.8.26]	ko00860;	GCA_000010305.1;GCA_002483225.1;GCA_003141205.1;GCA_003557525.1;GCA_007122885.1;GCA_009835625.1;GCA_009841015.1;GCA_009841165.1;GCA_009844885.1;GCA_009845855.1;GCA_011775655.1;GCA_012270965.1;GCA_013822035.1;GCA_014533865.1;GCA_016741895.1;GCA_016742275.1;GCA_019240375.1;GCA_902805715.1;GCA_902805735.1;	19	5.83
K01028	E2.8.3.5A, scoA; 3-oxoacid CoA-transferase subunit A [EC:2.8.3.5]	ko00650;ko00072;ko00280;	CH-Jul18-bin44;GCA_003222175.1;GCA_003247675.1;GCA_009692115.1;GCA_011362545.1;GCA_013140635.1;GCA_016874005.1;GCA_017889745.1;GCA_902826425.1;GCA_902826755.1;	10	3.07
K01029	E2.8.3.5B, scoB; 3-oxoacid CoA-transferase subunit B [EC:2.8.3.5]	ko00650;ko00072;ko00280;	CH-Jul18-bin44;GCA_003222175.1;GCA_003247675.1;GCA_009692115.1;GCA_009692185.1;GCA_011362545.1;GCA_013140635.1;GCA_013816705.1;GCA_016874005.1;GCA_017889745.1;GCA_902826425.1;	11	3.37
K01051	E3.1.1.11; pectinesterase [EC:3.1.1.11]	ko00040;ko02020;	GCA_000522985.1;GCA_012027055.1;GCA_014378185.1;GCA_016742275.1;GCA_017881445.1;	5	1.53
K01061	E3.1.1.45; carboxymethylenebutenolidase [EC:3.1.1.45]	ko00364;ko00361;ko00623;	CH-Jul18-bin44;CH-Jul18-bin76;GCA_000010305.1;GCA_000522985.1;GCA_000695095.2;GCA_001724275.1;GCA_001802045.1;GCA_001802055.1;GCA_001802605.1;GCA_001914565.1;GCA_001915025.1;GCA_001917665.1;GCA_001919865.1;GCA_002215645.1;GCA_002238865.1;GCA_002291775.1;GCA_002295045.1;GCA_002295725.1;GCA_002311875.1;GCA_002313235.1;GCA_002313925.1;GCA_002323355.1;GCA_002331565.1;GCA_002346665.1;GCA_002348265.1;G…	271	83.13
K01075	E3.1.2.23; 4-hydroxybenzoyl-CoA thioesterase [EC:3.1.2.23]	ko00130;ko00362;	GCA_000010305.1;GCA_000695095.2;GCA_002331565.1;GCA_013822425.1;GCA_016182795.1;GCA_016199245.1;GCA_016200495.1;GCA_016702715.1;GCA_016704625.1;GCA_016705425.1;GCA_016713015.1;GCA_016714295.1;GCA_016715665.1;GCA_016719105.1;GCA_016721935.1;GCA_016871895.1;GCA_017881595.1;GCA_019186945.1;GCA_019348215.1;RH-26jul17-212;	20	6.13
K12073	E3.1.2.28; 1,4-dihydroxy-2-naphthoyl-CoA hydrolase [EC:3.1.2.28]	ko00130;	GCA_007126035.1;	1	0.31
K01077	E3.1.3.1, phoA, phoB; alkaline phosphatase [EC:3.1.3.1]	ko00730;ko00790;ko02020;ko01522;ko01522;	GCA_001802045.1;GCA_002346665.1;GCA_002377615.1;GCA_002450355.1;GCA_002716565.1;GCA_002718595.1;GCA_003228455.1;GCA_003557525.1;GCA_003567615.1;GCA_007121435.1;GCA_007121555.1;GCA_007121925.1;GCA_007125795.1;GCA_007126035.1;GCA_007129555.1;GCA_007692505.1;GCA_007692605.1;GCA_009380025.1;GCA_011772755.1;GCA_012026705.1;GCA_012027055.1;GCA_012267505.1;GCA_012959595.1;GCA_012965305.1;GCA_013002875.1…	37	11.35
K04486	E3.1.3.15B; histidinol-phosphatase (PHP family) [EC:3.1.3.15]	ko00340;	GCA_003141205.1;GCA_007125795.1;GCA_011774835.1;GCA_016209945.1;GCA_018679175.1;TVG05_bin235;	6	1.84
K01092	E3.1.3.25, IMPA, suhB; myo-inositol-1(or 4)-monophosphatase [EC:3.1.3.25]	ko00562;ko00521;ko04070;	CH-Jul18-bin44;CH-Jul18-bin76;GCA_000010305.1;GCA_000522985.1;GCA_000695095.2;GCA_001724275.1;GCA_001802055.1;GCA_001914565.1;GCA_001914615.1;GCA_001915025.1;GCA_002215645.1;GCA_002238865.1;GCA_002291775.1;GCA_002295045.1;GCA_002295725.1;GCA_002311875.1;GCA_002313235.1;GCA_002313925.1;GCA_002323355.1;GCA_002331565.1;GCA_002346625.1;GCA_002347035.1;GCA_002348465.1;GCA_002348665.1;GCA_002377615.1;G…	269	82.52
K01081	E3.1.3.5; 5'-nucleotidase [EC:3.1.3.5]	ko00230;ko00240;ko00760;	CH-Jul18-bin44;GCA_000522985.1;GCA_001914565.1;GCA_001914615.1;GCA_001917665.1;GCA_001919865.1;GCA_002238865.1;GCA_003157095.1;GCA_003157535.1;GCA_003220935.1;GCA_003220955.1;GCA_003220975.1;GCA_003221805.1;GCA_003221985.1;GCA_003221995.1;GCA_003222115.1;GCA_003222175.1;GCA_003223415.1;GCA_003223425.1;GCA_003559555.1;GCA_003567615.1;GCA_007120875.1;GCA_007692505.1;GCA_009380025.1;GCA_009692115.1;…	51	15.64
K07026	E3.1.3.70; mannosyl-3-phosphoglycerate phosphatase [EC:3.1.3.70]	ko00051;	GCA_000010305.1;GCA_000695095.2;GCA_001724275.1;GCA_002483225.1;GCA_011362545.1;GCA_011775655.1;GCA_012026705.1;GCA_013004105.1;GCA_013822035.1;GCA_016179225.1;GCA_016182795.1;GCA_016209885.1;GCA_016209965.1;GCA_016702715.1;GCA_016704465.1;GCA_016704625.1;GCA_016705425.1;GCA_016712265.1;GCA_016713015.1;GCA_016714295.1;GCA_016715665.1;GCA_016719105.1;GCA_016721935.1;GCA_016742275.1;GCA_902826615.1;	25	7.67
K01083	E3.1.3.8; 3-phytase [EC:3.1.3.8]	ko00562;	GCA_000010305.1;GCA_000695095.2;GCA_002331565.1;GCA_002697855.1;GCA_009380025.1;GCA_011390645.1;GCA_011390805.1;GCA_011390885.1;GCA_011390935.1;GCA_013002875.1;GCA_013004105.1;GCA_013820915.1;GCA_014377535.1;GCA_014379705.1;GCA_016191225.1;GCA_016704275.1;GCA_016705425.1;GCA_016709975.1;GCA_016712265.1;GCA_016713015.1;GCA_016714295.1;GCA_016717965.1;GCA_016720805.1;GCA_016871895.1;GCA_018969225.1…	37	11.35
K01126	E3.1.4.46, glpQ, ugpQ; glycerophosphoryl diester phosphodiesterase [EC:3.1.4.46]	ko00564;	CH-Jul18-bin44;CH-Jul18-bin76;GCA_000010305.1;GCA_000522985.1;GCA_000695095.2;GCA_001724275.1;GCA_001802015.1;GCA_001802045.1;GCA_001802055.1;GCA_001914565.1;GCA_001914615.1;GCA_001915025.1;GCA_001917665.1;GCA_001919865.1;GCA_002215645.1;GCA_002238865.1;GCA_002291775.1;GCA_002295045.1;GCA_002295725.1;GCA_002311875.1;GCA_002313235.1;GCA_002313925.1;GCA_002323355.1;GCA_002331565.1;GCA_002346625.1;G…	307	94.17
K01130	E3.1.6.1; arylsulfatase [EC:3.1.6.1]	ko00600;	GCA_002238865.1;GCA_009841475.1;GCA_009844885.1;	3	0.92
K01183	E3.2.1.14; chitinase [EC:3.2.1.14]	ko00520;	GCA_000522985.1;GCA_002404375.1;GCA_003131365.1;GCA_003134915.1;GCA_003220885.1;GCA_003220905.1;GCA_003221805.1;GCA_003221875.1;GCA_003222085.1;GCA_003222235.1;GCA_013361745.1;GCA_013820915.1;GCA_016702955.1;GCA_016709265.1;GCA_016713435.1;GCA_017990235.1;GCA_019348215.1;GCA_902805715.1;	18	5.52
K01184	E3.2.1.15; polygalacturonase [EC:3.2.1.15]	ko00040;	GCA_000522985.1;GCA_017881445.1;GCA_019239705.1;	3	0.92
K07405	E3.2.1.1A; alpha-amylase [EC:3.2.1.1]	ko00500;	GCA_003152485.1;GCA_016702955.1;GCA_016709265.1;GCA_016709975.1;GCA_016713435.1;GCA_016794825.1;GCA_017990235.1;GCA_902826425.1;GCA_902826755.1;	9	2.76
K07407	E3.2.1.22B, galA, rafA; alpha-galactosidase [EC:3.2.1.22]	ko00052;ko00561;ko00600;ko00603;	GCA_000522985.1;GCA_001802015.1;GCA_001802055.1;GCA_001914615.1;GCA_001919865.1;GCA_002215645.1;GCA_003136975.1;GCA_003155795.1;GCA_003157095.1;GCA_003157535.1;GCA_003168085.1;GCA_003169895.1;GCA_003171215.1;GCA_003220795.1;GCA_003220935.1;GCA_003220955.1;GCA_003221035.1;GCA_003221075.1;GCA_003221755.1;GCA_003221825.1;GCA_003221875.1;GCA_003222055.1;GCA_003222065.1;GCA_003222085.1;GCA_003222135.1…	55	16.87
K01192	E3.2.1.25, MANBA, manB; beta-mannosidase [EC:3.2.1.25]	ko00511;ko04142;	GCA_003136975.1;GCA_003155795.1;GCA_012027055.1;GCA_017881445.1;N1_bin180;RE-26jul17-69;	6	1.84
K22934	E3.2.1.28; alpha,alpha-trehalase [EC:3.2.1.28]	ko00500;	GCA_013820975.1;	1	0.31
K01179	E3.2.1.4; endoglucanase [EC:3.2.1.4]	ko00500;ko02020;	GCA_000522985.1;GCA_001914615.1;GCA_001917665.1;GCA_001919865.1;GCA_002215645.1;GCA_002404375.1;GCA_003131365.1;GCA_003134915.1;GCA_003141205.1;GCA_003220795.1;GCA_003220885.1;GCA_003221075.1;GCA_003221755.1;GCA_003222055.1;GCA_003222195.1;GCA_003222205.1;GCA_003223395.1;GCA_003223415.1;GCA_003223455.1;GCA_011772755.1;GCA_012027055.1;GCA_013361745.1;GCA_013816705.1;GCA_013816855.1;GCA_013820975.1…	38	11.66
K01222	E3.2.1.86A, celF; 6-phospho-beta-glucosidase [EC:3.2.1.86]	ko00010;ko00500;	GCA_003222115.1;	1	0.31
K01223	E3.2.1.86B, bglA; 6-phospho-beta-glucosidase [EC:3.2.1.86]	ko00010;ko00500;	GCA_012026705.1;GCA_013817545.1;	2	0.61
K01251	E3.3.1.1, ahcY; adenosylhomocysteinase [EC:3.3.1.1]	ko00270;ko01522;ko01522;	CH-Jul18-bin44;CH-Jul18-bin76;GCA_000010305.1;GCA_000522985.1;GCA_000695095.2;GCA_001724275.1;GCA_001802015.1;GCA_001802055.1;GCA_001802605.1;GCA_001914565.1;GCA_001914615.1;GCA_001915025.1;GCA_001919865.1;GCA_002215645.1;GCA_002238865.1;GCA_002291775.1;GCA_002295725.1;GCA_002311875.1;GCA_002313925.1;GCA_002346665.1;GCA_002347035.1;GCA_002348265.1;GCA_002348465.1;GCA_002348665.1;GCA_002377615.1;G…	252	77.3
K10533	E3.3.2.8; limonene-1,2-epoxide hydrolase [EC:3.3.2.8]	ko00903;	GCA_003221895.1;GCA_003445355.1;GCA_003447405.1;	3	0.92
K01424	E3.5.1.1, ansA, ansB; L-asparaginase [EC:3.5.1.1]	ko00250;ko00460;	CH-Jul18-bin76;GCA_000010305.1;GCA_000522985.1;GCA_000695095.2;GCA_001724275.1;GCA_001802045.1;GCA_002215645.1;GCA_002311875.1;GCA_002323355.1;GCA_002331565.1;GCA_002348265.1;GCA_002348465.1;GCA_002348665.1;GCA_002377615.1;GCA_002390225.1;GCA_002450355.1;GCA_002483225.1;GCA_002500925.1;GCA_002501085.1;GCA_002697855.1;GCA_002712565.1;GCA_002716565.1;GCA_002718595.1;GCA_002724575.1;GCA_002737115.1;…	151	46.32
K01426	E3.5.1.4, amiE; amidase [EC:3.5.1.4]	ko00330;ko00360;ko00380;ko00627;ko00643;	CH-Jul18-bin44;CH-Jul18-bin76;GCA_000010305.1;GCA_000522985.1;GCA_000695095.2;GCA_001724275.1;GCA_001802045.1;GCA_001802055.1;GCA_001802605.1;GCA_001914565.1;GCA_001914615.1;GCA_001915025.1;GCA_001917665.1;GCA_001919865.1;GCA_002215645.1;GCA_002238865.1;GCA_002291775.1;GCA_002295045.1;GCA_002295725.1;GCA_002311875.1;GCA_002313925.1;GCA_002323355.1;GCA_002331565.1;GCA_002346665.1;GCA_002347035.1;G…	271	83.13
K01455	E3.5.1.49; formamidase [EC:3.5.1.49]	ko00630;ko00910;ko00460;	GCA_002919185.1;GCA_007121555.1;GCA_013820915.1;GCA_014533865.1;GCA_018678395.1;GCA_019246655.1;	6	1.84
K03418	E3.5.1.56; N,N-dimethylformamidase [EC:3.5.1.56]	ko00630;	GCA_002313925.1;GCA_003482615.1;GCA_004357415.1;GCA_012960225.1;GCA_016712265.1;GCA_016874035.1;GCA_018676505.1;GCA_902826615.1;	8	2.45
K01470	E3.5.2.10; creatinine amidohydrolase [EC:3.5.2.10]	ko00330;	CH-Jul18-bin44;CH-Jul18-bin76;GCA_000010305.1;GCA_000522985.1;GCA_000695095.2;GCA_001724275.1;GCA_001802015.1;GCA_001802605.1;GCA_001914565.1;GCA_001915025.1;GCA_001917665.1;GCA_001919865.1;GCA_002215645.1;GCA_002238865.1;GCA_002295045.1;GCA_002295725.1;GCA_002311875.1;GCA_002313925.1;GCA_002323355.1;GCA_002331565.1;GCA_002346665.1;GCA_002347035.1;GCA_002348265.1;GCA_002348465.1;GCA_002348665.1;G…	290	88.96
K01476	E3.5.3.1, rocF, arg; arginase [EC:3.5.3.1]	ko00220;ko00330;ko05146;	CH-Jul18-bin44;CH-Jul18-bin76;GCA_000010305.1;GCA_000522985.1;GCA_000695095.2;GCA_001724275.1;GCA_002238865.1;GCA_002483225.1;GCA_003134915.1;GCA_003152485.1;GCA_003157095.1;GCA_003168085.1;GCA_003169895.1;GCA_003220885.1;GCA_003221045.1;GCA_003221085.1;GCA_003221805.1;GCA_003221875.1;GCA_003222035.1;GCA_003222065.1;GCA_003222085.1;GCA_003222175.1;GCA_003223425.1;GCA_003223455.1;GCA_003223475.1;G…	160	49.08
K01487	E3.5.4.3, guaD; guanine deaminase [EC:3.5.4.3]	ko00230;	GCA_003564295.1;GCA_007121435.1;GCA_009836005.1;GCA_009837975.1;GCA_009841005.1;GCA_009841015.1;GCA_009845855.1;GCA_012026705.1;GCA_016649455.1;GCA_018679175.1;N1_bin180;TVG05_bin538;	12	3.68
K01501	E3.5.5.1; nitrilase [EC:3.5.5.1]	ko00910;ko00380;ko00460;ko00627;ko00643;	CH-Jul18-bin44;GCA_000522985.1;GCA_000695095.2;GCA_001917665.1;GCA_002215645.1;GCA_002238865.1;GCA_002295045.1;GCA_002311875.1;GCA_002313925.1;GCA_002348265.1;GCA_002348465.1;GCA_002348665.1;GCA_002377615.1;GCA_002390225.1;GCA_002450355.1;GCA_002483225.1;GCA_002501085.1;GCA_002695705.1;GCA_002697855.1;GCA_002712565.1;GCA_002718595.1;GCA_002724575.1;GCA_002737115.1;GCA_003220935.1;GCA_003223415.1;…	120	36.81
K01505	E3.5.99.7; 1-aminocyclopropane-1-carboxylate deaminase [EC:3.5.99.7]	ko00270;	GCA_007122885.1;GCA_009841165.1;	2	0.61
K03426	E3.6.1.22, NUDT12, nudC; NAD+ diphosphatase [EC:3.6.1.22]	ko00760;ko04146;	GCA_000522985.1;GCA_002323355.1;GCA_002348265.1;GCA_002390225.1;GCA_002500925.1;GCA_002697855.1;GCA_003230295.1;GCA_003486145.1;GCA_009835625.1;GCA_009836005.1;GCA_009836825.1;GCA_009837975.1;GCA_009840215.1;GCA_009841005.1;GCA_009841015.1;GCA_009841165.1;GCA_009841475.1;GCA_009844885.1;GCA_009845855.1;GCA_009846385.1;GCA_012026705.1;GCA_012270965.1;GCA_013002885.1;GCA_015664885.1;GCA_018676505.1…	29	8.9
K01560	E3.8.1.2; 2-haloacid dehalogenase [EC:3.8.1.2]	ko00625;ko00361;	CH-Jul18-bin44;CH-Jul18-bin76;GCA_002238865.1;GCA_002291775.1;GCA_002311875.1;GCA_002313925.1;GCA_002346625.1;GCA_002348665.1;GCA_002390225.1;GCA_002501085.1;GCA_002724575.1;GCA_003221035.1;GCA_003221075.1;GCA_003221895.1;GCA_003222055.1;GCA_003228455.1;GCA_003447405.1;GCA_003482615.1;GCA_007121555.1;GCA_009380025.1;GCA_009692115.1;GCA_009692205.1;GCA_009835625.1;GCA_009836825.1;GCA_009840215.1;G…	64	19.63
K01580	E4.1.1.15, gadB, gadA, GAD; glutamate decarboxylase [EC:4.1.1.15]	ko00650;ko00250;ko00410;ko00430;ko02024;ko04727;ko04940;	GCA_002919185.1;GCA_009835625.1;GCA_009841165.1;GCA_012270965.1;	4	1.23
K01581	E4.1.1.17, ODC1, speC, speF; ornithine decarboxylase [EC:4.1.1.17]	ko00330;ko00480;	GCA_003168085.1;GCA_012027055.1;GCA_014192065.1;GCA_016182795.1;GCA_016194585.1;GCA_903867045.1;GCA_903882685.1;RH-20apr16-187;RH-20apr16-202;RH-26jul17-212;TH-Jun18-bin156;ZH-Jul18-bin180;	12	3.68
K01596	E4.1.1.32, pckA, PCK; phosphoenolpyruvate carboxykinase (GTP) [EC:4.1.1.32]	ko00010;ko00020;ko00620;ko04068;ko04151;ko04152;ko04910;ko04922;ko04920;ko03320;ko04964;ko04931;	GCA_003157095.1;GCA_003169895.1;GCA_003223475.1;GCA_003557525.1;GCA_007121435.1;GCA_007122915.1;GCA_007125795.1;GCA_007126035.1;GCA_011362545.1;GCA_011390645.1;GCA_012026705.1;GCA_013694695.1;GCA_016199245.1;GCA_016702955.1;GCA_016704275.1;GCA_016709265.1;GCA_016709975.1;GCA_016713435.1;GCA_016717965.1;GCA_016720805.1;GCA_016794805.1;GCA_016873995.1;GCA_017889745.1;	23	7.06
K01610	E4.1.1.49, pckA; phosphoenolpyruvate carboxykinase (ATP) [EC:4.1.1.49]	ko00010;ko00020;ko00620;ko00710;	CH-Jul18-bin44;CH-Jul18-bin76;GCA_000010305.1;GCA_000522985.1;GCA_000695095.2;GCA_001724275.1;GCA_001802015.1;GCA_001802055.1;GCA_001914565.1;GCA_001914615.1;GCA_001915025.1;GCA_001917665.1;GCA_001919865.1;GCA_002215645.1;GCA_002238865.1;GCA_002295045.1;GCA_002295725.1;GCA_002311875.1;GCA_002313235.1;GCA_002313925.1;GCA_002331565.1;GCA_002346665.1;GCA_002347035.1;GCA_002348265.1;GCA_002348665.1;G…	237	72.7
K09459	E4.1.1.82; phosphonopyruvate decarboxylase [EC:4.1.1.82]	ko00440;ko00998;	GCA_012960225.1;GCA_016194585.1;GCA_902825965.1;GCA_903902015.1;RE-23may17-493;ZH-3nov15-212;	6	1.84
K01637	E4.1.3.1, aceA; isocitrate lyase [EC:4.1.3.1]	ko00630;	GCA_001802015.1;GCA_001914565.1;GCA_001915025.1;GCA_001919865.1;GCA_002346665.1;GCA_002712565.1;GCA_002919185.1;GCA_003152485.1;GCA_003220795.1;GCA_003220905.1;GCA_003220935.1;GCA_003220955.1;GCA_003220975.1;GCA_003221005.1;GCA_003221035.1;GCA_003221045.1;GCA_003221075.1;GCA_003221085.1;GCA_003221755.1;GCA_003221825.1;GCA_003221875.1;GCA_003221895.1;GCA_003221975.1;GCA_003221995.1;GCA_003222035.1…	77	23.62
K18292	E4.1.3.25; (S)-citramalyl-CoA lyase [EC:4.1.3.25]	ko00660;	GCA_002238865.1;GCA_002347035.1;GCA_003556585.1;GCA_007121455.1;GCA_007127575.1;GCA_009380025.1;GCA_009835625.1;GCA_009836825.1;GCA_009841165.1;GCA_009841475.1;GCA_009844885.1;GCA_011775655.1;GCA_012267435.1;GCA_013002875.1;GCA_015664885.1;GCA_016207385.1;GCA_016209885.1;N5_bin261;	18	5.52
K01640	E4.1.3.4, HMGCL, hmgL; hydroxymethylglutaryl-CoA lyase [EC:4.1.3.4]	ko00650;ko00072;ko00280;ko00281;ko04146;	CH-Jul18-bin44;GCA_001802015.1;GCA_001802605.1;GCA_003157095.1;GCA_003222175.1;GCA_009692115.1;GCA_009692185.1;GCA_011362545.1;GCA_011525845.1;GCA_013140635.1;GCA_013360595.1;GCA_013822285.1;GCA_013822425.1;GCA_016182795.1;GCA_016714015.1;GCA_016794825.1;GCA_016871855.1;GCA_016871895.1;GCA_016874005.1;GCA_017881445.1;GCA_017881505.1;GCA_017889745.1;GCA_902825965.1;GCA_902826425.1;GCA_902826755.1;…	30	9.2
K01668	E4.1.99.2; tyrosine phenol-lyase [EC:4.1.99.2]	ko00350;	GCA_001724275.1;GCA_001802045.1;GCA_001802605.1;GCA_003131365.1;GCA_003141205.1;GCA_003157535.1;GCA_003169895.1;GCA_003171215.1;GCA_003228455.1;GCA_003247675.1;GCA_003556625.1;GCA_003557525.1;GCA_003564295.1;GCA_003567615.1;GCA_004525115.1;GCA_007120875.1;GCA_007121435.1;GCA_007121555.1;GCA_007121925.1;GCA_007122915.1;GCA_007125795.1;GCA_007126035.1;GCA_007129555.1;GCA_007130605.1;GCA_007132965.1…	98	30.06
K01743	E4.2.1.1; carbonic anhydrase [EC:4.2.1.1]	ko00910;	CH-Jul18-bin44;GCA_009692115.1;GCA_016702955.1;GCA_016709265.1;GCA_016713435.1;GCA_016794825.1;GCA_016874005.1;GCA_902826425.1;	8	2.45
K01676	E4.2.1.2A, fumA, fumB; fumarate hydratase, class I [EC:4.2.1.2]	ko00020;ko00620;ko00720;	CH-Jul18-bin44;GCA_000010305.1;GCA_000695095.2;GCA_001724275.1;GCA_002331565.1;GCA_002483225.1;GCA_002712565.1;GCA_003171215.1;GCA_003564295.1;GCA_007121435.1;GCA_007126035.1;GCA_009692115.1;GCA_011390805.1;GCA_011390885.1;GCA_011390935.1;GCA_011525845.1;GCA_011772755.1;GCA_012026705.1;GCA_012027055.1;GCA_013004105.1;GCA_013822035.1;GCA_013822425.1;GCA_014192065.1;GCA_014379355.1;GCA_014379705.1;…	66	20.25
K01677	E4.2.1.2AA, fumA; fumarate hydratase subunit alpha [EC:4.2.1.2]	ko00020;ko00620;ko00720;	GCA_003141205.1;GCA_016209885.1;GCA_016209995.1;	3	0.92
K01678	E4.2.1.2AB, fumB; fumarate hydratase subunit beta [EC:4.2.1.2]	ko00020;ko00620;ko00720;	GCA_016209885.1;	1	0.31
K01679	E4.2.1.2B, fumC, FH; fumarate hydratase, class II [EC:4.2.1.2]	ko00020;ko00620;ko00720;ko05200;ko05211;ko04934;	CH-Jul18-bin44;CH-Jul18-bin76;GCA_000010305.1;GCA_000695095.2;GCA_001802045.1;GCA_001914565.1;GCA_001914615.1;GCA_001915025.1;GCA_001919865.1;GCA_002238865.1;GCA_002291775.1;GCA_002295725.1;GCA_002311875.1;GCA_002313235.1;GCA_002313925.1;GCA_002323355.1;GCA_002346665.1;GCA_002347035.1;GCA_002348465.1;GCA_002377615.1;GCA_002390225.1;GCA_002450355.1;GCA_002483225.1;GCA_002500925.1;GCA_002501085.1;G…	200	61.35
K01750	E4.3.1.12, ocd; ornithine cyclodeaminase [EC:4.3.1.12]	ko00330;	CH-Jul18-bin44;GCA_002348265.1;GCA_002348465.1;GCA_002390225.1;GCA_002500925.1;GCA_002697855.1;GCA_003141205.1;GCA_003220795.1;GCA_003221875.1;GCA_003222085.1;GCA_003251175.1;GCA_003486145.1;GCA_009692115.1;GCA_012026705.1;GCA_012267435.1;GCA_013694785.1;GCA_014378185.1;GCA_014379355.1;GCA_015664885.1;GCA_016794825.1;GCA_016874005.1;GCA_017881445.1;GCA_902826425.1;GCA_902826755.1;	24	7.36
K01752	E4.3.1.17, sdaA, sdaB, tdcG; L-serine dehydratase [EC:4.3.1.17]	ko00260;ko00270;	GCA_000010305.1;GCA_000522985.1;GCA_000695095.2;GCA_001724275.1;GCA_002215645.1;GCA_002331565.1;GCA_002404335.1;GCA_002404375.1;GCA_002483225.1;GCA_002737115.1;GCA_003131365.1;GCA_003134915.1;GCA_003136975.1;GCA_003168085.1;GCA_003171215.1;GCA_003220885.1;GCA_003221805.1;GCA_003222065.1;GCA_003223425.1;GCA_003223455.1;GCA_003564295.1;GCA_007121435.1;GCA_007126035.1;GCA_007129555.1;GCA_010024675.1…	125	38.34
K01754	E4.3.1.19, ilvA, tdcB; threonine dehydratase [EC:4.3.1.19]	ko00260;ko00290;	CH-Jul18-bin44;CH-Jul18-bin76;GCA_000010305.1;GCA_000522985.1;GCA_000695095.2;GCA_001724275.1;GCA_001802045.1;GCA_001802055.1;GCA_002215645.1;GCA_002238865.1;GCA_002295045.1;GCA_002295725.1;GCA_002311875.1;GCA_002313925.1;GCA_002323355.1;GCA_002331565.1;GCA_002346625.1;GCA_002348265.1;GCA_002348465.1;GCA_002348665.1;GCA_002377615.1;GCA_002390225.1;GCA_002404335.1;GCA_002404375.1;GCA_002450355.1;G…	241	73.93
K10774	E4.3.1.23; tyrosine ammonia-lyase [EC:4.3.1.23]	ko00350;	GCA_000695095.2;GCA_007125795.1;GCA_011390805.1;GCA_014377535.1;	4	1.23
K01761	E4.4.1.11; methionine-gamma-lyase [EC:4.4.1.11]	ko00270;ko00450;	GCA_000010305.1;GCA_001724275.1;GCA_001802045.1;GCA_001802055.1;GCA_002348265.1;GCA_002390225.1;GCA_002483225.1;GCA_003155795.1;GCA_003157095.1;GCA_003157535.1;GCA_003169895.1;GCA_003171215.1;GCA_003247675.1;GCA_003251175.1;GCA_003559555.1;GCA_003567615.1;GCA_004525055.1;GCA_007120875.1;GCA_007121435.1;GCA_007121555.1;GCA_007121925.1;GCA_007125795.1;GCA_007126035.1;GCA_007129555.1;GCA_007130605.1…	87	26.69
K01768	E4.6.1.1; adenylate cyclase [EC:4.6.1.1]	ko00230;ko04113;ko02025;ko04213;	CH-Jul18-bin44;CH-Jul18-bin76;GCA_000010305.1;GCA_000522985.1;GCA_000695095.2;GCA_001724275.1;GCA_001802045.1;GCA_001802055.1;GCA_001802605.1;GCA_001914615.1;GCA_001915025.1;GCA_001917665.1;GCA_001919865.1;GCA_002215645.1;GCA_002323355.1;GCA_002390225.1;GCA_002404335.1;GCA_002404375.1;GCA_002483225.1;GCA_002500925.1;GCA_002501085.1;GCA_002724575.1;GCA_002919185.1;GCA_003141205.1;GCA_003152485.1;G…	218	66.87
K01792	E5.1.3.15; glucose-6-phosphate 1-epimerase [EC:5.1.3.15]	ko00010;	GCA_000522985.1;GCA_000695095.2;GCA_002404335.1;GCA_002483225.1;GCA_003131365.1;GCA_003134915.1;GCA_003136975.1;GCA_003155795.1;GCA_003220885.1;GCA_003221805.1;GCA_003222065.1;GCA_003223425.1;GCA_003223455.1;GCA_013004105.1;GCA_013361335.1;GCA_013361935.1;GCA_013694785.1;GCA_013696865.1;GCA_013813605.1;GCA_013820915.1;GCA_013820975.1;GCA_013821255.1;GCA_013822035.1;GCA_016714015.1;GCA_016720905.1…	37	11.35
K01796	E5.1.99.4, AMACR, mcr; alpha-methylacyl-CoA racemase [EC:5.1.99.4]	ko00120;ko04146;	CH-Jul18-bin44;GCA_000010305.1;GCA_002238865.1;GCA_002919185.1;GCA_003152485.1;GCA_003222065.1;GCA_007121555.1;GCA_007122885.1;GCA_009692115.1;GCA_009840215.1;GCA_009841165.1;GCA_009844885.1;GCA_012027055.1;GCA_013696865.1;GCA_014379705.1;GCA_016191225.1;GCA_016200495.1;GCA_016712265.1;GCA_016794735.1;GCA_016794825.1;GCA_016874005.1;GCA_019240375.1;GCA_902826755.1;	23	7.06
K01822	E5.3.3.1; steroid Delta-isomerase [EC:5.3.3.1]	ko00984;	GCA_018678395.1;	1	0.31
K01848	E5.4.99.2A, mcmA1; methylmalonyl-CoA mutase, N-terminal domain [EC:5.4.99.2]	ko00630;ko00640;ko00720;ko00280;	CH-Jul18-bin44;CH-Jul18-bin76;GCA_000010305.1;GCA_000522985.1;GCA_000695095.2;GCA_001724275.1;GCA_001802045.1;GCA_001802055.1;GCA_001802605.1;GCA_001914565.1;GCA_001915025.1;GCA_001917665.1;GCA_001919865.1;GCA_002215645.1;GCA_002238865.1;GCA_002291775.1;GCA_002295045.1;GCA_002295725.1;GCA_002311875.1;GCA_002313235.1;GCA_002313925.1;GCA_002323355.1;GCA_002346625.1;GCA_002347035.1;GCA_002348265.1;G…	291	89.26
K01849	E5.4.99.2B, mcmA2; methylmalonyl-CoA mutase, C-terminal domain [EC:5.4.99.2]	ko00630;ko00640;ko00720;ko00280;	CH-Jul18-bin44;GCA_000010305.1;GCA_000522985.1;GCA_000695095.2;GCA_001724275.1;GCA_001802015.1;GCA_001802045.1;GCA_001802605.1;GCA_001914565.1;GCA_001914615.1;GCA_001915025.1;GCA_001917665.1;GCA_001919865.1;GCA_002215645.1;GCA_002238865.1;GCA_002291775.1;GCA_002295045.1;GCA_002295725.1;GCA_002311875.1;GCA_002313235.1;GCA_002323355.1;GCA_002346625.1;GCA_002347035.1;GCA_002348265.1;GCA_002348465.1;…	266	81.6
K01941	E6.3.4.6; urea carboxylase [EC:6.3.4.6]	ko00220;ko00791;	GCA_007121435.1;GCA_016191225.1;	2	0.61
K01950	E6.3.5.1, NADSYN1, QNS1, nadE; NAD+ synthase (glutamine-hydrolysing) [EC:6.3.5.1]	ko00760;	CH-Jul18-bin44;CH-Jul18-bin76;GCA_000522985.1;GCA_001724275.1;GCA_001802055.1;GCA_001802605.1;GCA_002238865.1;GCA_002311875.1;GCA_002313235.1;GCA_002313925.1;GCA_002323355.1;GCA_002346625.1;GCA_002346665.1;GCA_002347035.1;GCA_002348265.1;GCA_002348465.1;GCA_002348665.1;GCA_002377615.1;GCA_002404335.1;GCA_002500925.1;GCA_002501085.1;GCA_002695705.1;GCA_002711035.1;GCA_002712565.1;GCA_002718595.1;G…	203	62.27
K01968	E6.4.1.4A; 3-methylcrotonyl-CoA carboxylase alpha subunit [EC:6.4.1.4]	ko00280;	GCA_014533865.1;	1	0.31
K01969	E6.4.1.4B; 3-methylcrotonyl-CoA carboxylase beta subunit [EC:6.4.1.4]	ko00280;	CH-Jul18-bin76;GCA_000522985.1;GCA_000695095.2;GCA_001724275.1;GCA_001802015.1;GCA_001802605.1;GCA_001914565.1;GCA_001914615.1;GCA_001915025.1;GCA_001917665.1;GCA_001919865.1;GCA_002215645.1;GCA_002238865.1;GCA_002311875.1;GCA_002323355.1;GCA_002346625.1;GCA_002347035.1;GCA_002348265.1;GCA_002348465.1;GCA_002390225.1;GCA_002404375.1;GCA_002483225.1;GCA_002697855.1;GCA_002919185.1;GCA_003134915.1;…	151	46.32
K01885	EARS, gltX; glutamyl-tRNA synthetase [EC:6.1.1.17]	ko00860;ko00970;ko01522;ko01522;ko01522;	CH-Jul18-bin44;GCA_000010305.1;GCA_000522985.1;GCA_000695095.2;GCA_001724275.1;GCA_001802015.1;GCA_001802045.1;GCA_001914565.1;GCA_001915025.1;GCA_001919865.1;GCA_002215645.1;GCA_002238865.1;GCA_002295725.1;GCA_002313235.1;GCA_002323355.1;GCA_002346625.1;GCA_002346665.1;GCA_002348265.1;GCA_002348465.1;GCA_002377615.1;GCA_002390225.1;GCA_002404335.1;GCA_002450355.1;GCA_002483225.1;GCA_002500925.1;…	242	74.23
K12111	ebgA; evolved beta-galactosidase subunit alpha [EC:3.2.1.23]	ko00052;ko00511;	GCA_016702715.1;GCA_016704625.1;GCA_016713015.1;GCA_016714295.1;GCA_016715665.1;GCA_016719105.1;GCA_016721935.1;	7	2.15
K14447	ecm; ethylmalonyl-CoA mutase [EC:5.4.99.63]	ko00630;	GCA_016721935.1;	1	0.31
K00836	ectB, dat; diaminobutyrate-2-oxoglutarate transaminase [EC:2.6.1.76]	ko00260;ko01522;	GCA_002331565.1;GCA_002737115.1;GCA_003564295.1;GCA_010024675.1;GCA_014533865.1;GCA_903927125.1;GCA_903937855.1;N1_bin27;RE-23may17-493;	9	2.76
K10674	ectD; ectoine hydroxylase [EC:1.14.11.55]	ko00260;	GCA_012267505.1;	1	0.31
K01625	eda; 2-dehydro-3-deoxyphosphogluconate aldolase / (4S)-4-hydroxy-2-oxoglutarate aldolase [EC:4.1.2.14 4.1.3.42]	ko00030;ko00630;	GCA_000522985.1;GCA_001914615.1;GCA_001917665.1;GCA_001919865.1;GCA_002215645.1;GCA_002404335.1;GCA_002404375.1;GCA_003131365.1;GCA_003134915.1;GCA_003157535.1;GCA_003169895.1;GCA_003220795.1;GCA_003220905.1;GCA_003220935.1;GCA_003220955.1;GCA_003221035.1;GCA_003221805.1;GCA_003221875.1;GCA_003221895.1;GCA_003221985.1;GCA_003222035.1;GCA_003222055.1;GCA_003222065.1;GCA_003222085.1;GCA_003222135.1…	57	17.48
K01690	edd; phosphogluconate dehydratase [EC:4.2.1.12]	ko00030;	GCA_013822285.1;	1	0.31
K20246	EGT1; L-histidine Nalpha-methyltransferase / hercynylcysteine S-oxide synthase [EC:2.1.1.44 1.14.99.51]	ko00340;	GCA_001802605.1;GCA_016209905.1;	2	0.61
K18912	egtB; gamma-glutamyl hercynylcysteine S-oxide synthase [EC:1.14.99.50]	ko00340;	CH-Jul18-bin76;GCA_002215645.1;GCA_002291775.1;GCA_002295045.1;GCA_002311875.1;GCA_002313925.1;GCA_002347035.1;GCA_002348465.1;GCA_002348665.1;GCA_002390225.1;GCA_002404335.1;GCA_002404375.1;GCA_002501085.1;GCA_002695705.1;GCA_002724575.1;GCA_003131365.1;GCA_003134915.1;GCA_003141205.1;GCA_003152485.1;GCA_003155795.1;GCA_003220885.1;GCA_003221805.1;GCA_003222065.1;GCA_003223425.1;GCA_003228455.1;…	68	20.86
K07008	egtC; gamma-glutamyl hercynylcysteine S-oxide hydrolase [EC:3.5.1.118]	ko00340;	GCA_011775655.1;GCA_018678395.1;	2	0.61
K18911	egtD; L-histidine Nalpha-methyltransferase [EC:2.1.1.44]	ko00340;	GCA_000522985.1;GCA_001914565.1;GCA_001919865.1;GCA_002215645.1;GCA_002390225.1;GCA_003131365.1;GCA_003134915.1;GCA_003136975.1;GCA_003141205.1;GCA_003152485.1;GCA_003155795.1;GCA_003220885.1;GCA_003220975.1;GCA_003221805.1;GCA_003222055.1;GCA_003222065.1;GCA_003222135.1;GCA_003228455.1;GCA_003230295.1;GCA_004357565.1;GCA_004524915.1;GCA_004525115.1;GCA_007121435.1;GCA_007121455.1;GCA_007122885.1…	59	18.1
K01689	ENO, eno; enolase [EC:4.2.1.11]	ko00010;ko00680;ko03018;ko04066;ko01522;ko01522;	CH-Jul18-bin44;CH-Jul18-bin76;GCA_000010305.1;GCA_000522985.1;GCA_000695095.2;GCA_001724275.1;GCA_001802015.1;GCA_001802045.1;GCA_001802605.1;GCA_001914615.1;GCA_001915025.1;GCA_001917665.1;GCA_001919865.1;GCA_002215645.1;GCA_002238865.1;GCA_002291775.1;GCA_002295045.1;GCA_002295725.1;GCA_002311875.1;GCA_002313235.1;GCA_002313925.1;GCA_002323355.1;GCA_002346625.1;GCA_002346665.1;GCA_002347035.1;G…	255	78.22
K00216	entA; 2,3-dihydro-2,3-dihydroxybenzoate dehydrogenase [EC:1.3.1.28]	ko01053;	GCA_000010305.1;	1	0.31
K01252	entB, dhbB, vibB, mxcF; bifunctional isochorismate lyase / aryl carrier protein [EC:3.3.2.1 6.3.2.14]	ko01053;ko01522;	GCA_000010305.1;	1	0.31
K02361	entC; isochorismate synthase [EC:5.4.4.2]	ko00130;ko01053;	GCA_000010305.1;	1	0.31
K02362	entD; enterobactin synthetase component D [EC:6.3.2.14 2.7.8.-]	ko01053;	GCA_000010305.1;GCA_000695095.2;GCA_002331565.1;GCA_002483225.1;GCA_003220935.1;GCA_011390805.1;GCA_011390885.1;GCA_011390935.1;GCA_013004105.1;GCA_013696865.1;GCA_013697765.1;GCA_013822035.1;GCA_016720905.1;GCA_016741895.1;GCA_016742275.1;GCA_018969225.1;GCA_903900795.1;GCA_903927125.1;GCA_903934235.1;GCA_903937855.1;RE-23may17-307;RE-23may17-493;RE-26jul17-69;RH-23may17-540;ZE-13oct10-106;	25	7.67
K02363	entE, dhbE, vibE, mxcE; 2,3-dihydroxybenzoate---[aryl-carrier protein] ligase [EC:6.3.2.14 6.2.1.71]	ko01053;ko01522;	GCA_000010305.1;	1	0.31
K02364	entF; enterobactin synthetase component F [EC:6.3.2.14]	ko01053;ko01522;	GCA_000010305.1;	1	0.31
K00223	ERG4; Delta24(24(1))-sterol reductase [EC:1.3.1.71]	ko00100;	GCA_009835625.1;GCA_009841165.1;	2	0.61
K14750	etbAc; ethylbenzene dioxygenase ferredoxin component	ko00642;	GCA_016200495.1;	1	0.31
K10215	ethA; monooxygenase [EC:1.14.13.-]	ko00627;	GCA_000695095.2;GCA_002331565.1;GCA_010024675.1;GCA_013004105.1;GCA_013822285.1;GCA_016874005.1;GCA_017881685.1;GCA_903900795.1;RE-23may17-493;RE-26jul17-69;	10	3.07
K03735	eutB; ethanolamine ammonia-lyase large subunit [EC:4.3.1.7]	ko00564;	GCA_013696125.1;GCA_013812605.1;GCA_013812695.1;GCA_013813145.1;GCA_013820855.1;GCA_014379355.1;GCA_016702955.1;GCA_016709265.1;GCA_017990235.1;GCA_903900795.1;GCA_903937855.1;RE-23may17-307;RE-23may17-493;RH-23may17-540;ZE-13oct10-106;	15	4.6
K03736	eutC; ethanolamine ammonia-lyase small subunit [EC:4.3.1.7]	ko00564;	GCA_013696125.1;GCA_013813145.1;GCA_013820855.1;GCA_016702955.1;GCA_016709265.1;GCA_017990235.1;RH-23may17-540;ZE-13oct10-106;	8	2.45
K04021	eutE; aldehyde dehydrogenase	ko00620;	GCA_004357565.1;GCA_013003805.1;	2	0.61
K16435	evaA, eryBVI, tylCVI, tylX3, staJ; dTDP-4-dehydro-6-deoxy-alpha-D-glucopyranose 2,3-dehydratase [EC:4.2.1.159]	ko00523;ko01055;	GCA_016209905.1;	1	0.31
K16436	evaB, megDII, angB, staI; dTDP-3-amino-2,3,6-trideoxy-4-keto-D-glucose/dTDP-3-amino-3,4,6-trideoxy-alpha-D-glucose/dTDP-2,6-dideoxy-D-kanosamine transaminase [EC:2.6.1.- 2.6.1.106]	ko00523;ko01055;	GCA_003221985.1;GCA_013813715.1;GCA_016874035.1;GCA_902826615.1;GCA_903882685.1;	5	1.53
K00114	exaA; alcohol dehydrogenase (cytochrome c) [EC:1.1.2.8]	ko00010;ko00620;ko00625;	CH-Jul18-bin76;GCA_000522985.1;GCA_001919865.1;GCA_002291775.1;GCA_002295045.1;GCA_002295725.1;GCA_002311875.1;GCA_002313235.1;GCA_002313925.1;GCA_002347035.1;GCA_002348665.1;GCA_002377615.1;GCA_002390225.1;GCA_002404375.1;GCA_002450355.1;GCA_002501085.1;GCA_002695705.1;GCA_002711035.1;GCA_002712565.1;GCA_002716565.1;GCA_002718595.1;GCA_002724575.1;GCA_002919185.1;GCA_003136975.1;GCA_003152485.1;…	119	36.5
K16171	faaH; fumarylacetoacetate (FAA) hydrolase [EC:3.7.1.2]	ko00350;ko00643;	GCA_002695705.1;	1	0.31
K03921	FAB2, SSI2, desA1; acyl-[acyl-carrier-protein] desaturase [EC:1.14.19.2 1.14.19.11 1.14.19.26]	ko00061;ko01040;ko01522;	GCA_000010305.1;GCA_000522985.1;GCA_000695095.2;GCA_002215645.1;GCA_002331565.1;GCA_002404335.1;GCA_002404375.1;GCA_002483225.1;GCA_002737115.1;GCA_003131365.1;GCA_003134915.1;GCA_003136975.1;GCA_003155795.1;GCA_003168085.1;GCA_003169895.1;GCA_003171215.1;GCA_003220885.1;GCA_003221805.1;GCA_003223425.1;GCA_004525055.1;GCA_004525115.1;GCA_010024675.1;GCA_011362545.1;GCA_011390805.1;GCA_011390885.1…	88	26.99
K01716	fabA; 3-hydroxyacyl-[acyl-carrier protein] dehydratase / trans-2-decenoyl-[acyl-carrier protein] isomerase [EC:4.2.1.59 5.3.3.14]	ko00061;ko01522;	GCA_002295725.1;GCA_002377615.1;GCA_002450355.1;GCA_002711035.1;GCA_002716565.1;GCA_002718595.1;GCA_003155795.1;GCA_003228455.1;GCA_003230295.1;GCA_003445355.1;GCA_003447405.1;GCA_003482615.1;GCA_004357565.1;GCA_007124095.1;GCA_007125845.1;GCA_012959595.1;GCA_015664885.1;TVG06_bin302;	18	5.52
K00647	fabB; 3-oxoacyl-[acyl-carrier-protein] synthase I [EC:2.3.1.41]	ko00061;ko00780;ko01522;	GCA_000522985.1;GCA_003155795.1;GCA_003230295.1;GCA_004357565.1;GCA_016712265.1;	5	1.53
K00645	fabD, MCAT, MCT1; [acyl-carrier-protein] S-malonyltransferase [EC:2.3.1.39]	ko00061;ko00333;ko01522;	CH-Jul18-bin44;CH-Jul18-bin76;GCA_000010305.1;GCA_000522985.1;GCA_000695095.2;GCA_001724275.1;GCA_001802015.1;GCA_001802045.1;GCA_001802055.1;GCA_001802605.1;GCA_001914565.1;GCA_001917665.1;GCA_001919865.1;GCA_002215645.1;GCA_002238865.1;GCA_002291775.1;GCA_002295045.1;GCA_002311875.1;GCA_002313235.1;GCA_002313925.1;GCA_002323355.1;GCA_002331565.1;GCA_002346625.1;GCA_002346665.1;GCA_002347035.1;G…	286	87.73
K09458	fabF, OXSM, CEM1; 3-oxoacyl-[acyl-carrier-protein] synthase II [EC:2.3.1.179]	ko00061;ko00780;ko01522;	CH-Jul18-bin44;CH-Jul18-bin76;GCA_000010305.1;GCA_000522985.1;GCA_000695095.2;GCA_001724275.1;GCA_001802015.1;GCA_001802045.1;GCA_001802055.1;GCA_001802605.1;GCA_001914565.1;GCA_001914615.1;GCA_001915025.1;GCA_001917665.1;GCA_001919865.1;GCA_002215645.1;GCA_002238865.1;GCA_002295045.1;GCA_002295725.1;GCA_002311875.1;GCA_002313235.1;GCA_002313925.1;GCA_002331565.1;GCA_002346625.1;GCA_002346665.1;G…	301	92.33
K00059	fabG, OAR1; 3-oxoacyl-[acyl-carrier protein] reductase [EC:1.1.1.100]	ko00061;ko00780;ko00333;ko01522;	CH-Jul18-bin44;CH-Jul18-bin76;GCA_000010305.1;GCA_000522985.1;GCA_000695095.2;GCA_001724275.1;GCA_001802015.1;GCA_001802045.1;GCA_001802055.1;GCA_001802605.1;GCA_001914565.1;GCA_001914615.1;GCA_001915025.1;GCA_001917665.1;GCA_001919865.1;GCA_002215645.1;GCA_002238865.1;GCA_002291775.1;GCA_002295045.1;GCA_002295725.1;GCA_002311875.1;GCA_002313235.1;GCA_002313925.1;GCA_002323355.1;GCA_002331565.1;G…	325	99.69
K00648	fabH; 3-oxoacyl-[acyl-carrier-protein] synthase III [EC:2.3.1.180]	ko00061;ko01522;	CH-Jul18-bin44;CH-Jul18-bin76;GCA_000010305.1;GCA_000522985.1;GCA_000695095.2;GCA_001724275.1;GCA_001802015.1;GCA_001802045.1;GCA_001802055.1;GCA_001802605.1;GCA_001914565.1;GCA_001915025.1;GCA_001917665.1;GCA_001919865.1;GCA_002215645.1;GCA_002238865.1;GCA_002291775.1;GCA_002295045.1;GCA_002295725.1;GCA_002311875.1;GCA_002313235.1;GCA_002323355.1;GCA_002331565.1;GCA_002346665.1;GCA_002347035.1;G…	307	94.17
K00208	fabI; enoyl-[acyl-carrier protein] reductase I [EC:1.3.1.9 1.3.1.10]	ko00061;ko00780;ko00333;ko01522;	CH-Jul18-bin44;CH-Jul18-bin76;GCA_000010305.1;GCA_000522985.1;GCA_000695095.2;GCA_001724275.1;GCA_001802605.1;GCA_001914565.1;GCA_001919865.1;GCA_002215645.1;GCA_002295045.1;GCA_002295725.1;GCA_002311875.1;GCA_002313925.1;GCA_002323355.1;GCA_002331565.1;GCA_002346625.1;GCA_002346665.1;GCA_002347035.1;GCA_002348465.1;GCA_002348665.1;GCA_002377615.1;GCA_002390225.1;GCA_002404335.1;GCA_002404375.1;G…	217	66.56
K02371	fabK; enoyl-[acyl-carrier protein] reductase II [EC:1.3.1.9]	ko00061;ko01522;	GCA_004357565.1;	1	0.31
K10780	fabL; enoyl-[acyl-carrier protein] reductase III [EC:1.3.1.104]	ko00061;ko01522;	GCA_001802045.1;GCA_003157095.1;GCA_003157535.1;GCA_003220955.1;GCA_003221035.1;GCA_003221825.1;GCA_003221875.1;GCA_003221895.1;GCA_003221985.1;GCA_003222035.1;GCA_003222065.1;GCA_003222085.1;GCA_003222195.1;GCA_003223395.1;GCA_003223455.1;GCA_003559555.1;GCA_004524915.1;GCA_007124095.1;GCA_007125795.1;GCA_007125845.1;GCA_009692105.1;GCA_009692185.1;GCA_009836005.1;GCA_009837975.1;GCA_009841005.1…	45	13.8
K00209	fabV, ter; enoyl-[acyl-carrier protein] reductase / trans-2-enoyl-CoA reductase (NAD+) [EC:1.3.1.9 1.3.1.44]	ko00650;ko00061;ko01522;	GCA_002238865.1;GCA_003230295.1;GCA_009840215.1;GCA_009841165.1;GCA_009841475.1;GCA_009842845.1;GCA_009844885.1;GCA_013002875.1;	8	2.45
K02372	fabZ; 3-hydroxyacyl-[acyl-carrier-protein] dehydratase [EC:4.2.1.59]	ko00061;ko00780;ko01522;	GCA_000010305.1;GCA_002291775.1;GCA_002295725.1;GCA_002313235.1;GCA_002347035.1;GCA_002377615.1;GCA_002450355.1;GCA_002483225.1;GCA_002711035.1;GCA_002712565.1;GCA_002716565.1;GCA_002718595.1;GCA_002919185.1;GCA_003136975.1;GCA_003155795.1;GCA_003157095.1;GCA_003157535.1;GCA_003220885.1;GCA_003220955.1;GCA_003222065.1;GCA_003223455.1;GCA_003230295.1;GCA_003445355.1;GCA_003447405.1;GCA_003482615.1…	70	21.47
K00632	fadA, fadI; acetyl-CoA acyltransferase [EC:2.3.1.16]	ko00071;ko00592;ko00280;ko00281;ko00362;ko00642;	CH-Jul18-bin44;CH-Jul18-bin76;GCA_000010305.1;GCA_000522985.1;GCA_000695095.2;GCA_001724275.1;GCA_001802015.1;GCA_001802045.1;GCA_001802055.1;GCA_001802605.1;GCA_001914615.1;GCA_001915025.1;GCA_001917665.1;GCA_001919865.1;GCA_002215645.1;GCA_002238865.1;GCA_002291775.1;GCA_002295045.1;GCA_002295725.1;GCA_002311875.1;GCA_002313925.1;GCA_002323355.1;GCA_002331565.1;GCA_002346625.1;GCA_002348265.1;G…	263	80.67
K01825	fadB; 3-hydroxyacyl-CoA dehydrogenase / enoyl-CoA hydratase / 3-hydroxybutyryl-CoA epimerase / enoyl-CoA isomerase [EC:1.1.1.35 4.2.1.17 5.1.2.3 5.3.3.8]	ko00640;ko00650;ko00071;ko00280;ko00310;ko00380;ko00410;ko00903;ko00281;ko00362;ko00930;	GCA_007126035.1;	1	0.31
K18687	fadD3; HIP---CoA ligase [EC:6.2.1.41]	ko00984;	GCA_002295725.1;GCA_011390885.1;	2	0.61
K01782	fadJ; 3-hydroxyacyl-CoA dehydrogenase / enoyl-CoA hydratase / 3-hydroxybutyryl-CoA epimerase [EC:1.1.1.35 4.2.1.17 5.1.2.3]	ko00640;ko00650;ko00071;ko00280;ko00310;ko00380;ko00410;ko00903;ko00281;ko00362;ko00930;	CH-Jul18-bin44;CH-Jul18-bin76;GCA_000010305.1;GCA_000522985.1;GCA_000695095.2;GCA_001724275.1;GCA_001802015.1;GCA_001802055.1;GCA_001915025.1;GCA_001917665.1;GCA_001919865.1;GCA_002215645.1;GCA_002238865.1;GCA_002295725.1;GCA_002311875.1;GCA_002313925.1;GCA_002323355.1;GCA_002331565.1;GCA_002348265.1;GCA_002348465.1;GCA_002348665.1;GCA_002390225.1;GCA_002404335.1;GCA_002404375.1;GCA_002483225.1;G…	253	77.61
K07516	fadN; 3-hydroxyacyl-CoA dehydrogenase [EC:1.1.1.35]	ko00650;ko00071;ko00362;	CH-Jul18-bin44;CH-Jul18-bin76;GCA_000010305.1;GCA_000522985.1;GCA_000695095.2;GCA_001724275.1;GCA_001802055.1;GCA_002215645.1;GCA_002291775.1;GCA_002295045.1;GCA_002311875.1;GCA_002313925.1;GCA_002331565.1;GCA_002347035.1;GCA_002348665.1;GCA_002483225.1;GCA_002501085.1;GCA_002695705.1;GCA_002711035.1;GCA_002724575.1;GCA_002737115.1;GCA_003168085.1;GCA_003169895.1;GCA_003171215.1;GCA_003223455.1;G…	98	30.06
K10713	fae; 5,6,7,8-tetrahydromethanopterin hydro-lyase [EC:4.2.1.147]	ko00680;	GCA_001914565.1;GCA_001914615.1;GCA_001917665.1;GCA_001919865.1;GCA_003152485.1;GCA_003220795.1;GCA_003220905.1;GCA_003220935.1;GCA_003220975.1;GCA_003221045.1;GCA_003221085.1;GCA_003221875.1;GCA_003221995.1;GCA_003222035.1;GCA_003222085.1;GCA_003222115.1;GCA_003222135.1;GCA_003222235.1;GCA_003223475.1;GCA_011362545.1;GCA_013696125.1;GCA_013812605.1;GCA_013812695.1;GCA_013813435.1;GCA_013816685.1…	35	10.74
K01555	FAH, fahA; fumarylacetoacetase [EC:3.7.1.2]	ko00350;ko00643;ko01522;	CH-Jul18-bin44;GCA_000010305.1;GCA_000522985.1;GCA_000695095.2;GCA_001724275.1;GCA_002215645.1;GCA_002331565.1;GCA_002404335.1;GCA_002404375.1;GCA_002450355.1;GCA_002483225.1;GCA_002737115.1;GCA_003131365.1;GCA_003134915.1;GCA_003136975.1;GCA_003141205.1;GCA_003152485.1;GCA_003155795.1;GCA_003168085.1;GCA_003169895.1;GCA_003171215.1;GCA_003220885.1;GCA_003221805.1;GCA_003222065.1;GCA_003222175.1;…	129	39.57
K01557	FAHD1; acylpyruvate hydrolase [EC:3.7.1.5]	ko00350;	GCA_003567615.1;	1	0.31
K01624	FBA, fbaA; fructose-bisphosphate aldolase, class II [EC:4.1.2.13]	ko00010;ko00030;ko00051;ko00710;ko00680;	CH-Jul18-bin44;GCA_000010305.1;GCA_000522985.1;GCA_001724275.1;GCA_001802045.1;GCA_001802605.1;GCA_001914615.1;GCA_001915025.1;GCA_001917665.1;GCA_001919865.1;GCA_002215645.1;GCA_002295045.1;GCA_002311875.1;GCA_002313925.1;GCA_002346665.1;GCA_002347035.1;GCA_002348665.1;GCA_002404375.1;GCA_002501085.1;GCA_002695705.1;GCA_002724575.1;GCA_003141205.1;GCA_003155795.1;GCA_003157535.1;GCA_003168085.1;…	166	50.92
K11645	fbaB; fructose-bisphosphate aldolase, class I [EC:4.1.2.13]	ko00010;ko00030;ko00051;ko00710;ko00680;	GCA_001802045.1;GCA_002238865.1;GCA_002313235.1;GCA_002346665.1;GCA_002377615.1;GCA_002450355.1;GCA_002711035.1;GCA_002718595.1;GCA_002724575.1;GCA_003168085.1;GCA_003230295.1;GCA_003445355.1;GCA_003447405.1;GCA_003482615.1;GCA_003486145.1;GCA_003557525.1;GCA_003567615.1;GCA_004357565.1;GCA_004524915.1;GCA_007121435.1;GCA_007121925.1;GCA_007126035.1;GCA_007129555.1;GCA_007692605.1;GCA_009692105.1…	46	14.11
K24998	fbiB; dehydro coenzyme F420 reductase / coenzyme F420-0:L-glutamate ligase / coenzyme F420-1:gamma-L-glutamate ligase [EC:1.3.8.17 6.3.2.31 6.3.2.34]	ko00680;	GCA_003221975.1;	1	0.31
K11779	fbiC; FO synthase [EC:2.5.1.147 4.3.1.32]	ko00680;	GCA_002295725.1;GCA_002695705.1;GCA_003486145.1;	3	0.92
K03841	FBP, fbp; fructose-1,6-bisphosphatase I [EC:3.1.3.11]	ko00010;ko00030;ko00051;ko00710;ko00680;ko04152;ko04910;ko04922;ko01522;	CH-Jul18-bin44;CH-Jul18-bin76;GCA_000010305.1;GCA_000522985.1;GCA_000695095.2;GCA_001724275.1;GCA_001802045.1;GCA_001802605.1;GCA_001915025.1;GCA_002215645.1;GCA_002238865.1;GCA_002291775.1;GCA_002295725.1;GCA_002311875.1;GCA_002313235.1;GCA_002313925.1;GCA_002323355.1;GCA_002347035.1;GCA_002348265.1;GCA_002348465.1;GCA_002348665.1;GCA_002390225.1;GCA_002404335.1;GCA_002483225.1;GCA_002500925.1;G…	249	76.38
K01086	fbp-SEBP; fructose-1,6-bisphosphatase I / sedoheptulose-1,7-bisphosphatase [EC:3.1.3.11 3.1.3.37]	ko00010;ko00030;ko00051;ko00710;ko00680;	GCA_000695095.2;GCA_002737115.1;GCA_003557525.1;GCA_013004105.1;GCA_016702715.1;GCA_016702955.1;GCA_016704275.1;GCA_016704625.1;GCA_016705425.1;GCA_016709265.1;GCA_016709975.1;GCA_016713015.1;GCA_016713435.1;GCA_016714015.1;GCA_016714295.1;GCA_016715665.1;GCA_016717965.1;GCA_016719105.1;GCA_016720805.1;GCA_017988395.1;GCA_017990235.1;GCA_903900795.1;GCA_903927125.1;GCA_903934235.1;GCA_903937855.1…	29	8.9
K17230	fccA; cytochrome subunit of sulfide dehydrogenase	ko00920;	GCA_007124095.1;GCA_007125845.1;GCA_903934235.1;	3	0.92
K17229	fccB; sulfide dehydrogenase [flavocytochrome c] flavoprotein chain [EC:1.8.2.3]	ko00920;	GCA_007124095.1;GCA_007125845.1;	2	0.61
K01500	fchA; methenyltetrahydrofolate cyclohydrolase [EC:3.5.4.9]	ko00720;ko00670;	GCA_001802605.1;GCA_004524915.1;GCA_004525115.1;GCA_012963225.1;GCA_013003805.1;GCA_013696125.1;GCA_013812605.1;GCA_013813435.1;GCA_013816705.1;GCA_016192495.1;GCA_016200495.1;GCA_016713435.1;GCA_018679175.1;GCA_019239705.1;GCA_902826425.1;GCA_903871085.1;GCA_903906325.1;	17	5.21
K00603	fctD; glutamate formiminotransferase / 5-formyltetrahydrofolate cyclo-ligase [EC:2.1.2.5 6.3.3.2]	ko00340;ko00670;	CH-Jul18-bin76;GCA_002238865.1;GCA_002323355.1;GCA_002346665.1;GCA_002347035.1;GCA_002348265.1;GCA_002348665.1;GCA_002390225.1;GCA_002500925.1;GCA_002697855.1;GCA_002724575.1;GCA_003228455.1;GCA_003486145.1;GCA_004357565.1;GCA_004524915.1;GCA_007121455.1;GCA_007121925.1;GCA_007122885.1;GCA_007122915.1;GCA_007692605.1;GCA_009692105.1;GCA_009692205.1;GCA_009835625.1;GCA_009836005.1;GCA_009837975.1;…	44	13.5
K03365	FCY1; cytosine/creatinine deaminase [EC:3.5.4.1 3.5.4.21]	ko00240;ko00330;	GCA_001915025.1;GCA_002390225.1;GCA_003221035.1;GCA_003221045.1;GCA_003221075.1;GCA_003221895.1;GCA_003222035.1;GCA_003222195.1;GCA_003223395.1;GCA_003223475.1;GCA_004525115.1;GCA_013003805.1;GCA_013004105.1;GCA_013696125.1;GCA_013697425.1;GCA_013812695.1;GCA_013813145.1;GCA_013816705.1;GCA_013817545.1;GCA_013820855.1;GCA_013820915.1;GCA_014378185.1;GCA_016179225.1;GCA_016191225.1;GCA_902805715.1;	25	7.67
K00801	FDFT1; farnesyl-diphosphate farnesyltransferase [EC:2.5.1.21]	ko00100;ko00909;ko01522;	GCA_000010305.1;GCA_000522985.1;GCA_000695095.2;GCA_001802045.1;GCA_002215645.1;GCA_002238865.1;GCA_002331565.1;GCA_002346665.1;GCA_002483225.1;GCA_002724575.1;GCA_002737115.1;GCA_003141205.1;GCA_003152485.1;GCA_003168085.1;GCA_003171215.1;GCA_003223455.1;GCA_003228455.1;GCA_004357415.1;GCA_004525115.1;GCA_007124095.1;GCA_007125845.1;GCA_009692105.1;GCA_009692185.1;GCA_009835625.1;GCA_009836005.1…	122	37.42
K00122	FDH; formate dehydrogenase [EC:1.17.1.9]	ko00630;ko00680;	GCA_013813435.1;	1	0.31
K22516	fdhA; formate dehydrogenase (coenzyme F420) alpha subunit [EC:1.17.98.3 1.8.98.6]	ko00680;	GCA_002377615.1;GCA_002718595.1;GCA_012959595.1;GCA_016218305.1;TVG06_bin501;	5	1.53
K05299	fdhA; formate dehydrogenase (NADP+) alpha subunit [EC:1.17.1.10]	ko00720;ko00680;	GCA_001802605.1;GCA_003220795.1;GCA_003221045.1;GCA_003221985.1;GCA_003221995.1;GCA_003222055.1;GCA_003222115.1;GCA_009836005.1;GCA_009836275.1;GCA_009836825.1;GCA_009841005.1;GCA_009841015.1;GCA_009841165.1;GCA_009841475.1;GCA_009845855.1;GCA_013812605.1;GCA_016649455.1;GCA_018678395.1;GCA_019186945.1;N1_bin180;N1_bin27;N5_bin261;	22	6.75
K00148	fdhA; glutathione-independent formaldehyde dehydrogenase [EC:1.2.1.46]	ko00680;ko00625;	GCA_019348265.1;	1	0.31
K00125	fdhB; formate dehydrogenase (coenzyme F420) beta subunit [EC:1.17.98.3 1.8.98.6]	ko00680;	GCA_004524915.1;	1	0.31
K15022	fdhB; formate dehydrogenase (NADP+) beta subunit [EC:1.17.1.10]	ko00720;ko00680;	CH-Jul18-bin76;GCA_000522985.1;GCA_002238865.1;GCA_002291775.1;GCA_002295045.1;GCA_002295725.1;GCA_002311875.1;GCA_002313235.1;GCA_002346665.1;GCA_002348665.1;GCA_002377615.1;GCA_002450355.1;GCA_002501085.1;GCA_002695705.1;GCA_002711035.1;GCA_002718595.1;GCA_002724575.1;GCA_002919185.1;GCA_003131365.1;GCA_003134915.1;GCA_003171215.1;GCA_003222065.1;GCA_003223455.1;GCA_003228455.1;GCA_003230295.1;…	72	22.09
K22015	fdhF; formate dehydrogenase (hydrogenase) [EC:1.17.98.4 1.17.98.-]	ko00720;ko00680;	CH-Jul18-bin44;GCA_002919185.1;GCA_003152485.1;GCA_003168085.1;GCA_003171215.1;GCA_009692115.1;GCA_014192065.1;GCA_014378185.1;GCA_014379705.1;GCA_016194585.1;GCA_016200495.1;GCA_016874005.1;GCA_016874035.1;GCA_017881585.1;GCA_903867045.1;GCA_903882685.1;RH-20apr16-187;RH-20apr16-202;RH-26jul17-212;TH-Jun18-bin156;ZH-Jul18-bin180;	21	6.44
K00123	fdoG, fdhF, fdwA; formate dehydrogenase major subunit [EC:1.17.1.9]	ko00630;ko00680;	CH-Jul18-bin76;GCA_000010305.1;GCA_000695095.2;GCA_001802605.1;GCA_001915025.1;GCA_001917665.1;GCA_001919865.1;GCA_002295725.1;GCA_002331565.1;GCA_002483225.1;GCA_002500925.1;GCA_002737115.1;GCA_002919185.1;GCA_003220795.1;GCA_003220935.1;GCA_003220975.1;GCA_003221005.1;GCA_003221035.1;GCA_003221075.1;GCA_003221085.1;GCA_003221755.1;GCA_003221825.1;GCA_003221895.1;GCA_003221985.1;GCA_003221995.1;…	105	32.21
K00124	fdoH, fdsB; formate dehydrogenase iron-sulfur subunit	ko00630;ko00680;	CH-Jul18-bin76;GCA_000010305.1;GCA_000695095.2;GCA_001802045.1;GCA_001802605.1;GCA_001915025.1;GCA_001917665.1;GCA_001919865.1;GCA_002295725.1;GCA_002331565.1;GCA_002483225.1;GCA_002737115.1;GCA_002919185.1;GCA_003220795.1;GCA_003220935.1;GCA_003220975.1;GCA_003221005.1;GCA_003221035.1;GCA_003221045.1;GCA_003221085.1;GCA_003221755.1;GCA_003221895.1;GCA_003221995.1;GCA_003222035.1;GCA_003222055.1;…	89	27.3
K00127	fdoI, fdsG; formate dehydrogenase subunit gamma	ko00630;ko00680;	CH-Jul18-bin76;GCA_000010305.1;GCA_000695095.2;GCA_002238865.1;GCA_002291775.1;GCA_002311875.1;GCA_002323355.1;GCA_002331565.1;GCA_002347035.1;GCA_002348265.1;GCA_002348465.1;GCA_002348665.1;GCA_002377615.1;GCA_002390225.1;GCA_002450355.1;GCA_002483225.1;GCA_002500925.1;GCA_002501085.1;GCA_002695705.1;GCA_002697855.1;GCA_002712565.1;GCA_002718595.1;GCA_002724575.1;GCA_003445355.1;GCA_003447405.1;…	81	24.85
K00126	fdsD; formate dehydrogenase subunit delta [EC:1.17.1.9]	ko00630;ko00680;	GCA_000010305.1;GCA_000695095.2;GCA_002331565.1;GCA_002483225.1;GCA_002737115.1;GCA_003230295.1;GCA_010024675.1;GCA_011390645.1;GCA_013004105.1;GCA_013822035.1;GCA_016702955.1;GCA_016704275.1;GCA_016709265.1;GCA_016709975.1;GCA_016713435.1;GCA_016717965.1;GCA_016720805.1;GCA_016720905.1;GCA_016741895.1;GCA_016742275.1;GCA_016794805.1;GCA_017988395.1;GCA_018969225.1;GCA_902825965.1;GCA_902826425.1…	29	8.9
K22515	fdwB; formate dehydrogenase beta subunit [EC:1.17.1.9]	ko00630;ko00680;	GCA_002919185.1;GCA_011774835.1;GCA_012027055.1;GCA_016209945.1;GCA_016649455.1;GCA_017881445.1;GCA_018679175.1;GCA_019347975.1;TVG05_bin235;	9	2.76
K00146	feaB; phenylacetaldehyde dehydrogenase [EC:1.2.1.39]	ko00360;ko00643;	CH-Jul18-bin44;	1	0.31
K11693	femX, fmhB; peptidoglycan pentaglycine glycine transferase (the first glycine) [EC:2.3.2.16]	ko00550;ko01522;	GCA_013002875.1;	1	0.31
K01938	fhs; formate--tetrahydrofolate ligase [EC:6.3.4.3]	ko00720;ko00670;	CH-Jul18-bin44;GCA_000010305.1;GCA_000695095.2;GCA_001724275.1;GCA_001802045.1;GCA_001802055.1;GCA_001914565.1;GCA_001915025.1;GCA_001917665.1;GCA_001919865.1;GCA_002238865.1;GCA_002323355.1;GCA_002348265.1;GCA_002348465.1;GCA_002377615.1;GCA_002390225.1;GCA_002483225.1;GCA_002500925.1;GCA_002697855.1;GCA_002718595.1;GCA_002737115.1;GCA_003141205.1;GCA_003168085.1;GCA_003171215.1;GCA_003220795.1;…	180	55.21
K21621	fk; tagatose kinase [EC:2.7.1.101]	ko00052;	GCA_019347995.1;	1	0.31
K16381	fkbM; 31-O-methyltransferase	ko01052;	GCA_019240375.1;	1	0.31
K15891	FLDH; NAD+-dependent farnesol dehydrogenase [EC:1.1.1.354]	ko00900;ko00909;	GCA_003220975.1;GCA_003221005.1;GCA_003221975.1;GCA_003222115.1;GCA_016180765.1;GCA_016186865.1;GCA_016187705.1;GCA_016199245.1;	8	2.45
K00485	FMO; dimethylaniline monooxygenase (N-oxide forming) [EC:1.14.13.8]	ko00982;	GCA_007121925.1;GCA_007124095.1;GCA_007125845.1;GCA_014379705.1;GCA_016712265.1;GCA_016794735.1;GCA_902805735.1;GCA_903934235.1;RE-23may17-307;RH-23may17-540;TH-Jun18-bin156;	11	3.37
K01633	folB; 7,8-dihydroneopterin aldolase/epimerase/oxygenase [EC:4.1.2.25 5.1.99.8 1.13.11.81]	ko00790;	CH-Jul18-bin76;GCA_000522985.1;GCA_001802045.1;GCA_001802055.1;GCA_001802605.1;GCA_002215645.1;GCA_002291775.1;GCA_002295725.1;GCA_002346625.1;GCA_002347035.1;GCA_002404335.1;GCA_002404375.1;GCA_002711035.1;GCA_002712565.1;GCA_003131365.1;GCA_003134915.1;GCA_003136975.1;GCA_003152485.1;GCA_003155795.1;GCA_003157095.1;GCA_003157535.1;GCA_003168085.1;GCA_003171215.1;GCA_003220885.1;GCA_003221805.1;…	61	18.71
K11754	folC; dihydrofolate synthase / folylpolyglutamate synthase [EC:6.3.2.12 6.3.2.17]	ko00790;	CH-Jul18-bin44;CH-Jul18-bin76;GCA_000010305.1;GCA_000522985.1;GCA_000695095.2;GCA_001724275.1;GCA_001802045.1;GCA_001802605.1;GCA_001915025.1;GCA_002215645.1;GCA_002238865.1;GCA_002295045.1;GCA_002311875.1;GCA_002313235.1;GCA_002313925.1;GCA_002331565.1;GCA_002346625.1;GCA_002346665.1;GCA_002347035.1;GCA_002348265.1;GCA_002348465.1;GCA_002377615.1;GCA_002390225.1;GCA_002404335.1;GCA_002404375.1;G…	260	79.75
K01491	folD; methylenetetrahydrofolate dehydrogenase (NADP+) / methenyltetrahydrofolate cyclohydrolase [EC:1.5.1.5 3.5.4.9]	ko00720;ko00670;	CH-Jul18-bin44;CH-Jul18-bin76;GCA_000010305.1;GCA_000522985.1;GCA_000695095.2;GCA_001724275.1;GCA_001802055.1;GCA_001914615.1;GCA_001919865.1;GCA_002215645.1;GCA_002238865.1;GCA_002291775.1;GCA_002295045.1;GCA_002295725.1;GCA_002311875.1;GCA_002313235.1;GCA_002313925.1;GCA_002323355.1;GCA_002346625.1;GCA_002346665.1;GCA_002347035.1;GCA_002348265.1;GCA_002348465.1;GCA_002348665.1;GCA_002377615.1;G…	272	83.44
K09007	folE2; GTP cyclohydrolase IB [EC:3.5.4.16]	ko00790;	GCA_002238865.1;GCA_003157095.1;GCA_003230295.1;GCA_009835625.1;GCA_009836275.1;GCA_009836825.1;GCA_009837975.1;GCA_009840215.1;GCA_009841005.1;GCA_009841015.1;GCA_009841165.1;GCA_009841475.1;GCA_009842845.1;GCA_009844885.1;GCA_009845855.1;GCA_009846385.1;GCA_013002875.1;N1_bin27;	18	5.52
K00950	folK; 2-amino-4-hydroxy-6-hydroxymethyldihydropteridine diphosphokinase [EC:2.7.6.3]	ko00790;	CH-Jul18-bin76;GCA_001802045.1;GCA_001802605.1;GCA_001914565.1;GCA_001914615.1;GCA_001915025.1;GCA_001919865.1;GCA_002215645.1;GCA_002291775.1;GCA_002295725.1;GCA_002346625.1;GCA_002404335.1;GCA_002404375.1;GCA_002711035.1;GCA_002712565.1;GCA_002919185.1;GCA_003131365.1;GCA_003134915.1;GCA_003136975.1;GCA_003141205.1;GCA_003152485.1;GCA_003155795.1;GCA_003157095.1;GCA_003157535.1;GCA_003169895.1;…	157	48.16
K13941	folKP; 2-amino-4-hydroxy-6-hydroxymethyldihydropteridine diphosphokinase / dihydropteroate synthase [EC:2.7.6.3 2.5.1.15]	ko00790;	GCA_002313235.1;GCA_002346625.1;GCA_002711035.1;GCA_002712565.1;GCA_003445355.1;GCA_003482615.1;TVG06_bin147;	7	2.15
K00796	folP; dihydropteroate synthase [EC:2.5.1.15]	ko00790;	CH-Jul18-bin76;GCA_000522985.1;GCA_001802045.1;GCA_001914565.1;GCA_001915025.1;GCA_001917665.1;GCA_001919865.1;GCA_002215645.1;GCA_002346665.1;GCA_002347035.1;GCA_002404335.1;GCA_002404375.1;GCA_003134915.1;GCA_003136975.1;GCA_003141205.1;GCA_003152485.1;GCA_003155795.1;GCA_003157095.1;GCA_003157535.1;GCA_003168085.1;GCA_003169895.1;GCA_003171215.1;GCA_003220905.1;GCA_003220935.1;GCA_003220955.1;…	154	47.24
K07589	folX; D-erythro-7,8-dihydroneopterin triphosphate epimerase [EC:5.1.99.7]	ko00790;	GCA_009836005.1;GCA_009837975.1;GCA_009841005.1;GCA_009841015.1;GCA_009845855.1;GCA_009846385.1;GCA_012270965.1;N1_bin180;N1_bin27;RE-23may17-307;	10	3.07
K23999	fom1; phosphoenolpyruvate phosphomutase / 2-hydroxyethylphosphonate cytidylyltransferase [EC:5.4.2.9 2.7.7.104]	ko00440;ko00998;	GCA_002346665.1;GCA_012960225.1;	2	0.61
K00244	frdA; fumarate reductase flavoprotein subunit [EC:1.3.5.4]	ko00020;ko00620;ko00650;ko00190;ko00720;ko02020;	GCA_002238865.1;GCA_002311875.1;GCA_002346665.1;GCA_002347035.1;GCA_002695705.1;GCA_002712565.1;GCA_003141205.1;GCA_003222175.1;GCA_004357415.1;GCA_007121455.1;GCA_007121555.1;GCA_007122885.1;GCA_007122915.1;GCA_007124095.1;GCA_007127575.1;GCA_007132965.1;GCA_009835625.1;GCA_009836825.1;GCA_009840215.1;GCA_009841165.1;GCA_009841475.1;GCA_009842845.1;GCA_009844885.1;GCA_011774835.1;GCA_015664885.1…	31	9.51
K00245	frdB; fumarate reductase iron-sulfur subunit [EC:1.3.5.4]	ko00020;ko00620;ko00650;ko00190;ko00720;ko02020;	GCA_002238865.1;GCA_002346665.1;GCA_002347035.1;GCA_003556585.1;GCA_004357415.1;GCA_007121455.1;GCA_007121555.1;GCA_007122885.1;GCA_007122915.1;GCA_007124095.1;GCA_007127575.1;GCA_007132965.1;GCA_009835625.1;GCA_009836825.1;GCA_009840215.1;GCA_009841165.1;GCA_009841475.1;GCA_009842845.1;GCA_009844885.1;GCA_011774835.1;GCA_012965305.1;GCA_015664885.1;GCA_016179225.1;GCA_016199245.1;TVG05_bin235;TV…	26	7.98
K00246	frdC; fumarate reductase subunit C	ko00020;ko00620;ko00650;ko00190;ko00720;ko02020;	GCA_002238865.1;GCA_002311875.1;GCA_002346665.1;GCA_004357415.1;GCA_007121455.1;GCA_007121555.1;GCA_007122885.1;GCA_007122915.1;GCA_007124095.1;GCA_007132965.1;GCA_009835625.1;GCA_009836825.1;GCA_009840215.1;GCA_009841165.1;GCA_009841475.1;GCA_009842845.1;GCA_009844885.1;GCA_011774835.1;GCA_012965305.1;GCA_015664885.1;GCA_016179225.1;GCA_016199245.1;GCA_016209995.1;TVG05_bin235;TVG06_bin147;	25	7.67
K00247	frdD; fumarate reductase subunit D	ko00020;ko00620;ko00650;ko00190;ko00720;ko02020;	GCA_002238865.1;GCA_002311875.1;GCA_002346665.1;GCA_002347035.1;GCA_003556585.1;GCA_004357415.1;GCA_007121455.1;GCA_007121555.1;GCA_007122885.1;GCA_007124095.1;GCA_007127575.1;GCA_007132965.1;GCA_009835625.1;GCA_009836825.1;GCA_009840215.1;GCA_009841165.1;GCA_009841475.1;GCA_009844885.1;GCA_011774835.1;GCA_012965305.1;GCA_015664885.1;GCA_016179225.1;GCA_016199245.1;GCA_016209995.1;TVG05_bin235;TV…	27	8.28
K00441	frhB; coenzyme F420 hydrogenase subunit beta [EC:1.12.98.1]	ko00680;	GCA_002346665.1;GCA_002695705.1;GCA_003556585.1;GCA_007121555.1;GCA_007121925.1;GCA_007692505.1;GCA_007692605.1;GCA_011362545.1;GCA_011390645.1;GCA_016209885.1;GCA_016713435.1;GCA_016871895.1;GCA_016873975.1;GCA_017990235.1;GCA_902825965.1;GCA_903871085.1;GCA_903906325.1;RH-20apr16-187;	18	5.52
K00442	frhD; coenzyme F420 hydrogenase subunit delta	ko00680;	GCA_013003805.1;GCA_016871855.1;	2	0.61
K00121	frmA, ADH5, adhC; S-(hydroxymethyl)glutathione dehydrogenase / alcohol dehydrogenase [EC:1.1.1.284 1.1.1.1]	ko00010;ko00620;ko00680;ko00071;ko00350;ko00830;ko00625;ko00626;ko00980;ko00982;	GCA_001802055.1;GCA_002346665.1;GCA_003251175.1;GCA_003482615.1;GCA_012267505.1;GCA_013003805.1;GCA_016179225.1;GCA_016209905.1;GCA_902805715.1;	9	2.76
K01070	frmB, ESD, fghA; S-formylglutathione hydrolase [EC:3.1.2.12]	ko00680;	GCA_001724275.1;GCA_007692505.1;GCA_013004105.1;GCA_013697785.1;GCA_013816855.1;GCA_016719105.1;GCA_903900795.1;RE-23may17-493;RE-26jul17-69;	9	2.76
K03332	fruA; fructan beta-fructosidase [EC:3.2.1.80]	ko00051;	GCA_002404335.1;GCA_003134915.1;GCA_003223455.1;GCA_011390805.1;GCA_011390935.1;GCA_014377535.1;GCA_014379355.1;GCA_016702715.1;GCA_016704625.1;GCA_016705425.1;GCA_016713015.1;GCA_016714295.1;GCA_016715665.1;GCA_016719105.1;GCA_016721935.1;GCA_017881545.1;GCA_019347975.1;	17	5.21
K02770	fruA; fructose PTS system EIIBC or EIIC component [EC:2.7.1.202]	ko00051;ko02060;ko01522;	GCA_001802045.1;GCA_001914565.1;GCA_002919185.1;GCA_007129555.1;GCA_013820915.1;GCA_016207385.1;GCA_016209945.1;GCA_017881445.1;GCA_019347975.1;	9	2.76
K02768	fruB; fructose PTS system EIIA component [EC:2.7.1.202]	ko00051;ko02060;ko01522;	GCA_003157095.1;GCA_003168085.1;GCA_016186865.1;GCA_016187705.1;GCA_017881585.1;	5	1.53
K00882	fruK; 1-phosphofructokinase [EC:2.7.1.56]	ko00051;ko02060;	GCA_007127575.1;GCA_016207445.1;	2	0.61
K13990	FTCD; glutamate formiminotransferase / formiminotetrahydrofolate cyclodeaminase [EC:2.1.2.5 4.3.1.4]	ko00340;ko00670;ko01522;ko01522;	CH-Jul18-bin44;GCA_000010305.1;GCA_000522985.1;GCA_000695095.2;GCA_001724275.1;GCA_001802045.1;GCA_001802055.1;GCA_001914565.1;GCA_001914615.1;GCA_001915025.1;GCA_002215645.1;GCA_002295725.1;GCA_002311875.1;GCA_002313235.1;GCA_002346625.1;GCA_002377615.1;GCA_002404335.1;GCA_002404375.1;GCA_002450355.1;GCA_002483225.1;GCA_002711035.1;GCA_002712565.1;GCA_002718595.1;GCA_002737115.1;GCA_003131365.1;…	179	54.91
K00672	ftr; formylmethanofuran--tetrahydromethanopterin N-formyltransferase [EC:2.3.1.101]	ko00680;	GCA_001914565.1;GCA_001917665.1;GCA_001919865.1;GCA_002919185.1;GCA_003141205.1;GCA_003152485.1;GCA_003220795.1;GCA_003220905.1;GCA_003220935.1;GCA_003220975.1;GCA_003221045.1;GCA_003221085.1;GCA_003221875.1;GCA_003221995.1;GCA_003222035.1;GCA_003222055.1;GCA_003222085.1;GCA_003222115.1;GCA_003222135.1;GCA_003222235.1;GCA_003223475.1;GCA_011362545.1;GCA_013696125.1;GCA_013813145.1;GCA_013813435.1…	38	11.66
K03587	ftsI; cell division protein FtsI (penicillin-binding protein 3) [EC:3.4.16.4]	ko00550;ko01501;ko01522;ko01522;	CH-Jul18-bin44;CH-Jul18-bin76;GCA_000010305.1;GCA_000522985.1;GCA_000695095.2;GCA_001724275.1;GCA_001802605.1;GCA_001914615.1;GCA_001915025.1;GCA_001917665.1;GCA_001919865.1;GCA_002215645.1;GCA_002238865.1;GCA_002291775.1;GCA_002295045.1;GCA_002295725.1;GCA_002311875.1;GCA_002313235.1;GCA_002313925.1;GCA_002331565.1;GCA_002346625.1;GCA_002346665.1;GCA_002347035.1;GCA_002348265.1;GCA_002377615.1;G…	252	77.3
K01206	FUCA; alpha-L-fucosidase [EC:3.2.1.51]	ko00511;ko04142;ko01522;	GCA_000522985.1;GCA_000695095.2;GCA_001802045.1;GCA_001802605.1;GCA_001914615.1;GCA_001915025.1;GCA_001919865.1;GCA_002215645.1;GCA_002331565.1;GCA_002404375.1;GCA_002483225.1;GCA_003131365.1;GCA_003134915.1;GCA_003157095.1;GCA_003157535.1;GCA_003168085.1;GCA_003169895.1;GCA_003171215.1;GCA_003220795.1;GCA_003220935.1;GCA_003221035.1;GCA_003221075.1;GCA_003221805.1;GCA_003221825.1;GCA_003221895.1…	103	31.6
K01628	fucA; L-fuculose-phosphate aldolase [EC:4.1.2.17]	ko00040;ko00051;	CH-Jul18-bin44;GCA_000010305.1;GCA_001724275.1;GCA_001802015.1;GCA_001802055.1;GCA_001802605.1;GCA_001915025.1;GCA_002483225.1;GCA_002737115.1;GCA_003157095.1;GCA_003157535.1;GCA_003168085.1;GCA_003171215.1;GCA_003220905.1;GCA_003220955.1;GCA_003220975.1;GCA_003221035.1;GCA_003221085.1;GCA_003221755.1;GCA_003221825.1;GCA_003221895.1;GCA_003221985.1;GCA_003222035.1;GCA_003222055.1;GCA_003222065.1;…	116	35.58
K18334	fucD; L-fuconate dehydratase [EC:4.2.1.68]	ko00051;	GCA_000522985.1;GCA_001914615.1;GCA_001919865.1;GCA_002215645.1;GCA_003220795.1;GCA_003220935.1;GCA_003222055.1;GCA_003222085.1;GCA_003222135.1;GCA_003223455.1;GCA_014378185.1;GCA_016702715.1;GCA_016704625.1;GCA_016705425.1;GCA_016713015.1;GCA_016714295.1;GCA_016715665.1;GCA_016719105.1;GCA_016721935.1;GCA_019348265.1;	20	6.13
KO id	function	PATH(ko)	Genome id	KO number	percent
K00200	fwdA, fmdA; formylmethanofuran dehydrogenase subunit A [EC:1.2.7.12]	ko00680;	GCA_001914565.1;GCA_001917665.1;GCA_001919865.1;GCA_002919185.1;GCA_003141205.1;GCA_003152485.1;GCA_003220795.1;GCA_003220905.1;GCA_003220935.1;GCA_003220975.1;GCA_003221045.1;GCA_003221085.1;GCA_003221875.1;GCA_003221995.1;GCA_003222035.1;GCA_003222055.1;GCA_003222085.1;GCA_003222115.1;GCA_003222135.1;GCA_003222235.1;GCA_003223475.1;GCA_011362545.1;GCA_013696125.1;GCA_013813145.1;GCA_013813435.1…	37	11.35
K00201	fwdB, fmdB; formylmethanofuran dehydrogenase subunit B [EC:1.2.7.12]	ko00680;	GCA_001914565.1;GCA_001914615.1;GCA_001917665.1;GCA_001919865.1;GCA_002919185.1;GCA_003141205.1;GCA_003152485.1;GCA_003220795.1;GCA_003220905.1;GCA_003220935.1;GCA_003221045.1;GCA_003221085.1;GCA_003221875.1;GCA_003221995.1;GCA_003222035.1;GCA_003222055.1;GCA_003222085.1;GCA_003222115.1;GCA_003222135.1;GCA_003222235.1;GCA_003223475.1;GCA_011362545.1;GCA_013813435.1;GCA_013820855.1;GCA_016209945.1…	35	10.74
K00202	fwdC, fmdC; formylmethanofuran dehydrogenase subunit C [EC:1.2.7.12]	ko00680;	GCA_002919185.1;GCA_003152485.1;GCA_003222235.1;GCA_016209945.1;GCA_016713435.1;GCA_016794805.1;GCA_016880225.1;GCA_017889745.1;	8	2.45
K00203	fwdD, fmdD; formylmethanofuran dehydrogenase subunit D [EC:1.2.7.12]	ko00680;	GCA_003222035.1;GCA_003222235.1;GCA_003223475.1;GCA_016874035.1;GCA_016880225.1;GCA_017889745.1;	6	1.84
K11261	fwdE, fmdE; formylmethanofuran dehydrogenase subunit E [EC:1.2.7.12]	ko00680;	GCA_016209945.1;	1	0.31
K00036	G6PD, zwf; glucose-6-phosphate 1-dehydrogenase [EC:1.1.1.49 1.1.1.363]	ko00030;ko00480;ko05230;ko05415;ko01522;	GCA_000522985.1;GCA_001724275.1;GCA_002215645.1;GCA_002404335.1;GCA_002404375.1;GCA_003134915.1;GCA_003141205.1;GCA_003152485.1;GCA_003155795.1;GCA_003168085.1;GCA_003169895.1;GCA_003171215.1;GCA_003220955.1;GCA_003221895.1;GCA_003221975.1;GCA_003222035.1;GCA_003222065.1;GCA_003222175.1;GCA_003222195.1;GCA_003223395.1;GCA_003223455.1;GCA_007129555.1;GCA_011055965.1;GCA_011772755.1;GCA_011774835.1…	76	23.31
K00135	gabD; succinate-semialdehyde dehydrogenase / glutarate-semialdehyde dehydrogenase [EC:1.2.1.16 1.2.1.79 1.2.1.20]	ko00650;ko00250;ko00310;ko00350;ko00760;	CH-Jul18-bin44;CH-Jul18-bin76;GCA_000010305.1;GCA_000522985.1;GCA_000695095.2;GCA_001724275.1;GCA_001914615.1;GCA_001917665.1;GCA_001919865.1;GCA_002215645.1;GCA_002238865.1;GCA_002295045.1;GCA_002295725.1;GCA_002311875.1;GCA_002313235.1;GCA_002313925.1;GCA_002323355.1;GCA_002346665.1;GCA_002347035.1;GCA_002348265.1;GCA_002348465.1;GCA_002348665.1;GCA_002377615.1;GCA_002390225.1;GCA_002404335.1;G…	192	58.9
K07250	gabT; 4-aminobutyrate aminotransferase / (S)-3-amino-2-methylpropionate transaminase / 5-aminovalerate transaminase [EC:2.6.1.19 2.6.1.22 2.6.1.48]	ko00640;ko00650;ko00250;ko00280;ko00310;ko00410;ko01522;	CH-Jul18-bin44;CH-Jul18-bin76;GCA_002238865.1;GCA_002295045.1;GCA_002295725.1;GCA_002311875.1;GCA_002313925.1;GCA_002323355.1;GCA_002346625.1;GCA_002346665.1;GCA_002347035.1;GCA_002348465.1;GCA_002348665.1;GCA_002377615.1;GCA_002390225.1;GCA_002501085.1;GCA_002695705.1;GCA_002697855.1;GCA_002718595.1;GCA_002724575.1;GCA_002919185.1;GCA_003220975.1;GCA_003230295.1;GCA_003445355.1;GCA_003447405.1;G…	102	31.29
K08679	GAE, cap1J; UDP-glucuronate 4-epimerase [EC:5.1.3.6]	ko00053;ko00520;ko00541;	GCA_000010305.1;GCA_000522985.1;GCA_000695095.2;GCA_001802015.1;GCA_001802045.1;GCA_001914565.1;GCA_001915025.1;GCA_001919865.1;GCA_002291775.1;GCA_002323355.1;GCA_002331565.1;GCA_002346625.1;GCA_002346665.1;GCA_002347035.1;GCA_002348265.1;GCA_002348665.1;GCA_002483225.1;GCA_002500925.1;GCA_002737115.1;GCA_002919185.1;GCA_003157095.1;GCA_003157535.1;GCA_003169895.1;GCA_003220795.1;GCA_003220905.1…	150	46.01
K00035	gal; D-galactose 1-dehydrogenase [EC:1.1.1.48]	ko00052;	GCA_001724275.1;	1	0.31
K16515	galB; 4-oxalomesaconate hydratase [EC:4.2.1.83]	ko00362;	GCA_014379705.1;	1	0.31
K16514	galD; 4-oxalomesaconate tautomerase [EC:5.3.2.8]	ko00362;	GCA_014379705.1;	1	0.31
K01784	galE, GALE; UDP-glucose 4-epimerase [EC:5.1.3.2]	ko00052;ko00520;ko00541;	CH-Jul18-bin44;CH-Jul18-bin76;GCA_000010305.1;GCA_000522985.1;GCA_000695095.2;GCA_001724275.1;GCA_001802015.1;GCA_001802055.1;GCA_001914565.1;GCA_001914615.1;GCA_001915025.1;GCA_001917665.1;GCA_001919865.1;GCA_002215645.1;GCA_002238865.1;GCA_002291775.1;GCA_002295725.1;GCA_002311875.1;GCA_002313235.1;GCA_002313925.1;GCA_002323355.1;GCA_002331565.1;GCA_002346625.1;GCA_002346665.1;GCA_002347035.1;G…	290	88.96
K00849	galK; galactokinase [EC:2.7.1.6]	ko00052;ko00520;ko01522;	CH-Jul18-bin44;GCA_000010305.1;GCA_000522985.1;GCA_000695095.2;GCA_001724275.1;GCA_001914615.1;GCA_001915025.1;GCA_001917665.1;GCA_001919865.1;GCA_002215645.1;GCA_002311875.1;GCA_002313925.1;GCA_002323355.1;GCA_002331565.1;GCA_002348265.1;GCA_002348465.1;GCA_002348665.1;GCA_002483225.1;GCA_002500925.1;GCA_002501085.1;GCA_002724575.1;GCA_002737115.1;GCA_002919185.1;GCA_003136975.1;GCA_003155795.1;…	183	56.13
K01785	galM, GALM; aldose 1-epimerase [EC:5.1.3.3]	ko00010;ko00052;	GCA_000522985.1;GCA_001724275.1;GCA_001802055.1;GCA_002215645.1;GCA_002238865.1;GCA_002291775.1;GCA_002295725.1;GCA_002347035.1;GCA_003157095.1;GCA_003169895.1;GCA_003220795.1;GCA_003220935.1;GCA_003220955.1;GCA_003221035.1;GCA_003221045.1;GCA_003221755.1;GCA_003221805.1;GCA_003221825.1;GCA_003221875.1;GCA_003221895.1;GCA_003221975.1;GCA_003222035.1;GCA_003222055.1;GCA_003222065.1;GCA_003222085.1…	80	24.54
K00965	galT, GALT; UDPglucose--hexose-1-phosphate uridylyltransferase [EC:2.7.7.12]	ko00052;ko00520;ko04917;	GCA_000522985.1;GCA_001914615.1;GCA_001915025.1;GCA_001919865.1;GCA_003141205.1;GCA_003220935.1;GCA_003220955.1;GCA_003221035.1;GCA_003221895.1;GCA_003222035.1;GCA_003222055.1;GCA_003222065.1;GCA_003222195.1;GCA_003223395.1;GCA_003223455.1;GCA_003223475.1;GCA_007122885.1;GCA_011772755.1;GCA_011774835.1;GCA_013361745.1;GCA_013821255.1;GCA_014379705.1;GCA_016180765.1;GCA_016187705.1;GCA_016209995.1…	31	9.51
K04618	GAOA; galactose oxidase [EC:1.1.3.9]	ko00052;	GCA_003222055.1;GCA_013812605.1;GCA_013813145.1;	3	0.92
K00150	gap2; glyceraldehyde-3-phosphate dehydrogenase (NAD(P)) [EC:1.2.1.59]	ko00010;ko00710;	GCA_001724275.1;GCA_003567615.1;GCA_013002885.1;GCA_013360595.1;GCA_014378185.1;GCA_016704275.1;GCA_016704465.1;GCA_016709975.1;GCA_016717965.1;GCA_016719105.1;GCA_016720805.1;	11	3.37
K00134	GAPDH, gapA; glyceraldehyde 3-phosphate dehydrogenase [EC:1.2.1.12]	ko00010;ko00710;ko04066;ko05130;ko05132;ko05010;ko05415;ko01522;ko01522;	CH-Jul18-bin44;CH-Jul18-bin76;GCA_000010305.1;GCA_000522985.1;GCA_000695095.2;GCA_001724275.1;GCA_001802015.1;GCA_001802045.1;GCA_001914615.1;GCA_001915025.1;GCA_001917665.1;GCA_001919865.1;GCA_002215645.1;GCA_002238865.1;GCA_002291775.1;GCA_002295045.1;GCA_002295725.1;GCA_002311875.1;GCA_002313235.1;GCA_002313925.1;GCA_002323355.1;GCA_002331565.1;GCA_002346625.1;GCA_002346665.1;GCA_002347035.1;G…	284	87.12
K00131	gapN; glyceraldehyde-3-phosphate dehydrogenase (NADP+) [EC:1.2.1.9]	ko00010;ko00030;	GCA_003564295.1;GCA_007121435.1;GCA_016649455.1;GCA_018679175.1;	4	1.23
K01708	garD; galactarate dehydratase [EC:4.2.1.42]	ko00053;	GCA_000522985.1;GCA_019239705.1;	2	0.61
K01630	garL; 2-dehydro-3-deoxyglucarate aldolase [EC:4.1.2.20]	ko00053;	GCA_000522985.1;GCA_011362545.1;GCA_013361335.1;GCA_016871855.1;GCA_017990235.1;GCA_903902015.1;ZH-Oct18-bin98;	7	2.15
K00042	garR, glxR; 2-hydroxy-3-oxopropionate reductase [EC:1.1.1.60]	ko00630;	CH-Jul18-bin44;GCA_009692115.1;GCA_016702715.1;GCA_016704625.1;GCA_016705425.1;GCA_016712265.1;GCA_016713015.1;GCA_016714295.1;GCA_016715665.1;GCA_016719105.1;GCA_016721935.1;GCA_018969225.1;GCA_019239705.1;GCA_019348265.1;GCA_902826425.1;GCA_902826755.1;ZH-3nov15-212;	17	5.21
K13507	GAT; glycerol-3-phosphate O-acyltransferase / dihydroxyacetone phosphate acyltransferase [EC:2.3.1.15 2.3.1.42]	ko00561;ko00564;ko01522;	CH-Jul18-bin44;CH-Jul18-bin76;GCA_000010305.1;GCA_001914565.1;GCA_001914615.1;GCA_001917665.1;GCA_001919865.1;GCA_002238865.1;GCA_002311875.1;GCA_002313925.1;GCA_002348265.1;GCA_002348465.1;GCA_002348665.1;GCA_002390225.1;GCA_002404335.1;GCA_002404375.1;GCA_002483225.1;GCA_002500925.1;GCA_002501085.1;GCA_002697855.1;GCA_002711035.1;GCA_002724575.1;GCA_003134915.1;GCA_003169895.1;GCA_003220905.1;G…	96	29.45
K00613	GATM; glycine amidinotransferase [EC:2.1.4.1]	ko00260;ko00330;	GCA_016720905.1;	1	0.31
K08302	gatY-kbaY; tagatose 1,6-diphosphate aldolase GatY/KbaY [EC:4.1.2.40]	ko00052;	GCA_003221895.1;	1	0.31
K01201	GBA, srfJ; glucosylceramidase [EC:3.2.1.45]	ko00600;ko00511;ko04142;	GCA_000695095.2;GCA_001915025.1;GCA_002215645.1;GCA_002404335.1;GCA_002404375.1;GCA_003131365.1;GCA_003134915.1;GCA_003220795.1;GCA_003220885.1;GCA_003220905.1;GCA_003220935.1;GCA_003220955.1;GCA_003221035.1;GCA_003221075.1;GCA_003221085.1;GCA_003221805.1;GCA_003221895.1;GCA_003221985.1;GCA_003222035.1;GCA_003222055.1;GCA_003222065.1;GCA_003222085.1;GCA_003222135.1;GCA_003222195.1;GCA_003222235.1…	52	15.95
K17108	GBA2; non-lysosomal glucosylceramidase [EC:3.2.1.45]	ko00600;ko00511;	GCA_001802045.1;GCA_003157095.1;GCA_003157535.1;GCA_013697765.1;	4	1.23
K00700	GBE1, glgB; 1,4-alpha-glucan branching enzyme [EC:2.4.1.18]	ko00500;ko01522;	GCA_000010305.1;GCA_000522985.1;GCA_000695095.2;GCA_001802045.1;GCA_002331565.1;GCA_002483225.1;GCA_002737115.1;GCA_002919185.1;GCA_003223455.1;GCA_003251175.1;GCA_003556625.1;GCA_003557525.1;GCA_003559555.1;GCA_007121455.1;GCA_007121555.1;GCA_007122885.1;GCA_007124095.1;GCA_007125845.1;GCA_007126035.1;GCA_007127575.1;GCA_007129555.1;GCA_009380025.1;GCA_009836005.1;GCA_009836275.1;GCA_009837975.1…	104	31.9
K12255	gbuA; guanidinobutyrase [EC:3.5.3.7]	ko00330;	GCA_002238865.1;GCA_002313925.1;GCA_002501085.1;GCA_002724575.1;GCA_003482615.1;GCA_009835625.1;GCA_009841165.1;GCA_012960225.1;GCA_012963225.1;	9	2.76
K00117	gcd; quinoprotein glucose dehydrogenase [EC:1.1.5.2]	ko00030;	CH-Jul18-bin76;GCA_000522985.1;GCA_000695095.2;GCA_001724275.1;GCA_001914565.1;GCA_001914615.1;GCA_001915025.1;GCA_001917665.1;GCA_001919865.1;GCA_002215645.1;GCA_002238865.1;GCA_002291775.1;GCA_002295045.1;GCA_002295725.1;GCA_002311875.1;GCA_002313235.1;GCA_002313925.1;GCA_002323355.1;GCA_002331565.1;GCA_002347035.1;GCA_002348265.1;GCA_002348465.1;GCA_002348665.1;GCA_002377615.1;GCA_002390225.1;…	170	52.15
K23351	gcdC, mmdC; glutaconyl-CoA/methylmalonyl-CoA decarboxylase subunit gamma	ko00650;ko00362;ko01522;	GCA_003556585.1;GCA_016199245.1;GCA_017881445.1;TH-Jun18-bin156;	4	1.23
K23352	gcdD, mmdD; glutaconyl-CoA/methylmalonyl-CoA decarboxylase subunit delta	ko00650;ko00362;ko01522;	GCA_003556585.1;	1	0.31
K00252	GCDH, gcdH; glutaryl-CoA dehydrogenase [EC:1.3.8.6]	ko00071;ko00310;ko00380;ko00362;	CH-Jul18-bin44;CH-Jul18-bin76;GCA_000010305.1;GCA_000522985.1;GCA_000695095.2;GCA_001724275.1;GCA_001802015.1;GCA_001802045.1;GCA_001802055.1;GCA_001802605.1;GCA_001917665.1;GCA_001919865.1;GCA_002215645.1;GCA_002238865.1;GCA_002291775.1;GCA_002295045.1;GCA_002295725.1;GCA_002311875.1;GCA_002313925.1;GCA_002331565.1;GCA_002346625.1;GCA_002347035.1;GCA_002348265.1;GCA_002377615.1;GCA_002390225.1;G…	247	75.77
K01495	GCH1, folE; GTP cyclohydrolase IA [EC:3.5.4.16]	ko00790;	CH-Jul18-bin44;CH-Jul18-bin76;GCA_000010305.1;GCA_000522985.1;GCA_000695095.2;GCA_001724275.1;GCA_001802015.1;GCA_001802055.1;GCA_001802605.1;GCA_001914565.1;GCA_001915025.1;GCA_001917665.1;GCA_001919865.1;GCA_002215645.1;GCA_002291775.1;GCA_002295045.1;GCA_002295725.1;GCA_002311875.1;GCA_002313925.1;GCA_002323355.1;GCA_002331565.1;GCA_002346625.1;GCA_002346665.1;GCA_002347035.1;GCA_002348265.1;G…	274	84.05
K18983	gci; D-galactarolactone cycloisomerase [EC:5.5.1.27]	ko00053;	GCA_012027055.1;GCA_015664885.1;	2	0.61
K11529	gck, gckA, GLYCTK; glycerate 2-kinase [EC:2.7.1.165]	ko00030;ko00630;ko00680;ko00561;ko00260;	CH-Jul18-bin44;GCA_000010305.1;GCA_000522985.1;GCA_000695095.2;GCA_001724275.1;GCA_001802015.1;GCA_002215645.1;GCA_002346665.1;GCA_002483225.1;GCA_003136975.1;GCA_003141205.1;GCA_003152485.1;GCA_003155795.1;GCA_003157095.1;GCA_003157535.1;GCA_003169895.1;GCA_003171215.1;GCA_003223455.1;GCA_003230295.1;GCA_003447405.1;GCA_003556585.1;GCA_003557525.1;GCA_003564295.1;GCA_007121455.1;GCA_007122885.1;…	123	37.73
K03526	gcpE, ispG; (E)-4-hydroxy-3-methylbut-2-enyl-diphosphate synthase [EC:1.17.7.1 1.17.7.3]	ko00900;	CH-Jul18-bin44;CH-Jul18-bin76;GCA_000010305.1;GCA_000522985.1;GCA_000695095.2;GCA_001724275.1;GCA_001802045.1;GCA_001802605.1;GCA_001914565.1;GCA_001915025.1;GCA_002215645.1;GCA_002295045.1;GCA_002295725.1;GCA_002311875.1;GCA_002313235.1;GCA_002313925.1;GCA_002331565.1;GCA_002346625.1;GCA_002346665.1;GCA_002347035.1;GCA_002348265.1;GCA_002348465.1;GCA_002348665.1;GCA_002377615.1;GCA_002390225.1;G…	262	80.37
K01039	gctA; glutaconate CoA-transferase, subunit A [EC:2.8.3.12]	ko00650;ko00643;	GCA_001914565.1;GCA_001914615.1;GCA_001915025.1;GCA_001917665.1;GCA_001919865.1;GCA_003141205.1;GCA_003152485.1;GCA_003220795.1;GCA_003220905.1;GCA_003220935.1;GCA_003220955.1;GCA_003221035.1;GCA_003221045.1;GCA_003221075.1;GCA_003221085.1;GCA_003221825.1;GCA_003221895.1;GCA_003221995.1;GCA_003222035.1;GCA_003222055.1;GCA_003222085.1;GCA_003222115.1;GCA_003222135.1;GCA_003222195.1;GCA_003222235.1…	59	18.1
K01040	gctB; glutaconate CoA-transferase, subunit B [EC:2.8.3.12]	ko00650;ko00643;	GCA_001914565.1;GCA_001914615.1;GCA_001915025.1;GCA_001917665.1;GCA_001919865.1;GCA_003141205.1;GCA_003152485.1;GCA_003220795.1;GCA_003220905.1;GCA_003220935.1;GCA_003220955.1;GCA_003220975.1;GCA_003221035.1;GCA_003221045.1;GCA_003221075.1;GCA_003221085.1;GCA_003221825.1;GCA_003221895.1;GCA_003221995.1;GCA_003222035.1;GCA_003222055.1;GCA_003222085.1;GCA_003222115.1;GCA_003222135.1;GCA_003222195.1…	63	19.33
K02437	gcvH, GCSH; glycine cleavage system H protein	ko00630;ko00260;	CH-Jul18-bin44;CH-Jul18-bin76;GCA_000010305.1;GCA_000522985.1;GCA_000695095.2;GCA_001724275.1;GCA_001802015.1;GCA_001802045.1;GCA_001802605.1;GCA_001914565.1;GCA_001914615.1;GCA_001915025.1;GCA_001917665.1;GCA_001919865.1;GCA_002215645.1;GCA_002238865.1;GCA_002291775.1;GCA_002295045.1;GCA_002295725.1;GCA_002311875.1;GCA_002313235.1;GCA_002313925.1;GCA_002323355.1;GCA_002346665.1;GCA_002347035.1;G…	280	85.89
K00282	gcvPA; glycine dehydrogenase subunit 1 [EC:1.4.4.2]	ko00630;ko00260;	GCA_004524915.1;GCA_011362545.1;GCA_011774835.1;GCA_016209885.1;GCA_016209905.1;GCA_016209945.1;GCA_016209995.1;GCA_016649455.1;GCA_017881505.1;N1_bin27;TVG05_bin235;TVG06_bin147;	12	3.68
K00283	gcvPB; glycine dehydrogenase subunit 2 [EC:1.4.4.2]	ko00630;ko00260;	GCA_003157095.1;GCA_003157535.1;GCA_011362545.1;GCA_011774835.1;GCA_013003805.1;GCA_016209885.1;GCA_016209905.1;GCA_016209945.1;GCA_016209995.1;GCA_017881505.1;GCA_018679175.1;N1_bin27;TVG06_bin147;	13	3.99
K00605	gcvT, AMT; aminomethyltransferase [EC:2.1.2.10]	ko00630;ko00260;ko00670;	CH-Jul18-bin44;GCA_000010305.1;GCA_000522985.1;GCA_000695095.2;GCA_001724275.1;GCA_001802015.1;GCA_001802045.1;GCA_001802055.1;GCA_001914565.1;GCA_001914615.1;GCA_001915025.1;GCA_002215645.1;GCA_002238865.1;GCA_002291775.1;GCA_002295045.1;GCA_002295725.1;GCA_002311875.1;GCA_002313235.1;GCA_002313925.1;GCA_002323355.1;GCA_002331565.1;GCA_002346625.1;GCA_002346665.1;GCA_002347035.1;GCA_002348265.1;…	285	87.42
K00034	gdh; glucose 1-dehydrogenase [EC:1.1.1.47]	ko00030;	GCA_000522985.1;GCA_001724275.1;GCA_002238865.1;GCA_002295725.1;GCA_002311875.1;GCA_002377615.1;GCA_002450355.1;GCA_002716565.1;GCA_002718595.1;GCA_003251175.1;GCA_009380025.1;GCA_009835625.1;GCA_009836005.1;GCA_009836275.1;GCA_009837975.1;GCA_009840215.1;GCA_009841005.1;GCA_009841015.1;GCA_009841165.1;GCA_009841475.1;GCA_009842845.1;GCA_009844885.1;GCA_009845855.1;GCA_012267435.1;GCA_012270965.1…	51	15.64
K22969	gdh; glucose 1-dehydrogenase [EC:1.1.1.47]	ko00030;	GCA_000522985.1;GCA_003152485.1;GCA_003220935.1;GCA_003221035.1;GCA_003222065.1;GCA_003222235.1;GCA_007129555.1;GCA_009380025.1;GCA_013694785.1;GCA_013812695.1;GCA_013817545.1;GCA_016209995.1;GCA_016702955.1;GCA_016709265.1;GCA_016713435.1;GCA_016794805.1;GCA_017990235.1;GCA_019239705.1;	18	5.52
K19813	gdh; glucose dehydrogenase [EC:1.1.5.9]	ko00030;	GCA_001724275.1;GCA_003221975.1;GCA_007120875.1;GCA_007132965.1;GCA_012267505.1;GCA_016704465.1;	6	1.84
K15371	GDH2; glutamate dehydrogenase [EC:1.4.1.2]	ko00910;ko00250;ko00220;ko00430;	CH-Jul18-bin76;GCA_002238865.1;GCA_002311875.1;GCA_002313925.1;GCA_002323355.1;GCA_002348265.1;GCA_002348665.1;GCA_002377615.1;GCA_002390225.1;GCA_002450355.1;GCA_002500925.1;GCA_002501085.1;GCA_002695705.1;GCA_002716565.1;GCA_002718595.1;GCA_002724575.1;GCA_003230295.1;GCA_003556585.1;GCA_003557525.1;GCA_003559555.1;GCA_003564295.1;GCA_007120875.1;GCA_007121455.1;GCA_007122885.1;GCA_007124095.1;…	75	23.01
K00682	GGCT; gamma-glutamylcyclotransferase [EC:4.3.2.9]	ko00480;	GCA_003559555.1;GCA_007120875.1;GCA_007121925.1;GCA_007122885.1;GCA_007125845.1;GCA_007130605.1;GCA_007132965.1;GCA_007692605.1;GCA_011775655.1;GCA_015664885.1;GCA_018678395.1;TVG06_bin147;	12	3.68
K13789	GGPS; geranylgeranyl diphosphate synthase, type II [EC:2.5.1.1 2.5.1.10 2.5.1.29]	ko00900;ko01522;	CH-Jul18-bin44;CH-Jul18-bin76;GCA_000010305.1;GCA_000522985.1;GCA_000695095.2;GCA_001724275.1;GCA_001802015.1;GCA_001802055.1;GCA_001914615.1;GCA_001919865.1;GCA_002215645.1;GCA_002238865.1;GCA_002291775.1;GCA_002295045.1;GCA_002295725.1;GCA_002313235.1;GCA_002313925.1;GCA_002346625.1;GCA_002346665.1;GCA_002347035.1;GCA_002348265.1;GCA_002348465.1;GCA_002348665.1;GCA_002377615.1;GCA_002390225.1;G…	274	84.05
K17830	GGR; digeranylgeranylglycerophospholipid reductase [EC:1.3.1.101 1.3.7.11]	ko00564;	GCA_001802015.1;GCA_001802055.1;GCA_001914565.1;GCA_001915025.1;GCA_001919865.1;GCA_002238865.1;GCA_003157095.1;GCA_003220795.1;GCA_003220905.1;GCA_003220935.1;GCA_003220975.1;GCA_003221035.1;GCA_003221045.1;GCA_003221075.1;GCA_003221755.1;GCA_003221825.1;GCA_003221875.1;GCA_003221895.1;GCA_003221985.1;GCA_003221995.1;GCA_003222035.1;GCA_003222055.1;GCA_003222085.1;GCA_003222115.1;GCA_003222135.1…	53	16.26
K00681	ggt; gamma-glutamyltranspeptidase / glutathione hydrolase [EC:2.3.2.2 3.4.19.13]	ko00430;ko00460;ko00480;ko01522;	CH-Jul18-bin44;CH-Jul18-bin76;GCA_000010305.1;GCA_000522985.1;GCA_000695095.2;GCA_001724275.1;GCA_001802015.1;GCA_001802045.1;GCA_001802055.1;GCA_001914565.1;GCA_001914615.1;GCA_001915025.1;GCA_001917665.1;GCA_001919865.1;GCA_002215645.1;GCA_002238865.1;GCA_002291775.1;GCA_002295045.1;GCA_002295725.1;GCA_002311875.1;GCA_002313235.1;GCA_002313925.1;GCA_002323355.1;GCA_002331565.1;GCA_002346625.1;G…	301	92.33
K12972	ghrA; glyoxylate/hydroxypyruvate reductase [EC:1.1.1.79 1.1.1.81]	ko00620;ko00630;ko00260;	GCA_007132965.1;GCA_014192065.1;GCA_016874035.1;GCA_018676505.1;TH-Jun18-bin156;TVG06_bin501;ZH-Jul18-bin180;	7	2.15
K16190	GLCAK; glucuronokinase [EC:2.7.1.43]	ko00040;ko00053;ko00520;	GCA_018679175.1;N1_bin27;	2	0.61
K00104	glcD; glycolate oxidase [EC:1.1.3.15]	ko00630;	CH-Jul18-bin44;CH-Jul18-bin76;GCA_000010305.1;GCA_000522985.1;GCA_000695095.2;GCA_001724275.1;GCA_001802045.1;GCA_001802605.1;GCA_001914565.1;GCA_001915025.1;GCA_001917665.1;GCA_001919865.1;GCA_002215645.1;GCA_002238865.1;GCA_002291775.1;GCA_002295045.1;GCA_002295725.1;GCA_002311875.1;GCA_002313235.1;GCA_002313925.1;GCA_002323355.1;GCA_002331565.1;GCA_002346625.1;GCA_002346665.1;GCA_002347035.1;G…	251	76.99
K11472	glcE; glycolate oxidase FAD binding subunit	ko00630;	CH-Jul18-bin44;CH-Jul18-bin76;GCA_000010305.1;GCA_000522985.1;GCA_000695095.2;GCA_001724275.1;GCA_001802015.1;GCA_001802605.1;GCA_001914565.1;GCA_001915025.1;GCA_001917665.1;GCA_001919865.1;GCA_002215645.1;GCA_002238865.1;GCA_002291775.1;GCA_002295045.1;GCA_002295725.1;GCA_002311875.1;GCA_002313235.1;GCA_002313925.1;GCA_002323355.1;GCA_002331565.1;GCA_002346665.1;GCA_002347035.1;GCA_002348265.1;G…	218	66.87
K11473	glcF; glycolate oxidase iron-sulfur subunit	ko00630;	CH-Jul18-bin44;CH-Jul18-bin76;GCA_000010305.1;GCA_000522985.1;GCA_000695095.2;GCA_001724275.1;GCA_001802015.1;GCA_001914565.1;GCA_001914615.1;GCA_001915025.1;GCA_001917665.1;GCA_001919865.1;GCA_002215645.1;GCA_002238865.1;GCA_002291775.1;GCA_002295045.1;GCA_002295725.1;GCA_002311875.1;GCA_002313235.1;GCA_002313925.1;GCA_002323355.1;GCA_002346625.1;GCA_002346665.1;GCA_002347035.1;GCA_002348265.1;G…	249	76.38
K00005	gldA; glycerol dehydrogenase [EC:1.1.1.6]	ko00640;ko00561;	GCA_003557525.1;GCA_003567615.1;GCA_007125845.1;GCA_013003805.1;GCA_903900795.1;GCA_903934235.1;RE-23may17-307;	7	2.15
K00281	GLDC, gcvP; glycine dehydrogenase [EC:1.4.4.2]	ko00630;ko00260;	CH-Jul18-bin44;CH-Jul18-bin76;GCA_000010305.1;GCA_000522985.1;GCA_000695095.2;GCA_001724275.1;GCA_001802015.1;GCA_001802055.1;GCA_001802605.1;GCA_001914565.1;GCA_001914615.1;GCA_001917665.1;GCA_001919865.1;GCA_002215645.1;GCA_002238865.1;GCA_002291775.1;GCA_002295045.1;GCA_002295725.1;GCA_002311875.1;GCA_002313235.1;GCA_002313925.1;GCA_002346665.1;GCA_002347035.1;GCA_002348265.1;GCA_002348465.1;G…	247	75.77
K01854	glf; UDP-galactopyranose mutase [EC:5.4.99.9]	ko00052;ko00520;ko00541;	GCA_002348665.1;GCA_011390935.1;GCA_013002875.1;GCA_013696125.1;GCA_013696865.1;GCA_013697425.1;GCA_013697785.1;GCA_013812605.1;GCA_013813145.1;GCA_013813435.1;GCA_013816685.1;GCA_013821255.1;GCA_014377535.1;GCA_014379705.1;GCA_014533865.1;GCA_016649655.1;GCA_016713435.1;GCA_016742275.1;GCA_016871855.1;GCA_903871085.1;GCA_903906325.1;	21	6.44
K00703	glgA; starch synthase [EC:2.4.1.21]	ko00500;ko02026;ko01522;	GCA_000010305.1;GCA_000695095.2;GCA_001724275.1;GCA_001802015.1;GCA_001802605.1;GCA_001914615.1;GCA_001915025.1;GCA_001917665.1;GCA_001919865.1;GCA_002215645.1;GCA_002483225.1;GCA_002737115.1;GCA_002919185.1;GCA_003134915.1;GCA_003157095.1;GCA_003157535.1;GCA_003169895.1;GCA_003220795.1;GCA_003220905.1;GCA_003220935.1;GCA_003220955.1;GCA_003220975.1;GCA_003221035.1;GCA_003221045.1;GCA_003221085.1…	137	42.02
K00975	glgC; glucose-1-phosphate adenylyltransferase [EC:2.7.7.27]	ko00500;ko00520;ko02026;	GCA_000010305.1;GCA_000522985.1;GCA_000695095.2;GCA_001724275.1;GCA_002331565.1;GCA_002483225.1;GCA_003222235.1;GCA_003223415.1;GCA_007121435.1;GCA_007126035.1;GCA_009380025.1;GCA_010024675.1;GCA_013004105.1;GCA_013694785.1;GCA_013697765.1;GCA_013812695.1;GCA_013813145.1;GCA_013820855.1;GCA_013820915.1;GCA_013821255.1;GCA_013822035.1;GCA_013822425.1;GCA_014377535.1;GCA_014379355.1;GCA_016182795.1…	59	18.1
K16147	glgE; starch synthase (maltosyl-transferring) [EC:2.4.99.16]	ko00500;	GCA_000522985.1;GCA_003222065.1;GCA_003251175.1;GCA_003556625.1;GCA_003557525.1;GCA_003559555.1;GCA_003567615.1;GCA_007121435.1;GCA_007121455.1;GCA_007121555.1;GCA_007122885.1;GCA_007124095.1;GCA_007125845.1;GCA_007126035.1;GCA_007127575.1;GCA_007129555.1;GCA_007132965.1;GCA_009380025.1;GCA_011055965.1;GCA_011774835.1;GCA_012027055.1;GCA_013361745.1;GCA_013361935.1;GCA_013696125.1;GCA_013696865.1…	44	13.5
K16148	glgM; alpha-maltose-1-phosphate synthase [EC:2.4.1.342]	ko00500;ko01522;	GCA_000522985.1;GCA_000695095.2;GCA_003221805.1;GCA_003221875.1;GCA_003223425.1;GCA_003567615.1;GCA_007126035.1;GCA_007130605.1;GCA_009380025.1;GCA_011525845.1;GCA_012026705.1;GCA_012027055.1;GCA_013140635.1;GCA_013694785.1;GCA_013697765.1;GCA_013812605.1;GCA_013817545.1;GCA_013820915.1;GCA_013821255.1;GCA_016186865.1;GCA_016187705.1;GCA_016209985.1;GCA_016209995.1;GCA_016714015.1;GCA_016715665.1…	35	10.74
K02438	glgX; glycogen debranching enzyme [EC:3.2.1.196]	ko00500;	GCA_013822425.1;GCA_016218305.1;	2	0.61
K00845	glk; glucokinase [EC:2.7.1.2]	ko00010;ko00052;ko00500;ko00520;ko00521;ko00524;	CH-Jul18-bin44;CH-Jul18-bin76;GCA_000010305.1;GCA_000522985.1;GCA_000695095.2;GCA_001724275.1;GCA_001802015.1;GCA_001802045.1;GCA_001802055.1;GCA_001802605.1;GCA_001914615.1;GCA_001917665.1;GCA_001919865.1;GCA_002215645.1;GCA_002295045.1;GCA_002311875.1;GCA_002323355.1;GCA_002346665.1;GCA_002347035.1;GCA_002348265.1;GCA_002348465.1;GCA_002348665.1;GCA_002390225.1;GCA_002404335.1;GCA_002404375.1;G…	259	79.45
K25026	glk; glucokinase [EC:2.7.1.2]	ko00010;ko00052;ko00500;ko00520;ko00521;ko00524;	CH-Jul18-bin44;CH-Jul18-bin76;GCA_000010305.1;GCA_000522985.1;GCA_000695095.2;GCA_001724275.1;GCA_001802015.1;GCA_001802045.1;GCA_001802055.1;GCA_001802605.1;GCA_001914615.1;GCA_001917665.1;GCA_001919865.1;GCA_002215645.1;GCA_002295045.1;GCA_002311875.1;GCA_002323355.1;GCA_002346665.1;GCA_002347035.1;GCA_002348265.1;GCA_002348465.1;GCA_002348665.1;GCA_002390225.1;GCA_002404335.1;GCA_002404375.1;G…	259	79.45
K03431	glmM; phosphoglucosamine mutase [EC:5.4.2.10]	ko00520;	GCA_004525115.1;	1	0.31
K00820	glmS, GFPT; glutamine---fructose-6-phosphate transaminase (isomerizing) [EC:2.6.1.16]	ko00520;ko00250;ko05415;ko04931;ko01522;	CH-Jul18-bin44;CH-Jul18-bin76;GCA_000010305.1;GCA_000522985.1;GCA_000695095.2;GCA_001724275.1;GCA_001802015.1;GCA_001802045.1;GCA_001802055.1;GCA_001802605.1;GCA_001914565.1;GCA_001914615.1;GCA_001915025.1;GCA_001917665.1;GCA_001919865.1;GCA_002215645.1;GCA_002238865.1;GCA_002311875.1;GCA_002313235.1;GCA_002331565.1;GCA_002346665.1;GCA_002347035.1;GCA_002348265.1;GCA_002348465.1;GCA_002377615.1;G…	271	83.13
K04042	glmU; bifunctional UDP-N-acetylglucosamine pyrophosphorylase / glucosamine-1-phosphate N-acetyltransferase [EC:2.7.7.23 2.3.1.157]	ko00520;ko00541;	GCA_002712565.1;	1	0.31
K01915	glnA, GLUL; glutamine synthetase [EC:6.3.1.2]	ko00630;ko00910;ko00250;ko00220;ko02020;ko04217;ko04724;ko04727;ko01522;	CH-Jul18-bin44;CH-Jul18-bin76;GCA_000010305.1;GCA_000522985.1;GCA_000695095.2;GCA_001724275.1;GCA_001802045.1;GCA_001802055.1;GCA_001914565.1;GCA_001915025.1;GCA_001917665.1;GCA_001919865.1;GCA_002215645.1;GCA_002238865.1;GCA_002291775.1;GCA_002295045.1;GCA_002313925.1;GCA_002323355.1;GCA_002331565.1;GCA_002346625.1;GCA_002346665.1;GCA_002348265.1;GCA_002348465.1;GCA_002348665.1;GCA_002377615.1;G…	278	85.28
K01759	GLO1, gloA; lactoylglutathione lyase [EC:4.4.1.5]	ko00620;	CH-Jul18-bin44;GCA_000522985.1;GCA_000695095.2;GCA_002215645.1;GCA_002295725.1;GCA_002311875.1;GCA_002347035.1;GCA_002483225.1;GCA_002712565.1;GCA_002737115.1;GCA_003169895.1;GCA_003220935.1;GCA_003221075.1;GCA_003221895.1;GCA_003221985.1;GCA_003445355.1;GCA_004525115.1;GCA_009692115.1;GCA_011362545.1;GCA_011390645.1;GCA_012267505.1;GCA_012965305.1;GCA_013003805.1;GCA_013004105.1;GCA_013140635.1;…	76	23.31
K01069	gloB, gloC, HAGH; hydroxyacylglutathione hydrolase [EC:3.1.2.6]	ko00620;	CH-Jul18-bin44;CH-Jul18-bin76;GCA_000010305.1;GCA_000522985.1;GCA_000695095.2;GCA_001724275.1;GCA_001802015.1;GCA_001802605.1;GCA_001914565.1;GCA_001914615.1;GCA_001915025.1;GCA_001917665.1;GCA_001919865.1;GCA_002215645.1;GCA_002238865.1;GCA_002295045.1;GCA_002295725.1;GCA_002311875.1;GCA_002313235.1;GCA_002313925.1;GCA_002323355.1;GCA_002346625.1;GCA_002346665.1;GCA_002347035.1;GCA_002348265.1;G…	299	91.72
K00111	glpA, glpD; glycerol-3-phosphate dehydrogenase [EC:1.1.5.3]	ko00564;	CH-Jul18-bin76;GCA_000010305.1;GCA_000522985.1;GCA_000695095.2;GCA_001724275.1;GCA_001802015.1;GCA_001802045.1;GCA_001802605.1;GCA_001914615.1;GCA_001915025.1;GCA_001917665.1;GCA_001919865.1;GCA_002215645.1;GCA_002238865.1;GCA_002346665.1;GCA_002390225.1;GCA_002404335.1;GCA_002404375.1;GCA_002483225.1;GCA_002919185.1;GCA_003131365.1;GCA_003134915.1;GCA_003136975.1;GCA_003141205.1;GCA_003152485.1;…	229	70.25
K00112	glpB; glycerol-3-phosphate dehydrogenase subunit B [EC:1.1.5.3]	ko00564;	GCA_012027055.1;GCA_016209965.1;	2	0.61
K00113	glpC; glycerol-3-phosphate dehydrogenase subunit C	ko00564;	GCA_002348465.1;GCA_007132965.1;GCA_016180765.1;	3	0.92
K00864	glpK, GK; glycerol kinase [EC:2.7.1.30]	ko00561;ko03320;ko04626;ko01522;	CH-Jul18-bin44;GCA_000010305.1;GCA_000522985.1;GCA_000695095.2;GCA_001724275.1;GCA_001802015.1;GCA_001802055.1;GCA_001914565.1;GCA_001914615.1;GCA_001915025.1;GCA_001917665.1;GCA_001919865.1;GCA_002238865.1;GCA_002295045.1;GCA_002311875.1;GCA_002313925.1;GCA_002331565.1;GCA_002346665.1;GCA_002347035.1;GCA_002348265.1;GCA_002348465.1;GCA_002348665.1;GCA_002377615.1;GCA_002390225.1;GCA_002404375.1;…	257	78.83
K02446	glpX; fructose-1,6-bisphosphatase II [EC:3.1.3.11]	ko00010;ko00030;ko00051;ko00710;ko00680;	GCA_003556585.1;GCA_003556625.1;GCA_003557525.1;GCA_003559555.1;GCA_003567615.1;GCA_007120875.1;GCA_007121555.1;GCA_007121925.1;GCA_007122885.1;GCA_007122915.1;GCA_007125795.1;GCA_007127575.1;GCA_007130605.1;GCA_007692505.1;GCA_007692605.1;N5_bin42;	16	4.91
K01425	glsA, GLS; glutaminase [EC:3.5.1.2]	ko00250;ko00220;ko00471;ko02020;ko04964;ko04724;ko04727;ko05206;ko05230;	GCA_003221895.1;GCA_003223455.1;GCA_007126035.1;GCA_011362545.1;GCA_017889745.1;N4_bin135;N5_bin261;	7	2.15
K00265	gltB; glutamate synthase (NADPH) large chain [EC:1.4.1.13]	ko00910;ko00250;ko01522;	GCA_000522985.1;GCA_002215645.1;GCA_002295725.1;GCA_002313235.1;GCA_002346665.1;GCA_002404335.1;GCA_002404375.1;GCA_002711035.1;GCA_002712565.1;GCA_003131365.1;GCA_003134915.1;GCA_003221075.1;GCA_003221805.1;GCA_003221875.1;GCA_003221985.1;GCA_003222065.1;GCA_003223455.1;GCA_003556585.1;GCA_007121455.1;GCA_007125845.1;GCA_007127575.1;GCA_009380025.1;GCA_009692105.1;GCA_010024675.1;GCA_013697785.1…	34	10.43
K00266	gltD; glutamate synthase (NADPH) small chain [EC:1.4.1.13]	ko00910;ko00250;	GCA_000522985.1;GCA_002215645.1;GCA_002295725.1;GCA_002313235.1;GCA_002346665.1;GCA_002404335.1;GCA_002404375.1;GCA_002711035.1;GCA_002712565.1;GCA_003131365.1;GCA_003134915.1;GCA_003141205.1;GCA_003221805.1;GCA_003222065.1;GCA_003223425.1;GCA_003223455.1;GCA_007121455.1;GCA_007122885.1;GCA_007124095.1;GCA_007125845.1;GCA_007127575.1;GCA_009380025.1;GCA_009692105.1;GCA_011774835.1;GCA_012026705.1…	44	13.5
K00284	GLU, gltS; glutamate synthase (ferredoxin) [EC:1.4.7.1]	ko00630;ko00910;ko01522;	CH-Jul18-bin76;GCA_000010305.1;GCA_000695095.2;GCA_001915025.1;GCA_001917665.1;GCA_001919865.1;GCA_003220795.1;GCA_003220935.1;GCA_003220955.1;GCA_003220975.1;GCA_003221005.1;GCA_003221035.1;GCA_003221825.1;GCA_003221895.1;GCA_003221975.1;GCA_003221985.1;GCA_003221995.1;GCA_003222035.1;GCA_003222055.1;GCA_003222085.1;GCA_003222115.1;GCA_003222135.1;GCA_003222195.1;GCA_003223395.1;GCA_003223415.1;…	61	18.71
K00261	GLUD1_2, gdhA; glutamate dehydrogenase (NAD(P)+) [EC:1.4.1.3]	ko00910;ko00250;ko00220;ko00471;ko04217;ko04964;ko01522;	CH-Jul18-bin44;GCA_000010305.1;GCA_000522985.1;GCA_000695095.2;GCA_001724275.1;GCA_001802015.1;GCA_001802055.1;GCA_001802605.1;GCA_001914565.1;GCA_001914615.1;GCA_001915025.1;GCA_001917665.1;GCA_001919865.1;GCA_002215645.1;GCA_002331565.1;GCA_002347035.1;GCA_002404335.1;GCA_002404375.1;GCA_002483225.1;GCA_002919185.1;GCA_003131365.1;GCA_003134915.1;GCA_003141205.1;GCA_003152485.1;GCA_003155795.1;…	222	68.1
K00865	glxK, garK; glycerate 2-kinase [EC:2.7.1.165]	ko00630;ko00561;ko00260;	GCA_001914565.1;GCA_001914615.1;GCA_001915025.1;GCA_001917665.1;GCA_001919865.1;GCA_002347035.1;GCA_003220795.1;GCA_003220905.1;GCA_003220935.1;GCA_003220975.1;GCA_003221005.1;GCA_003221035.1;GCA_003221045.1;GCA_003221755.1;GCA_003221895.1;GCA_003221975.1;GCA_003221995.1;GCA_003222035.1;GCA_003222055.1;GCA_003222085.1;GCA_003222115.1;GCA_003222135.1;GCA_003222195.1;GCA_003222205.1;GCA_003222235.1…	48	14.72
K00600	glyA, SHMT; glycine hydroxymethyltransferase [EC:2.1.2.1]	ko00630;ko00680;ko00260;ko00460;ko00670;ko01523;	CH-Jul18-bin44;CH-Jul18-bin76;GCA_000010305.1;GCA_000522985.1;GCA_000695095.2;GCA_001724275.1;GCA_001802605.1;GCA_001914615.1;GCA_001915025.1;GCA_001917665.1;GCA_001919865.1;GCA_002215645.1;GCA_002238865.1;GCA_002295045.1;GCA_002295725.1;GCA_002311875.1;GCA_002313235.1;GCA_002313925.1;GCA_002346625.1;GCA_002346665.1;GCA_002347035.1;GCA_002348265.1;GCA_002348465.1;GCA_002348665.1;GCA_002377615.1;G…	271	83.13
K01711	gmd, GMDS; GDPmannose 4,6-dehydratase [EC:4.2.1.47]	ko00051;ko00520;ko00541;	CH-Jul18-bin44;GCA_000010305.1;GCA_000522985.1;GCA_000695095.2;GCA_001724275.1;GCA_001802015.1;GCA_001802045.1;GCA_001802055.1;GCA_001802605.1;GCA_001914565.1;GCA_001915025.1;GCA_001919865.1;GCA_002215645.1;GCA_002346625.1;GCA_002346665.1;GCA_002377615.1;GCA_002450355.1;GCA_002483225.1;GCA_002712565.1;GCA_002716565.1;GCA_002718595.1;GCA_003134915.1;GCA_003141205.1;GCA_003157095.1;GCA_003168085.1;…	203	62.27
K10046	GME; GDP-D-mannose 3', 5'-epimerase [EC:5.1.3.18 5.1.3.-]	ko00053;ko00520;	GCA_002347035.1;GCA_003141205.1;GCA_003152485.1;GCA_003220885.1;GCA_003221875.1;GCA_003221895.1;GCA_003222065.1;GCA_003222135.1;GCA_003230295.1;GCA_003445355.1;GCA_004525115.1;GCA_009692185.1;GCA_013002875.1;GCA_013003805.1;GCA_013361935.1;GCA_013694785.1;GCA_013697765.1;GCA_013812605.1;GCA_013816705.1;GCA_013820975.1;GCA_016194585.1;GCA_016209885.1;GCA_016209985.1;GCA_016874035.1;GCA_017881445.1…	29	8.9
K03271	gmhA, lpcA; D-sedoheptulose 7-phosphate isomerase [EC:5.3.1.28]	ko00540;ko01522;	CH-Jul18-bin44;CH-Jul18-bin76;GCA_000010305.1;GCA_000522985.1;GCA_000695095.2;GCA_001724275.1;GCA_001802045.1;GCA_001802055.1;GCA_001802605.1;GCA_001914615.1;GCA_001915025.1;GCA_001917665.1;GCA_001919865.1;GCA_002215645.1;GCA_002238865.1;GCA_002291775.1;GCA_002295725.1;GCA_002313235.1;GCA_002323355.1;GCA_002346625.1;GCA_002348265.1;GCA_002348465.1;GCA_002377615.1;GCA_002390225.1;GCA_002404335.1;G…	231	70.86
K03273	gmhB; D-glycero-D-manno-heptose 1,7-bisphosphate phosphatase [EC:3.1.3.82 3.1.3.83]	ko00540;ko01522;	CH-Jul18-bin44;CH-Jul18-bin76;GCA_000010305.1;GCA_000522985.1;GCA_000695095.2;GCA_001724275.1;GCA_001802015.1;GCA_001802055.1;GCA_001915025.1;GCA_001917665.1;GCA_002215645.1;GCA_002238865.1;GCA_002311875.1;GCA_002313235.1;GCA_002323355.1;GCA_002331565.1;GCA_002346665.1;GCA_002348265.1;GCA_002390225.1;GCA_002404335.1;GCA_002404375.1;GCA_002483225.1;GCA_002500925.1;GCA_002697855.1;GCA_002711035.1;G…	214	65.64
K03272	gmhC, hldE, waaE, rfaE; D-beta-D-heptose 7-phosphate kinase / D-beta-D-heptose 1-phosphate adenosyltransferase [EC:2.7.1.167 2.7.7.70]	ko00540;ko01522;	GCA_002724575.1;GCA_009844885.1;GCA_016209985.1;	3	0.92
K03274	gmhD, rfaD; ADP-L-glycero-D-manno-heptose 6-epimerase [EC:5.1.3.20]	ko00540;ko01522;	CH-Jul18-bin76;GCA_000010305.1;GCA_000695095.2;GCA_002291775.1;GCA_002323355.1;GCA_002331565.1;GCA_002348265.1;GCA_002390225.1;GCA_002483225.1;GCA_002500925.1;GCA_002711035.1;GCA_002712565.1;GCA_003141205.1;GCA_003155795.1;GCA_003445355.1;GCA_003447405.1;GCA_003486145.1;GCA_004524915.1;GCA_007122915.1;GCA_009380025.1;GCA_009692205.1;GCA_010024675.1;GCA_011390885.1;GCA_011390935.1;GCA_012026705.1;…	50	15.34
K00966	GMPP; mannose-1-phosphate guanylyltransferase [EC:2.7.7.13]	ko00051;ko00520;	GCA_000522985.1;GCA_003221985.1;GCA_003222235.1;GCA_003564295.1;GCA_007121435.1;GCA_011055965.1;GCA_014379355.1;GCA_016209965.1;GCA_016209985.1;GCA_902805735.1;	10	3.07
K01218	gmuG; mannan endo-1,4-beta-mannosidase [EC:3.2.1.78]	ko00051;ko02024;	GCA_000522985.1;GCA_003220795.1;GCA_003222135.1;GCA_003223455.1;GCA_903900795.1;	5	1.53
K12409	GNE; bifunctional UDP-N-acetylglucosamine 2-epimerase / N-acetylmannosamine kinase [EC:3.2.1.183 2.7.1.60]	ko00520;	GCA_002348665.1;GCA_014379355.1;GCA_016209885.1;ZH-3nov15-212;	4	1.23
K01053	gnl, RGN; gluconolactonase [EC:3.1.1.17]	ko00030;ko00053;ko00930;ko01522;	GCA_000522985.1;GCA_001917665.1;GCA_001919865.1;GCA_002215645.1;GCA_002291775.1;GCA_002295045.1;GCA_002295725.1;GCA_002311875.1;GCA_002313925.1;GCA_002348665.1;GCA_002390225.1;GCA_002501085.1;GCA_002695705.1;GCA_002711035.1;GCA_002724575.1;GCA_003152485.1;GCA_003220795.1;GCA_003220935.1;GCA_003222055.1;GCA_003222235.1;GCA_003223455.1;GCA_003230295.1;GCA_003445355.1;GCA_003447405.1;GCA_003482615.1…	57	17.48
K01137	GNS; N-acetylglucosamine-6-sulfatase [EC:3.1.6.14]	ko00531;ko04142;	GCA_000695095.2;GCA_002331565.1;GCA_002737115.1;GCA_003247675.1;GCA_004524915.1;GCA_011390645.1;GCA_011390935.1;GCA_012026705.1;GCA_013360595.1;GCA_013812605.1;GCA_013816705.1;GCA_014379705.1;GCA_016199245.1;GCA_016200495.1;GCA_016218305.1;GCA_016702715.1;GCA_016704625.1;GCA_016712265.1;GCA_016713015.1;GCA_016713435.1;GCA_016714015.1;GCA_016714295.1;GCA_016715665.1;GCA_016719105.1;GCA_016720905.1…	39	11.96
K25031	gntK; gluconokinase [EC:2.7.1.12]	ko00030;	GCA_007126035.1;GCA_007129555.1;GCA_013820915.1;GCA_019240375.1;GCA_019246655.1;GCA_019348215.1;GCA_902805715.1;GCA_902805735.1;	8	2.45
K01091	gph; phosphoglycolate phosphatase [EC:3.1.3.18]	ko00630;	CH-Jul18-bin44;CH-Jul18-bin76;GCA_000010305.1;GCA_000522985.1;GCA_000695095.2;GCA_001724275.1;GCA_001802015.1;GCA_001802055.1;GCA_001802605.1;GCA_001914565.1;GCA_001915025.1;GCA_001917665.1;GCA_001919865.1;GCA_002215645.1;GCA_002238865.1;GCA_002291775.1;GCA_002295725.1;GCA_002311875.1;GCA_002313925.1;GCA_002331565.1;GCA_002346665.1;GCA_002347035.1;GCA_002348265.1;GCA_002348465.1;GCA_002348665.1;G…	269	82.52
K01810	GPI, pgi; glucose-6-phosphate isomerase [EC:5.3.1.9]	ko00010;ko00030;ko00500;ko00520;ko01522;	CH-Jul18-bin44;CH-Jul18-bin76;GCA_000010305.1;GCA_000522985.1;GCA_000695095.2;GCA_001724275.1;GCA_002215645.1;GCA_002238865.1;GCA_002295045.1;GCA_002295725.1;GCA_002311875.1;GCA_002313235.1;GCA_002313925.1;GCA_002323355.1;GCA_002331565.1;GCA_002346665.1;GCA_002347035.1;GCA_002348265.1;GCA_002348665.1;GCA_002390225.1;GCA_002450355.1;GCA_002483225.1;GCA_002500925.1;GCA_002501085.1;GCA_002695705.1;G…	213	65.34
K15634	gpmB; 2,3-bisphosphoglycerate-dependent phosphoglycerate mutase [EC:5.4.2.11]	ko00010;ko00680;ko00260;	GCA_000695095.2;GCA_002238865.1;GCA_002311875.1;GCA_002331565.1;GCA_002348665.1;GCA_002483225.1;GCA_002737115.1;GCA_003136975.1;GCA_003247675.1;GCA_009840215.1;GCA_009841475.1;GCA_009844885.1;GCA_011775655.1;GCA_012963225.1;GCA_013004105.1;GCA_013822035.1;GCA_015664885.1;GCA_016720905.1;GCA_016742275.1;GCA_016873995.1;GCA_019347645.1;GCA_903900795.1;GCA_903927125.1;GCA_903934235.1;GCA_903937855.1…	32	9.82
K15633	gpmI; 2,3-bisphosphoglycerate-independent phosphoglycerate mutase [EC:5.4.2.12]	ko00010;ko00680;ko00260;	CH-Jul18-bin44;CH-Jul18-bin76;GCA_000010305.1;GCA_000522985.1;GCA_000695095.2;GCA_001724275.1;GCA_001914615.1;GCA_001915025.1;GCA_001917665.1;GCA_001919865.1;GCA_002215645.1;GCA_002238865.1;GCA_002295045.1;GCA_002311875.1;GCA_002313925.1;GCA_002323355.1;GCA_002331565.1;GCA_002347035.1;GCA_002348265.1;GCA_002348465.1;GCA_002348665.1;GCA_002390225.1;GCA_002404335.1;GCA_002404375.1;GCA_002483225.1;G…	222	68.1
K00057	gpsA; glycerol-3-phosphate dehydrogenase (NAD(P)+) [EC:1.1.1.94]	ko00564;	CH-Jul18-bin44;CH-Jul18-bin76;GCA_000010305.1;GCA_000522985.1;GCA_000695095.2;GCA_001724275.1;GCA_001802015.1;GCA_001802045.1;GCA_001914565.1;GCA_001914615.1;GCA_001915025.1;GCA_001917665.1;GCA_001919865.1;GCA_002215645.1;GCA_002238865.1;GCA_002291775.1;GCA_002295045.1;GCA_002295725.1;GCA_002311875.1;GCA_002313235.1;GCA_002313925.1;GCA_002323355.1;GCA_002331565.1;GCA_002346625.1;GCA_002346665.1;G…	283	86.81
K00814	GPT, ALT; alanine transaminase [EC:2.6.1.2]	ko00710;ko00250;ko00220;ko01522;	GCA_001802015.1;GCA_001802055.1;GCA_003157535.1;GCA_017881505.1;	4	1.23
K00432	gpx, btuE, bsaA; glutathione peroxidase [EC:1.11.1.9]	ko00590;ko00480;ko04918;ko05014;ko05016;ko05022;	CH-Jul18-bin44;GCA_000010305.1;GCA_000522985.1;GCA_000695095.2;GCA_002331565.1;GCA_002483225.1;GCA_002737115.1;GCA_004525055.1;GCA_007121455.1;GCA_007127575.1;GCA_009692115.1;GCA_011390805.1;GCA_011390885.1;GCA_011390935.1;GCA_011525845.1;GCA_013004105.1;GCA_013822035.1;GCA_013822285.1;GCA_014192065.1;GCA_016200495.1;GCA_016702955.1;GCA_016704275.1;GCA_016709265.1;GCA_016709975.1;GCA_016713435.1;…	48	14.72
K06048	gshA, ybdK; glutamate---cysteine ligase / carboxylate-amine ligase [EC:6.3.2.2 6.3.-.-]	ko00480;	CH-Jul18-bin76;GCA_000010305.1;GCA_000522985.1;GCA_000695095.2;GCA_001724275.1;GCA_002215645.1;GCA_002295045.1;GCA_002311875.1;GCA_002313925.1;GCA_002348665.1;GCA_002390225.1;GCA_002483225.1;GCA_002501085.1;GCA_002695705.1;GCA_002724575.1;GCA_002919185.1;GCA_003131365.1;GCA_003134915.1;GCA_003169895.1;GCA_003221075.1;GCA_003221895.1;GCA_003222035.1;GCA_003222065.1;GCA_003222175.1;GCA_003223475.1;…	143	43.87
K01919	gshA; glutamate--cysteine ligase [EC:6.3.2.2]	ko00270;ko00480;	GCA_002215645.1;GCA_002404335.1;GCA_002404375.1;GCA_003131365.1;GCA_003134915.1;GCA_003136975.1;GCA_003141205.1;GCA_003152485.1;GCA_003155795.1;GCA_003220885.1;GCA_003221805.1;GCA_003222065.1;GCA_003223425.1;GCA_003223455.1;GCA_004357565.1;GCA_004525115.1;GCA_007121455.1;GCA_007122885.1;GCA_007127575.1;GCA_007129555.1;GCA_007692605.1;GCA_011775655.1;GCA_013003805.1;GCA_013694785.1;GCA_013696865.1…	48	14.72
K01920	gshB; glutathione synthase [EC:6.3.2.3]	ko00270;ko00480;	GCA_003155795.1;GCA_003223455.1;GCA_003247675.1;GCA_007121925.1;GCA_007126035.1;GCA_007129555.1;GCA_007692605.1;GCA_013002885.1;GCA_013694785.1;GCA_013820915.1;GCA_019347975.1;GCA_019347995.1;GCA_903906325.1;	13	3.99
K18896	gsmt; glycine/sarcosine N-methyltransferase [EC:2.1.1.156]	ko00260;	GCA_011772755.1;	1	0.31
K24071	gsmt-sdmt; glycine/sarcosine/dimethylglycine N-methyltransferase [EC:2.1.1.156 2.1.1.157]	ko00260;	GCA_007121455.1;GCA_007124095.1;GCA_007125845.1;GCA_007127575.1;	4	1.23
K18676	gspK; glucosamine kinase [EC:2.7.1.8]	ko00520;	CH-Jul18-bin76;GCA_000010305.1;GCA_000522985.1;GCA_000695095.2;GCA_001724275.1;GCA_001914565.1;GCA_001914615.1;GCA_001915025.1;GCA_001919865.1;GCA_002215645.1;GCA_002238865.1;GCA_002291775.1;GCA_002295045.1;GCA_002295725.1;GCA_002311875.1;GCA_002313235.1;GCA_002313925.1;GCA_002323355.1;GCA_002331565.1;GCA_002346625.1;GCA_002347035.1;GCA_002348465.1;GCA_002348665.1;GCA_002377615.1;GCA_002390225.1;…	225	69.02
K00383	GSR, gor; glutathione reductase (NADPH) [EC:1.8.1.7]	ko00480;ko04918;ko05415;	GCA_002215645.1;GCA_003155795.1;GCA_003220885.1;GCA_003221085.1;GCA_003221805.1;GCA_003221975.1;GCA_013694695.1;GCA_013697785.1;GCA_013816685.1;GCA_016186865.1;GCA_016649655.1;GCA_017881595.1;GCA_019347645.1;GCA_019348265.1;TVG06_bin147;	15	4.6
K00799	GST, gst; glutathione S-transferase [EC:2.5.1.18]	ko00480;ko00980;ko00982;ko00983;ko04212;ko05200;ko05204;ko05207;ko05208;ko05225;ko05418;ko01524;ko01522;	GCA_002695705.1;GCA_003222115.1;GCA_003486145.1;GCA_004357565.1;GCA_013697765.1;GCA_016741895.1;GCA_019347645.1;GCA_019348215.1;N5_bin261;	9	2.76
K16444	gtfB, gtfE; vancomycin aglycone glucosyltransferase [EC:2.4.1.310]	ko01055;	GCA_000522985.1;GCA_003223455.1;GCA_013361745.1;GCA_013361935.1;GCA_019239705.1;	5	1.53
K23977	GTK; L-glutamine---4-(methylsulfanyl)-2-oxobutanoate aminotransferase [EC:2.6.1.117]	ko00270;	GCA_000010305.1;GCA_000695095.2;GCA_002331565.1;GCA_002483225.1;GCA_002737115.1;GCA_010024675.1;GCA_011390805.1;GCA_011390885.1;GCA_011390935.1;GCA_013004105.1;GCA_013812605.1;GCA_013812695.1;GCA_013813145.1;GCA_013813435.1;GCA_013820855.1;GCA_014377535.1;GCA_014379355.1;GCA_016720905.1;GCA_016741895.1;GCA_016742275.1;GCA_018969225.1;GCA_019347995.1;GCA_903900795.1;GCA_903927125.1;GCA_903934235.1…	30	9.2
K01951	guaA, GMPS; GMP synthase (glutamine-hydrolysing) [EC:6.3.5.2]	ko00230;ko00983;ko01522;	CH-Jul18-bin44;GCA_000010305.1;GCA_000522985.1;GCA_000695095.2;GCA_001724275.1;GCA_001802605.1;GCA_001914565.1;GCA_001915025.1;GCA_002215645.1;GCA_002238865.1;GCA_002295045.1;GCA_002295725.1;GCA_002311875.1;GCA_002313235.1;GCA_002313925.1;GCA_002323355.1;GCA_002331565.1;GCA_002346625.1;GCA_002346665.1;GCA_002347035.1;GCA_002348265.1;GCA_002348665.1;GCA_002390225.1;GCA_002450355.1;GCA_002483225.1;…	257	78.83
K00260	gudB, rocG; glutamate dehydrogenase [EC:1.4.1.2]	ko00910;ko00250;ko00220;ko00430;	GCA_001802045.1;GCA_003564295.1;GCA_007121435.1;GCA_007126035.1;GCA_011775655.1;GCA_012026705.1;GCA_016209985.1;GCA_017881445.1;N1_bin180;	9	2.76
K01706	gudD; glucarate dehydratase [EC:4.2.1.40]	ko00053;	GCA_000522985.1;GCA_002215645.1;GCA_003220795.1;GCA_003220935.1;GCA_003221075.1;GCA_003222035.1;GCA_003222055.1;GCA_003222065.1;GCA_003222135.1;GCA_003223455.1;GCA_003223475.1;GCA_012027055.1;GCA_016794825.1;GCA_017881445.1;GCA_019239705.1;GCA_019348265.1;GCA_902826425.1;GCA_902826755.1;	18	5.52
K00015	gyaR, GOR1; glyoxylate reductase [EC:1.1.1.26]	ko00630;	GCA_001915025.1;GCA_001919865.1;GCA_002311875.1;GCA_002313925.1;GCA_002346665.1;GCA_002348665.1;GCA_002377615.1;GCA_002450355.1;GCA_002695705.1;GCA_002718595.1;GCA_003136975.1;GCA_003155795.1;GCA_003168085.1;GCA_003171215.1;GCA_003220795.1;GCA_003220905.1;GCA_003220955.1;GCA_003220975.1;GCA_003221035.1;GCA_003221045.1;GCA_003221075.1;GCA_003221085.1;GCA_003221825.1;GCA_003221875.1;GCA_003221895.1…	76	23.31
K00452	HAAO; 3-hydroxyanthranilate 3,4-dioxygenase [EC:1.13.11.6]	ko00380;	CH-Jul18-bin44;GCA_003222175.1;GCA_009692115.1;GCA_013140635.1;GCA_016794825.1;GCA_016874005.1;GCA_902826425.1;GCA_902826755.1;TVG05_bin538;	9	2.76
K01865	hab; (hydroxyamino)benzene mutase [EC:5.4.4.1]	ko00627;	GCA_016200495.1;GCA_017881685.1;GCA_903902015.1;	3	0.92
K07538	had; 6-hydroxycyclohex-1-ene-1-carbonyl-CoA dehydrogenase [EC:1.1.1.368]	ko00362;	GCA_003157095.1;GCA_003157535.1;GCA_003168085.1;GCA_003169895.1;GCA_003171215.1;GCA_007132965.1;GCA_011772755.1;GCA_013822425.1;GCA_016194585.1;GCA_016649455.1;GCA_016794825.1;GCA_017881445.1;GCA_017881585.1;GCA_019186945.1;GCA_903882685.1;GCA_903902015.1;N1_bin27;RH-26jul17-212;ZH-Oct18-bin98;	19	5.83
K00022	HADH; 3-hydroxyacyl-CoA dehydrogenase [EC:1.1.1.35]	ko00650;ko00062;ko00071;ko00280;ko00310;ko00380;ko00281;ko00930;	GCA_016714295.1;	1	0.31
K10535	hao; hydroxylamine dehydrogenase [EC:1.7.2.6]	ko00910;	GCA_003251175.1;GCA_011772755.1;GCA_011774835.1;GCA_016207445.1;GCA_016209885.1;GCA_016209965.1;GCA_016649455.1;GCA_016880225.1;GCA_017881445.1;	9	2.76
K14520	hapE; 4-hydroxyacetophenone monooxygenase [EC:1.14.13.84]	ko00363;	GCA_009380025.1;	1	0.31
K04105	hbaA; 4-hydroxybenzoate-CoA ligase [EC:6.2.1.27 6.2.1.25]	ko00362;ko00627;	GCA_016794825.1;GCA_016874005.1;GCA_902826755.1;	3	0.92
K05710	hcaC; 3-phenylpropionate/trans-cinnamate dioxygenase ferredoxin component	ko00360;	CH-Jul18-bin76;GCA_000010305.1;GCA_000522985.1;GCA_000695095.2;GCA_002215645.1;GCA_002238865.1;GCA_002291775.1;GCA_002295045.1;GCA_002295725.1;GCA_002311875.1;GCA_002313925.1;GCA_002323355.1;GCA_002331565.1;GCA_002346625.1;GCA_002346665.1;GCA_002348265.1;GCA_002348465.1;GCA_002348665.1;GCA_002377615.1;GCA_002390225.1;GCA_002404335.1;GCA_002404375.1;GCA_002483225.1;GCA_002500925.1;GCA_002501085.1;…	158	48.47
K00529	hcaD; 3-phenylpropionate/trans-cinnamate dioxygenase ferredoxin reductase component [EC:1.18.1.3]	ko00071;ko00360;	GCA_001724275.1;GCA_001802015.1;GCA_001802605.1;GCA_001914565.1;GCA_001914615.1;GCA_001915025.1;GCA_001917665.1;GCA_001919865.1;GCA_002346665.1;GCA_002919185.1;GCA_003155795.1;GCA_003157095.1;GCA_003157535.1;GCA_003169895.1;GCA_003220795.1;GCA_003220905.1;GCA_003220935.1;GCA_003220955.1;GCA_003221035.1;GCA_003221045.1;GCA_003221075.1;GCA_003221085.1;GCA_003221825.1;GCA_003221875.1;GCA_003221895.1…	78	23.93
K05601	hcp; hydroxylamine reductase [EC:1.7.99.1]	ko00910;	GCA_016704275.1;	1	0.31
K04109	hcrB, hbaD; 4-hydroxybenzoyl-CoA reductase subunit beta [EC:1.1.7.1]	ko00362;ko00627;	GCA_016794825.1;	1	0.31
K13574	hcxB; hydroxycarboxylate dehydrogenase B [EC:1.1.1.237 1.1.1.-]	ko00350;ko00360;	GCA_016871895.1;	1	0.31
K01590	hdc, HDC; histidine decarboxylase [EC:4.1.1.22]	ko00340;	TVG06_bin147;	1	0.31
K07031	hddA; D-glycero-alpha-D-manno-heptose-7-phosphate kinase [EC:2.7.1.168]	ko00540;	CH-Jul18-bin44;GCA_000010305.1;GCA_000522985.1;GCA_000695095.2;GCA_001724275.1;GCA_001802015.1;GCA_001802055.1;GCA_001802605.1;GCA_001914615.1;GCA_001915025.1;GCA_001917665.1;GCA_001919865.1;GCA_002215645.1;GCA_002331565.1;GCA_002377615.1;GCA_002450355.1;GCA_002483225.1;GCA_002716565.1;GCA_002718595.1;GCA_002737115.1;GCA_003157095.1;GCA_003168085.1;GCA_003169895.1;GCA_003171215.1;GCA_003220795.1;…	130	39.88
K00076	hdhA; 7-alpha-hydroxysteroid dehydrogenase [EC:1.1.1.159]	ko00121;	GCA_002295725.1;GCA_003445355.1;GCA_004357565.1;	3	0.92
K03388	hdrA2; heterodisulfide reductase subunit A2 [EC:1.8.7.3 1.8.98.4 1.8.98.5 1.8.98.6]	ko00680;	GCA_001802015.1;GCA_001802605.1;GCA_003157095.1;GCA_012026705.1;GCA_013003805.1;GCA_017881505.1;GCA_017889745.1;N1_bin27;	8	2.45
K03389	hdrB2; heterodisulfide reductase subunit B2 [EC:1.8.7.3 1.8.98.4 1.8.98.5 1.8.98.6]	ko00680;	GCA_001802015.1;GCA_001802055.1;GCA_001802605.1;GCA_003157095.1;GCA_003157535.1;GCA_011772755.1;GCA_013003805.1;GCA_017881505.1;	8	2.45
K22482	hdrC1; heterodisulfide reductase subunit C1 [EC:1.8.7.3]	ko00680;	GCA_001802605.1;	1	0.31
K03390	hdrC2; heterodisulfide reductase subunit C2 [EC:1.8.7.3 1.8.98.4 1.8.98.5 1.8.98.6]	ko00680;	GCA_003157095.1;GCA_003157535.1;GCA_013003805.1;	3	0.92
K08264	hdrD; heterodisulfide reductase subunit D [EC:1.8.98.1]	ko00680;	GCA_003228455.1;GCA_011775655.1;GCA_012267505.1;GCA_016209885.1;GCA_016209995.1;GCA_017881445.1;	6	1.84
K02492	hemA; glutamyl-tRNA reductase [EC:1.2.1.70]	ko00860;	CH-Jul18-bin76;GCA_000010305.1;GCA_000522985.1;GCA_000695095.2;GCA_001724275.1;GCA_001914565.1;GCA_001915025.1;GCA_001917665.1;GCA_001919865.1;GCA_002215645.1;GCA_002291775.1;GCA_002295045.1;GCA_002295725.1;GCA_002311875.1;GCA_002313235.1;GCA_002313925.1;GCA_002346625.1;GCA_002346665.1;GCA_002348265.1;GCA_002348465.1;GCA_002348665.1;GCA_002377615.1;GCA_002404335.1;GCA_002404375.1;GCA_002450355.1;…	197	60.43
K01698	hemB, ALAD; porphobilinogen synthase [EC:4.2.1.24]	ko00860;ko01522;	CH-Jul18-bin76;GCA_000010305.1;GCA_000522985.1;GCA_000695095.2;GCA_001724275.1;GCA_001915025.1;GCA_002215645.1;GCA_002311875.1;GCA_002313925.1;GCA_002323355.1;GCA_002331565.1;GCA_002346665.1;GCA_002348265.1;GCA_002377615.1;GCA_002404335.1;GCA_002450355.1;GCA_002483225.1;GCA_002500925.1;GCA_002501085.1;GCA_002695705.1;GCA_002711035.1;GCA_002712565.1;GCA_002716565.1;GCA_002718595.1;GCA_002724575.1;…	201	61.66
K01749	hemC, HMBS; hydroxymethylbilane synthase [EC:2.5.1.61]	ko00860;	CH-Jul18-bin76;GCA_000010305.1;GCA_000522985.1;GCA_000695095.2;GCA_001724275.1;GCA_001914615.1;GCA_001915025.1;GCA_001917665.1;GCA_001919865.1;GCA_002215645.1;GCA_002291775.1;GCA_002295725.1;GCA_002311875.1;GCA_002313925.1;GCA_002323355.1;GCA_002331565.1;GCA_002346625.1;GCA_002346665.1;GCA_002347035.1;GCA_002348265.1;GCA_002348465.1;GCA_002348665.1;GCA_002377615.1;GCA_002390225.1;GCA_002404335.1;…	216	66.26
K01719	hemD, UROS; uroporphyrinogen-III synthase [EC:4.2.1.75]	ko00860;	CH-Jul18-bin76;GCA_000010305.1;GCA_000522985.1;GCA_000695095.2;GCA_001724275.1;GCA_002331565.1;GCA_002346665.1;GCA_002348465.1;GCA_002483225.1;GCA_002737115.1;GCA_003168085.1;GCA_003169895.1;GCA_003171215.1;GCA_003220885.1;GCA_003221805.1;GCA_003221995.1;GCA_003222035.1;GCA_003222055.1;GCA_003222085.1;GCA_003222135.1;GCA_003223455.1;GCA_003223475.1;GCA_003556625.1;GCA_007120875.1;GCA_007121455.1;…	90	27.61
K01599	hemE, UROD; uroporphyrinogen decarboxylase [EC:4.1.1.37]	ko00860;	CH-Jul18-bin76;GCA_000010305.1;GCA_000522985.1;GCA_000695095.2;GCA_001724275.1;GCA_001914615.1;GCA_001915025.1;GCA_002291775.1;GCA_002295045.1;GCA_002311875.1;GCA_002313925.1;GCA_002323355.1;GCA_002331565.1;GCA_002346665.1;GCA_002348265.1;GCA_002348465.1;GCA_002348665.1;GCA_002377615.1;GCA_002450355.1;GCA_002483225.1;GCA_002500925.1;GCA_002501085.1;GCA_002695705.1;GCA_002697855.1;GCA_002711035.1;…	156	47.85
K00230	hemG; menaquinone-dependent protoporphyrinogen oxidase [EC:1.3.5.3]	ko00860;	GCA_000522985.1;GCA_003220955.1;GCA_003221035.1;GCA_003221075.1;GCA_007121455.1;GCA_007125845.1;GCA_007127575.1;GCA_007129555.1;GCA_011362545.1;GCA_013140635.1;GCA_013360595.1;GCA_013361935.1;GCA_016649655.1;GCA_016702955.1;GCA_016709265.1;GCA_016713435.1;GCA_016794805.1;GCA_016794825.1;GCA_017881685.1;GCA_017990235.1;GCA_019239705.1;GCA_902826425.1;	22	6.75
K01772	hemH, FECH; protoporphyrin/coproporphyrin ferrochelatase [EC:4.99.1.1 4.99.1.9]	ko00860;	CH-Jul18-bin76;GCA_000010305.1;GCA_000522985.1;GCA_000695095.2;GCA_001724275.1;GCA_001914615.1;GCA_001915025.1;GCA_002295045.1;GCA_002295725.1;GCA_002311875.1;GCA_002313235.1;GCA_002313925.1;GCA_002323355.1;GCA_002346665.1;GCA_002348265.1;GCA_002348665.1;GCA_002377615.1;GCA_002450355.1;GCA_002483225.1;GCA_002501085.1;GCA_002697855.1;GCA_002711035.1;GCA_002718595.1;GCA_002724575.1;GCA_002919185.1;…	151	46.32
K08973	hemJ; protoporphyrinogen IX oxidase [EC:1.3.99.-]	ko00860;	GCA_000010305.1;GCA_000695095.2;GCA_002331565.1;GCA_002483225.1;GCA_002737115.1;GCA_004524915.1;GCA_010024675.1;GCA_011362545.1;GCA_011390805.1;GCA_011390885.1;GCA_011390935.1;GCA_013004105.1;GCA_013360595.1;GCA_013822035.1;GCA_016194585.1;GCA_016702715.1;GCA_016702955.1;GCA_016704625.1;GCA_016705425.1;GCA_016709265.1;GCA_016713015.1;GCA_016713435.1;GCA_016714295.1;GCA_016715665.1;GCA_016719105.1…	41	12.58
K01845	hemL; glutamate-1-semialdehyde 2,1-aminomutase [EC:5.4.3.8]	ko00860;ko01522;	CH-Jul18-bin44;CH-Jul18-bin76;GCA_000010305.1;GCA_000522985.1;GCA_000695095.2;GCA_001724275.1;GCA_001802015.1;GCA_001802055.1;GCA_001802605.1;GCA_001914565.1;GCA_001914615.1;GCA_001915025.1;GCA_001917665.1;GCA_001919865.1;GCA_002215645.1;GCA_002238865.1;GCA_002295045.1;GCA_002295725.1;GCA_002311875.1;GCA_002313235.1;GCA_002313925.1;GCA_002323355.1;GCA_002331565.1;GCA_002346625.1;GCA_002346665.1;G…	256	78.53
K02495	hemN, hemZ; oxygen-independent coproporphyrinogen III oxidase [EC:1.3.98.3]	ko00860;	GCA_000010305.1;GCA_000695095.2;GCA_001724275.1;GCA_002483225.1;GCA_003169895.1;GCA_003171215.1;GCA_003557525.1;GCA_007125795.1;GCA_007126035.1;GCA_011362545.1;GCA_011390645.1;GCA_011390805.1;GCA_011390885.1;GCA_011390935.1;GCA_012959595.1;GCA_013822035.1;GCA_013822285.1;GCA_014377535.1;GCA_016179225.1;GCA_016180765.1;GCA_016182795.1;GCA_016186865.1;GCA_016187705.1;GCA_016192495.1;GCA_016200495.1…	38	11.66
K00435	hemQ; hydrogen peroxide-dependent heme synthase [EC:1.3.98.5]	ko00860;	GCA_000522985.1;GCA_002215645.1;GCA_002404375.1;GCA_003131365.1;GCA_003134915.1;GCA_003136975.1;GCA_003152485.1;GCA_003155795.1;GCA_003220885.1;GCA_003222065.1;GCA_003223425.1;GCA_003223455.1;GCA_003556585.1;GCA_007121455.1;GCA_007121925.1;GCA_007124095.1;GCA_007125795.1;GCA_007125845.1;GCA_007129555.1;GCA_007130605.1;GCA_007692605.1;GCA_009380025.1;GCA_009692105.1;GCA_009836005.1;GCA_009837975.1…	54	16.56
K00805	hepS; heptaprenyl diphosphate synthase component 1 [EC:2.5.1.30]	ko00900;ko01522;	GCA_001802045.1;GCA_014379705.1;GCA_017881445.1;GCA_903902015.1;	4	1.23
K12373	HEXA_B; hexosaminidase [EC:3.2.1.52]	ko00520;ko00513;ko00531;ko00603;ko00604;ko00511;ko04142;ko01522;	GCA_000010305.1;GCA_000522985.1;GCA_000695095.2;GCA_001724275.1;GCA_001802605.1;GCA_001914615.1;GCA_001915025.1;GCA_001919865.1;GCA_002215645.1;GCA_002331565.1;GCA_002348265.1;GCA_002348465.1;GCA_002390225.1;GCA_002404335.1;GCA_002404375.1;GCA_002483225.1;GCA_002500925.1;GCA_002697855.1;GCA_002724575.1;GCA_003131365.1;GCA_003134915.1;GCA_003136975.1;GCA_003155795.1;GCA_003157095.1;GCA_003157535.1…	149	45.71
K00451	HGD, hmgA; homogentisate 1,2-dioxygenase [EC:1.13.11.5]	ko00350;ko00643;	CH-Jul18-bin44;GCA_000010305.1;GCA_000522985.1;GCA_000695095.2;GCA_001724275.1;GCA_002215645.1;GCA_002331565.1;GCA_002404335.1;GCA_002404375.1;GCA_002450355.1;GCA_002483225.1;GCA_002695705.1;GCA_002737115.1;GCA_003134915.1;GCA_003136975.1;GCA_003141205.1;GCA_003152485.1;GCA_003155795.1;GCA_003168085.1;GCA_003169895.1;GCA_003171215.1;GCA_003220885.1;GCA_003222065.1;GCA_003223425.1;GCA_003567615.1;…	118	36.2
K19647	hgd; 2-hydroxymethylglutarate dehydrogenase [EC:1.1.1.291]	ko00760;	GCA_002377615.1;GCA_003220975.1;	2	0.61
K10532	HGSNAT; heparan-alpha-glucosaminide N-acetyltransferase [EC:2.3.1.78]	ko00531;ko04142;	GCA_012027055.1;GCA_017881445.1;	2	0.61
K00020	HIBADH, mmsB; 3-hydroxyisobutyrate dehydrogenase [EC:1.1.1.31]	ko00280;	CH-Jul18-bin44;GCA_000010305.1;GCA_000522985.1;GCA_000695095.2;GCA_001724275.1;GCA_001919865.1;GCA_002215645.1;GCA_002331565.1;GCA_002346665.1;GCA_002377615.1;GCA_002404335.1;GCA_002404375.1;GCA_002450355.1;GCA_002483225.1;GCA_002711035.1;GCA_002712565.1;GCA_002716565.1;GCA_002718595.1;GCA_002737115.1;GCA_003131365.1;GCA_003134915.1;GCA_003136975.1;GCA_003141205.1;GCA_003152485.1;GCA_003155795.1;…	159	48.77
K01663	HIS7; imidazole glycerol-phosphate synthase [EC:4.3.2.10]	ko00340;	TVG05_bin538;	1	0.31
K01814	hisA; phosphoribosylformimino-5-aminoimidazole carboxamide ribotide isomerase [EC:5.3.1.16]	ko00340;	CH-Jul18-bin76;GCA_000010305.1;GCA_000522985.1;GCA_000695095.2;GCA_001724275.1;GCA_001802605.1;GCA_001914565.1;GCA_001914615.1;GCA_001917665.1;GCA_001919865.1;GCA_002215645.1;GCA_002331565.1;GCA_002348665.1;GCA_002390225.1;GCA_002404335.1;GCA_002404375.1;GCA_002483225.1;GCA_002737115.1;GCA_002919185.1;GCA_003131365.1;GCA_003134915.1;GCA_003136975.1;GCA_003141205.1;GCA_003152485.1;GCA_003155795.1;…	197	60.43
K01089	hisB; imidazoleglycerol-phosphate dehydratase / histidinol-phosphatase [EC:4.2.1.19 3.1.3.15]	ko00340;	GCA_016209945.1;	1	0.31
K01693	hisB; imidazoleglycerol-phosphate dehydratase [EC:4.2.1.19]	ko00340;	CH-Jul18-bin44;CH-Jul18-bin76;GCA_000010305.1;GCA_000522985.1;GCA_000695095.2;GCA_001724275.1;GCA_001914565.1;GCA_001914615.1;GCA_001915025.1;GCA_001917665.1;GCA_001919865.1;GCA_002215645.1;GCA_002238865.1;GCA_002291775.1;GCA_002295725.1;GCA_002331565.1;GCA_002346625.1;GCA_002346665.1;GCA_002347035.1;GCA_002348665.1;GCA_002390225.1;GCA_002404335.1;GCA_002483225.1;GCA_002711035.1;GCA_002712565.1;G…	212	65.03
K00817	hisC; histidinol-phosphate aminotransferase [EC:2.6.1.9]	ko00340;ko00350;ko00360;ko00400;ko00960;ko00401;ko01522;	CH-Jul18-bin44;CH-Jul18-bin76;GCA_000010305.1;GCA_000695095.2;GCA_001724275.1;GCA_001802045.1;GCA_001914565.1;GCA_001914615.1;GCA_001917665.1;GCA_001919865.1;GCA_002215645.1;GCA_002238865.1;GCA_002291775.1;GCA_002295045.1;GCA_002295725.1;GCA_002311875.1;GCA_002313925.1;GCA_002323355.1;GCA_002331565.1;GCA_002346625.1;GCA_002346665.1;GCA_002347035.1;GCA_002348265.1;GCA_002348465.1;GCA_002348665.1;G…	262	80.37
K00013	hisD; histidinol dehydrogenase [EC:1.1.1.23]	ko00340;	CH-Jul18-bin44;CH-Jul18-bin76;GCA_000010305.1;GCA_000522985.1;GCA_000695095.2;GCA_001724275.1;GCA_001914565.1;GCA_001914615.1;GCA_001915025.1;GCA_001917665.1;GCA_001919865.1;GCA_002215645.1;GCA_002238865.1;GCA_002295725.1;GCA_002323355.1;GCA_002346625.1;GCA_002346665.1;GCA_002347035.1;GCA_002348665.1;GCA_002390225.1;GCA_002404335.1;GCA_002404375.1;GCA_002483225.1;GCA_002711035.1;GCA_002712565.1;G…	193	59.2
K01523	hisE; phosphoribosyl-ATP pyrophosphohydrolase [EC:3.6.1.31]	ko00340;	GCA_004357565.1;GCA_013812695.1;GCA_013813145.1;GCA_014533865.1;GCA_016705425.1;GCA_016709975.1;	6	1.84
K02500	hisF; imidazole glycerol-phosphate synthase subunit HisF [EC:4.3.2.10]	ko00340;	CH-Jul18-bin44;CH-Jul18-bin76;GCA_000010305.1;GCA_000522985.1;GCA_000695095.2;GCA_001724275.1;GCA_001914565.1;GCA_001914615.1;GCA_001915025.1;GCA_001917665.1;GCA_001919865.1;GCA_002215645.1;GCA_002238865.1;GCA_002291775.1;GCA_002295725.1;GCA_002323355.1;GCA_002331565.1;GCA_002346625.1;GCA_002346665.1;GCA_002347035.1;GCA_002348265.1;GCA_002348665.1;GCA_002377615.1;GCA_002390225.1;GCA_002404335.1;G…	225	69.02
K00765	hisG; ATP phosphoribosyltransferase [EC:2.4.2.17]	ko00340;	CH-Jul18-bin44;CH-Jul18-bin76;GCA_000010305.1;GCA_000522985.1;GCA_000695095.2;GCA_001724275.1;GCA_001914565.1;GCA_001914615.1;GCA_001915025.1;GCA_001917665.1;GCA_001919865.1;GCA_002215645.1;GCA_002291775.1;GCA_002295725.1;GCA_002323355.1;GCA_002331565.1;GCA_002346625.1;GCA_002346665.1;GCA_002347035.1;GCA_002348665.1;GCA_002390225.1;GCA_002404335.1;GCA_002483225.1;GCA_002711035.1;GCA_002737115.1;G…	213	65.34
K02501	hisH; imidazole glycerol-phosphate synthase subunit HisH [EC:4.3.2.10]	ko00340;	CH-Jul18-bin44;CH-Jul18-bin76;GCA_000010305.1;GCA_000522985.1;GCA_000695095.2;GCA_001724275.1;GCA_001914565.1;GCA_001914615.1;GCA_001917665.1;GCA_001919865.1;GCA_002215645.1;GCA_002238865.1;GCA_002323355.1;GCA_002331565.1;GCA_002346665.1;GCA_002347035.1;GCA_002348265.1;GCA_002348665.1;GCA_002377615.1;GCA_002390225.1;GCA_002404335.1;GCA_002450355.1;GCA_002483225.1;GCA_002712565.1;GCA_002716565.1;G…	202	61.96
K01496	hisI; phosphoribosyl-AMP cyclohydrolase [EC:3.5.4.19]	ko00340;	GCA_003157095.1;GCA_003157535.1;GCA_004357565.1;GCA_009692115.1;GCA_013817545.1;	5	1.53
K11755	hisIE; phosphoribosyl-AMP cyclohydrolase / phosphoribosyl-ATP pyrophosphohydrolase [EC:3.5.4.19 3.6.1.31]	ko00340;	CH-Jul18-bin44;CH-Jul18-bin76;GCA_000010305.1;GCA_000522985.1;GCA_000695095.2;GCA_001724275.1;GCA_001914565.1;GCA_001914615.1;GCA_001917665.1;GCA_001919865.1;GCA_002215645.1;GCA_002331565.1;GCA_002346665.1;GCA_002347035.1;GCA_002348665.1;GCA_002390225.1;GCA_002404335.1;GCA_002483225.1;GCA_002712565.1;GCA_002737115.1;GCA_002919185.1;GCA_003131365.1;GCA_003134915.1;GCA_003136975.1;GCA_003141205.1;G…	165	50.61
K05602	hisN; histidinol-phosphatase [EC:3.1.3.15]	ko00340;	CH-Jul18-bin44;GCA_000010305.1;GCA_000522985.1;GCA_001724275.1;GCA_001914565.1;GCA_001919865.1;GCA_002311875.1;GCA_002313925.1;GCA_002390225.1;GCA_002404335.1;GCA_002501085.1;GCA_002724575.1;GCA_003131365.1;GCA_003134915.1;GCA_003136975.1;GCA_003155795.1;GCA_003168085.1;GCA_003171215.1;GCA_003220905.1;GCA_003220935.1;GCA_003220975.1;GCA_003221005.1;GCA_003221045.1;GCA_003221085.1;GCA_003221875.1;…	112	34.36
K02502	hisZ; ATP phosphoribosyltransferase regulatory subunit	ko00340;	GCA_001914565.1;GCA_001914615.1;GCA_001917665.1;GCA_001919865.1;GCA_003220935.1;GCA_003220975.1;GCA_003221005.1;GCA_003221975.1;GCA_003221995.1;GCA_003222115.1;GCA_003222135.1;GCA_003222235.1;GCA_007129555.1;GCA_009380025.1;GCA_011055965.1;GCA_011362545.1;GCA_011390645.1;GCA_013694785.1;GCA_013696865.1;GCA_013697425.1;GCA_013697765.1;GCA_013812695.1;GCA_013813145.1;GCA_013813435.1;GCA_013820855.1…	40	12.27
K16421	hmaS, nocF; 4-hydroxymandelate synthase [EC:1.13.11.46]	ko01055;ko00261;	GCA_019348215.1;GCA_902805715.1;	2	0.61
K16877	hmfA; 2-furoyl-CoA dehydrogenase large subunit [EC:1.3.99.8]	ko00365;	GCA_012267505.1;TVG06_bin302;	2	0.61
K16878	hmfB; 2-furoyl-CoA dehydrogenase FAD binding subunit [EC:1.3.99.8]	ko00365;	TVG06_bin302;	1	0.31
K16879	hmfC; 2-furoyl-CoA dehydrogenase 2Fe-2S iron sulfur subunit [EC:1.3.99.8]	ko00365;	TVG06_bin302;	1	0.31
K16876	hmfD; 2-furoate---CoA ligase [EC:6.2.1.31]	ko00365;	TVG06_bin302;	1	0.31
K16880	hmfE; 2-oxoglutaroyl-CoA hydrolase	ko00365;	TVG06_bin302;	1	0.31
K16874	hmfF; 2,5-furandicarboxylate decarboxylase 1	ko00365;	GCA_003222235.1;	1	0.31
K00021	HMGCR; hydroxymethylglutaryl-CoA reductase (NADPH) [EC:1.1.1.34]	ko00900;ko04152;ko04976;	GCA_000522985.1;GCA_001802015.1;GCA_002348265.1;GCA_002500925.1;GCA_002718595.1;GCA_007121555.1;GCA_007692505.1;GCA_007692605.1;GCA_009836825.1;GCA_009840215.1;GCA_009841475.1;GCA_011772755.1;GCA_013361935.1;GCA_014533865.1;GCA_016200495.1;GCA_016702955.1;GCA_016709265.1;GCA_016713435.1;GCA_016794805.1;GCA_016880225.1;GCA_017889745.1;GCA_017990235.1;GCA_019348215.1;GCA_902805715.1;GCA_902805735.1…	28	8.59
K16422	hmo, nocN; 4-hydroxymandelate oxidase [EC:1.1.3.46]	ko01055;ko00261;	CH-Jul18-bin44;CH-Jul18-bin76;GCA_000010305.1;GCA_000522985.1;GCA_000695095.2;GCA_001724275.1;GCA_002238865.1;GCA_002295725.1;GCA_002323355.1;GCA_002331565.1;GCA_002346665.1;GCA_002347035.1;GCA_002348265.1;GCA_002348465.1;GCA_002390225.1;GCA_002500925.1;GCA_002697855.1;GCA_002712565.1;GCA_002737115.1;GCA_003171215.1;GCA_003482615.1;GCA_003486145.1;GCA_003556585.1;GCA_007124095.1;GCA_009380025.1;G…	101	30.98
K21480	HO, pbsA1, hmuO; heme oxygenase (biliverdin-producing, ferredoxin) [EC:1.14.15.20]	ko00860;	GCA_004525055.1;GCA_007122915.1;GCA_016649455.1;GCA_016702715.1;GCA_016704625.1;GCA_016705425.1;GCA_016713015.1;GCA_016713435.1;GCA_016714295.1;GCA_016715665.1;GCA_016719105.1;GCA_016721935.1;GCA_017889745.1;GCA_019239705.1;GCA_902825965.1;GCA_902826615.1;N4_bin22;RH-20apr16-187;	18	5.52
K18123	HOGA1; 4-hydroxy-2-oxoglutarate aldolase [EC:4.1.3.16]	ko00630;ko00330;	GCA_000010305.1;GCA_000522985.1;GCA_000695095.2;GCA_001802045.1;GCA_001802605.1;GCA_001914565.1;GCA_001914615.1;GCA_001915025.1;GCA_001917665.1;GCA_002238865.1;GCA_002291775.1;GCA_002295045.1;GCA_002295725.1;GCA_002311875.1;GCA_002313235.1;GCA_002313925.1;GCA_002323355.1;GCA_002346625.1;GCA_002346665.1;GCA_002347035.1;GCA_002348265.1;GCA_002348465.1;GCA_002348665.1;GCA_002377615.1;GCA_002390225.1…	213	65.34
K00003	hom; homoserine dehydrogenase [EC:1.1.1.3]	ko00260;ko00270;ko00300;	CH-Jul18-bin44;GCA_000522985.1;GCA_001724275.1;GCA_002215645.1;GCA_002404375.1;GCA_002712565.1;GCA_002919185.1;GCA_003131365.1;GCA_003134915.1;GCA_003168085.1;GCA_003171215.1;GCA_003220885.1;GCA_003221805.1;GCA_007121455.1;GCA_007125795.1;GCA_007130605.1;GCA_007692505.1;GCA_009692115.1;GCA_009692205.1;GCA_011525845.1;GCA_012267505.1;GCA_013697765.1;GCA_014378185.1;GCA_016182795.1;GCA_016191225.1;…	54	16.56
K05586	hoxE; bidirectional [NiFe] hydrogenase diaphorase subunit [EC:7.1.1.2]	ko00190;	GCA_016702955.1;GCA_016709265.1;GCA_016713435.1;	3	0.92
K05587	hoxF; bidirectional [NiFe] hydrogenase diaphorase subunit [EC:7.1.1.2]	ko00190;	GCA_007132965.1;GCA_016713435.1;GCA_017990235.1;	3	0.92
K05588	hoxU; bidirectional [NiFe] hydrogenase diaphorase subunit [EC:7.1.1.2]	ko00190;	GCA_001802015.1;GCA_001802055.1;GCA_003157095.1;GCA_003157535.1;GCA_003564295.1;GCA_007121435.1;GCA_007126035.1;GCA_016702955.1;GCA_016709265.1;GCA_016713435.1;GCA_017990235.1;	11	3.37
K00483	hpaB; 4-hydroxyphenylacetate 3-monooxygenase [EC:1.14.14.9]	ko00350;	CH-Jul18-bin44;GCA_003222115.1;GCA_009692115.1;GCA_016794825.1;GCA_016874005.1;GCA_902826425.1;GCA_902826755.1;	7	2.15
K00484	hpaC; flavin reductase (NADH) [EC:1.5.1.36]	ko00350;ko00740;	GCA_002346665.1;GCA_002919185.1;GCA_003556585.1;GCA_003556625.1;GCA_003559555.1;GCA_007121455.1;GCA_007121555.1;GCA_007122885.1;GCA_007129555.1;GCA_007132965.1;GCA_013696865.1;GCA_013821255.1;GCA_014533865.1;GCA_016209965.1;GCA_017881445.1;GCA_018678395.1;GCA_019240375.1;GCA_019347975.1;ZH-3nov15-212;	19	5.83
K00455	hpaD, hpcB; 3,4-dihydroxyphenylacetate 2,3-dioxygenase [EC:1.13.11.15]	ko00350;	GCA_002695705.1;	1	0.31
K00151	hpaE, hpcC; 5-carboxymethyl-2-hydroxymuconic-semialdehyde dehydrogenase [EC:1.2.1.60]	ko00350;	CH-Jul18-bin44;GCA_002695705.1;GCA_009692115.1;GCA_016874005.1;	4	1.23
K01826	hpaF, hpcD; 5-carboxymethyl-2-hydroxymuconate isomerase [EC:5.3.3.10]	ko00350;	CH-Jul18-bin44;GCA_002695705.1;GCA_003564295.1;GCA_007121435.1;GCA_007126035.1;GCA_009692115.1;GCA_013003805.1;GCA_016874005.1;	8	2.45
K05921	hpaG; 5-oxopent-3-ene-1,2,5-tricarboxylate decarboxylase / 2-hydroxyhepta-2,4-diene-1,7-dioate isomerase [EC:4.1.1.68 5.3.3.-]	ko00350;	CH-Jul18-bin44;GCA_009692115.1;GCA_016874005.1;	3	0.92
K02509	hpaH; 2-oxo-hept-3-ene-1,7-dioate hydratase [EC:4.2.1.-]	ko00350;	CH-Jul18-bin44;GCA_009692115.1;GCA_016874005.1;	3	0.92
K02510	hpaI, hpcH; 4-hydroxy-2-oxoheptanedioate aldolase [EC:4.1.2.52]	ko00350;	CH-Jul18-bin44;GCA_000010305.1;GCA_002291775.1;GCA_002295045.1;GCA_002295725.1;GCA_002311875.1;GCA_002323355.1;GCA_002347035.1;GCA_002500925.1;GCA_002695705.1;GCA_002712565.1;GCA_003222175.1;GCA_003223455.1;GCA_003247675.1;GCA_003482615.1;GCA_003556585.1;GCA_003557525.1;GCA_003567615.1;GCA_007121455.1;GCA_007125795.1;GCA_009692115.1;GCA_012027055.1;GCA_012267505.1;GCA_012960225.1;GCA_013140635.1;…	39	11.96
K00457	HPD, hppD; 4-hydroxyphenylpyruvate dioxygenase [EC:1.13.11.27]	ko00350;ko00360;ko00130;ko01522;	CH-Jul18-bin44;GCA_000010305.1;GCA_000522985.1;GCA_000695095.2;GCA_001724275.1;GCA_002215645.1;GCA_002331565.1;GCA_002404335.1;GCA_002404375.1;GCA_002450355.1;GCA_002483225.1;GCA_002737115.1;GCA_003134915.1;GCA_003136975.1;GCA_003141205.1;GCA_003152485.1;GCA_003155795.1;GCA_003168085.1;GCA_003169895.1;GCA_003171215.1;GCA_003220885.1;GCA_003223425.1;GCA_003223455.1;GCA_003567615.1;GCA_007125795.1;…	129	39.57
K00018	hprA; glycerate dehydrogenase [EC:1.1.1.29]	ko00630;ko00680;ko00260;	GCA_014192065.1;	1	0.31
K00760	hprT, hpt, HPRT1; hypoxanthine phosphoribosyltransferase [EC:2.4.2.8]	ko00230;ko00983;	CH-Jul18-bin44;CH-Jul18-bin76;GCA_000010305.1;GCA_000522985.1;GCA_000695095.2;GCA_001724275.1;GCA_001802015.1;GCA_001802605.1;GCA_001914565.1;GCA_001917665.1;GCA_001919865.1;GCA_002215645.1;GCA_002238865.1;GCA_002291775.1;GCA_002323355.1;GCA_002348265.1;GCA_002348465.1;GCA_002390225.1;GCA_002404335.1;GCA_002404375.1;GCA_002483225.1;GCA_002500925.1;GCA_002697855.1;GCA_002919185.1;GCA_003131365.1;G…	257	78.83
K07964	HPSE; heparanase [EC:3.2.1.166]	ko00531;ko05205;ko01522;	GCA_903882685.1;	1	0.31
K16841	hpxA; allantoin racemase [EC:5.1.99.3]	ko00230;	GCA_002238865.1;GCA_002377615.1;GCA_002450355.1;GCA_002712565.1;GCA_002718595.1;GCA_007121435.1;GCA_009835625.1;GCA_009836005.1;GCA_009837975.1;GCA_009841015.1;GCA_009841165.1;GCA_009844885.1;GCA_009845855.1;GCA_009846385.1;GCA_012270965.1;GCA_012959595.1;GCA_013820855.1;GCA_013820975.1;GCA_016209995.1;GCA_018676505.1;N1_bin27;	21	6.44
K16842	hpxB; allantoinase [EC:3.5.2.5]	ko00230;	GCA_002313925.1;GCA_002348265.1;GCA_002390225.1;GCA_002500925.1;GCA_002695705.1;GCA_002712565.1;GCA_002724575.1;GCA_003222035.1;GCA_003486145.1;GCA_009380025.1;GCA_012267505.1;GCA_013002875.1;GCA_013002885.1;GCA_018676505.1;GCA_018678395.1;	15	4.6
K16839	hpxO; FAD-dependent urate hydroxylase [EC:1.14.13.113]	ko00230;	GCA_012267505.1;GCA_013696125.1;	2	0.61
K16840	hpxQ; 2-oxo-4-hydroxy-4-carboxy-5-ureidoimidazoline decarboxylase [EC:4.1.1.97]	ko00230;	GCA_000522985.1;GCA_001917665.1;GCA_001919865.1;GCA_002215645.1;GCA_003220955.1;GCA_003221035.1;GCA_003221045.1;GCA_003221755.1;GCA_003221825.1;GCA_003221875.1;GCA_003221895.1;GCA_003221985.1;GCA_003222035.1;GCA_003222085.1;GCA_003222115.1;GCA_003222205.1;GCA_003222235.1;GCA_003223415.1;GCA_003223475.1;GCA_003251175.1;GCA_009692185.1;GCA_011525845.1;GCA_013361335.1;GCA_013696125.1;GCA_013813145.1…	44	13.5
K22602	hpxW; oxamate amidohydrolase [EC:3.5.1.126]	ko00230;ko01522;	GCA_007124095.1;GCA_007126035.1;GCA_007129555.1;GCA_017881445.1;	4	1.23
K22879	hpyO; FAD-dependent urate hydroxylase [EC:1.14.13.113]	ko00230;	GCA_001915025.1;GCA_003220885.1;GCA_003220955.1;GCA_003221005.1;GCA_003221045.1;GCA_003221085.1;GCA_003221825.1;GCA_003221875.1;GCA_003221895.1;GCA_003221975.1;GCA_003222055.1;GCA_003222085.1;GCA_003222115.1;GCA_003222135.1;GCA_003222195.1;GCA_003223415.1;GCA_003223475.1;GCA_013694785.1;	18	5.52
K16047	hsaA; 3-hydroxy-9,10-secoandrosta-1,3,5(10)-triene-9,17-dione monooxygenase [EC:1.14.14.12]	ko00984;	GCA_009842845.1;	1	0.31
K16048	hsaB; 3-hydroxy-9,10-secoandrosta-1,3,5(10)-triene-9,17-dione monooxygenase reductase component [EC:1.5.1.-]	ko00984;	GCA_003556625.1;GCA_003557525.1;GCA_007124095.1;GCA_007130605.1;GCA_007132965.1;GCA_007692505.1;GCA_009380025.1;GCA_009841475.1;GCA_011055965.1;GCA_012027055.1;GCA_013002875.1;GCA_018678395.1;GCA_019347995.1;	13	3.99
K00808	hss; homospermidine synthase [EC:2.5.1.44]	ko00960;	GCA_003168085.1;GCA_003171215.1;GCA_014192065.1;GCA_016182795.1;GCA_016194585.1;GCA_903867045.1;GCA_903882685.1;GCA_903900795.1;RH-20apr16-187;RH-20apr16-202;RH-26jul17-212;ZH-Jul18-bin180;	12	3.68
K23548	hupU; uptake hydrogenase small subunit [EC:1.12.99.6]	ko00633;ko02020;	GCA_000010305.1;GCA_002483225.1;GCA_011390935.1;GCA_013822035.1;GCA_016702715.1;GCA_016704625.1;GCA_016705425.1;GCA_016713015.1;GCA_016714295.1;GCA_016715665.1;GCA_016719105.1;GCA_016721935.1;GCA_016741895.1;GCA_016742275.1;	14	4.29
K23549	hupV; uptake hydrogenase large subunit [EC:1.12.99.6]	ko00633;ko02020;	GCA_000010305.1;GCA_002483225.1;GCA_011390935.1;GCA_013822035.1;GCA_016702715.1;GCA_016704625.1;GCA_016705425.1;GCA_016713015.1;GCA_016714295.1;GCA_016715665.1;GCA_016719105.1;GCA_016721935.1;GCA_016741895.1;GCA_016742275.1;	14	4.29
K05603	hutF; formimidoylglutamate deiminase [EC:3.5.3.13]	ko00340;	GCA_002238865.1;GCA_002295045.1;GCA_002311875.1;GCA_002313925.1;GCA_002323355.1;GCA_002348265.1;GCA_002348465.1;GCA_002390225.1;GCA_002483225.1;GCA_002500925.1;GCA_002501085.1;GCA_002697855.1;GCA_002724575.1;GCA_003228455.1;GCA_003230295.1;GCA_003247675.1;GCA_004357415.1;GCA_007121455.1;GCA_007122885.1;GCA_007127575.1;GCA_009835625.1;GCA_009836005.1;GCA_009837975.1;GCA_009840215.1;GCA_009841005.1…	50	15.34
K01479	hutG; formiminoglutamase [EC:3.5.3.8]	ko00340;	GCA_002331565.1;GCA_003136975.1;GCA_003155795.1;GCA_003556585.1;GCA_003556625.1;GCA_003557525.1;GCA_003567615.1;GCA_007121555.1;GCA_007121925.1;GCA_007125795.1;GCA_007130605.1;GCA_007132965.1;GCA_007692505.1;GCA_009692185.1;GCA_010024675.1;GCA_011362545.1;GCA_011390805.1;GCA_017889745.1;N5_bin42;	19	5.83
K01458	hutG; N-formylglutamate deformylase [EC:3.5.1.68]	ko00630;ko00340;	GCA_002483225.1;GCA_003223425.1;GCA_003247675.1;GCA_003251175.1;GCA_011390885.1;GCA_011390935.1;GCA_013694785.1;GCA_013820915.1;GCA_014379355.1;GCA_016704465.1;GCA_016714015.1;GCA_016741895.1;GCA_016742275.1;GCA_016871895.1;GCA_902825965.1;GCA_903881495.1;GCA_903882685.1;GCA_903937855.1;N1_bin27;N4_bin22;N5_bin261;RE-23may17-493;RH-20apr16-202;	23	7.06
K01745	hutH, HAL; histidine ammonia-lyase [EC:4.3.1.3]	ko00340;	CH-Jul18-bin44;GCA_000010305.1;GCA_000522985.1;GCA_000695095.2;GCA_001724275.1;GCA_001802015.1;GCA_001802045.1;GCA_001914565.1;GCA_001914615.1;GCA_001915025.1;GCA_001917665.1;GCA_001919865.1;GCA_002215645.1;GCA_002238865.1;GCA_002311875.1;GCA_002313925.1;GCA_002323355.1;GCA_002348265.1;GCA_002348465.1;GCA_002377615.1;GCA_002390225.1;GCA_002404375.1;GCA_002450355.1;GCA_002483225.1;GCA_002500925.1;…	240	73.62
K01468	hutI, AMDHD1; imidazolonepropionase [EC:3.5.2.7]	ko00340;	CH-Jul18-bin44;GCA_000010305.1;GCA_000522985.1;GCA_000695095.2;GCA_001724275.1;GCA_001802015.1;GCA_001802045.1;GCA_001802605.1;GCA_001914565.1;GCA_001914615.1;GCA_001917665.1;GCA_001919865.1;GCA_002215645.1;GCA_002238865.1;GCA_002295045.1;GCA_002311875.1;GCA_002313925.1;GCA_002323355.1;GCA_002331565.1;GCA_002348265.1;GCA_002348465.1;GCA_002348665.1;GCA_002377615.1;GCA_002390225.1;GCA_002404335.1;…	239	73.31
K01712	hutU, UROC1; urocanate hydratase [EC:4.2.1.49]	ko00340;	CH-Jul18-bin44;GCA_000010305.1;GCA_000522985.1;GCA_000695095.2;GCA_001724275.1;GCA_001802015.1;GCA_001802605.1;GCA_001914565.1;GCA_001914615.1;GCA_001915025.1;GCA_001917665.1;GCA_001919865.1;GCA_002215645.1;GCA_002238865.1;GCA_002311875.1;GCA_002313925.1;GCA_002323355.1;GCA_002331565.1;GCA_002348265.1;GCA_002348465.1;GCA_002348665.1;GCA_002377615.1;GCA_002390225.1;GCA_002404335.1;GCA_002404375.1;…	238	73.01
K07226	hutZ, hugZ; heme oxygenase (biliverdin-IX-beta and delta-forming) [EC:1.14.99.58]	ko00860;	CH-Jul18-bin76;GCA_003222035.1;GCA_003559555.1;GCA_007120875.1;GCA_007121455.1;GCA_007121555.1;GCA_007122885.1;GCA_007125845.1;GCA_007127575.1;GCA_007132965.1;GCA_012267505.1;GCA_013003805.1;GCA_016649455.1;GCA_018679175.1;	14	4.29
K08093	hxlA; 3-hexulose-6-phosphate synthase [EC:4.1.2.43]	ko00030;ko00680;	GCA_019348265.1;	1	0.31
K08094	hxlB; 6-phospho-3-hexuloisomerase [EC:5.3.1.27]	ko00030;ko00680;	GCA_903902015.1;	1	0.31
K19270	hxpA; mannitol-1-/sugar-/sorbitol-6-phosphatase [EC:3.1.3.22 3.1.3.23 3.1.3.50]	ko00051;	GCA_000522985.1;GCA_001724275.1;GCA_001802605.1;GCA_001915025.1;GCA_001917665.1;GCA_003131365.1;GCA_003134915.1;GCA_003152485.1;GCA_003157095.1;GCA_003157535.1;GCA_003168085.1;GCA_003171215.1;GCA_003220935.1;GCA_003220955.1;GCA_003221035.1;GCA_003221805.1;GCA_003221825.1;GCA_003221895.1;GCA_003221985.1;GCA_003222055.1;GCA_003222175.1;GCA_003222195.1;GCA_003223395.1;GCA_003223425.1;GCA_003223455.1…	48	14.72
K01197	hya; hyaluronoglucosaminidase [EC:3.2.1.35]	ko00531;ko04142;ko01522;ko01522;ko01522;	GCA_007126035.1;GCA_009380025.1;GCA_011772755.1;GCA_012027055.1;GCA_013361745.1;GCA_013361935.1;GCA_013697765.1;GCA_013813715.1;GCA_013820915.1;GCA_017881685.1;GCA_019348265.1;GCA_019348475.1;	12	3.68
K06282	hyaA, hybO; hydrogenase small subunit [EC:1.12.99.6]	ko00633;ko02020;	GCA_001724275.1;GCA_003131365.1;GCA_003168085.1;GCA_003169895.1;GCA_003171215.1;GCA_003247675.1;GCA_003251175.1;GCA_004525055.1;GCA_011362545.1;GCA_011774835.1;GCA_013003805.1;GCA_013140635.1;GCA_013360595.1;GCA_013694695.1;GCA_013694785.1;GCA_013696125.1;GCA_013697425.1;GCA_013697785.1;GCA_013813715.1;GCA_013816685.1;GCA_013817305.1;GCA_013817545.1;GCA_013820855.1;GCA_013820915.1;GCA_013821255.1…	50	15.34
K06281	hyaB, hybC; hydrogenase large subunit [EC:1.12.99.6]	ko00633;ko02020;	GCA_001724275.1;GCA_003131365.1;GCA_003168085.1;GCA_003169895.1;GCA_003171215.1;GCA_003247675.1;GCA_003251175.1;GCA_004525055.1;GCA_011362545.1;GCA_011774835.1;GCA_013002875.1;GCA_013003805.1;GCA_013140635.1;GCA_013360595.1;GCA_013694695.1;GCA_013694785.1;GCA_013696125.1;GCA_013697785.1;GCA_013812695.1;GCA_013813715.1;GCA_013816685.1;GCA_013817305.1;GCA_013817545.1;GCA_013820855.1;GCA_014379705.1…	49	15.03
K17993	hydA; sulfhydrogenase subunit alpha [EC:1.12.1.3 1.12.1.5]	ko00920;	GCA_003157095.1;GCA_012027055.1;GCA_017881445.1;GCA_017881505.1;N1_bin27;	5	1.53
K17996	hydB; sulfhydrogenase subunit beta (sulfur reductase) [EC:1.12.98.4]	ko00920;	GCA_012026705.1;GCA_012027055.1;GCA_016182795.1;GCA_017881445.1;GCA_017881505.1;N1_bin27;	6	1.84
K17994	hydD; sulfhydrogenase subunit delta [EC:1.12.1.3 1.12.1.5]	ko00920;	GCA_003157095.1;GCA_003157535.1;GCA_017881505.1;	3	0.92
K17995	hydG; sulfhydrogenase subunit gamma (sulfur reductase) [EC:1.12.98.4]	ko00920;	GCA_012026705.1;GCA_012027055.1;GCA_016182795.1;GCA_017881505.1;	4	1.23
K01816	hyi, gip; hydroxypyruvate isomerase [EC:5.3.1.22]	ko00630;	GCA_000010305.1;GCA_000522985.1;GCA_000695095.2;GCA_001724275.1;GCA_001914565.1;GCA_001914615.1;GCA_001915025.1;GCA_001919865.1;GCA_002215645.1;GCA_002238865.1;GCA_002404335.1;GCA_002404375.1;GCA_002483225.1;GCA_003131365.1;GCA_003134915.1;GCA_003168085.1;GCA_003171215.1;GCA_003220795.1;GCA_003220885.1;GCA_003220905.1;GCA_003220935.1;GCA_003220975.1;GCA_003221035.1;GCA_003221075.1;GCA_003221085.1…	120	36.81
K01473	hyuA; N-methylhydantoinase A [EC:3.5.2.14]	ko00330;	CH-Jul18-bin76;GCA_000010305.1;GCA_000522985.1;GCA_000695095.2;GCA_001724275.1;GCA_001802015.1;GCA_001914565.1;GCA_001915025.1;GCA_001917665.1;GCA_001919865.1;GCA_002215645.1;GCA_002295045.1;GCA_002311875.1;GCA_002313925.1;GCA_002323355.1;GCA_002346625.1;GCA_002346665.1;GCA_002347035.1;GCA_002348265.1;GCA_002348465.1;GCA_002348665.1;GCA_002377615.1;GCA_002390225.1;GCA_002450355.1;GCA_002483225.1;…	169	51.84
K01474	hyuB; N-methylhydantoinase B [EC:3.5.2.14]	ko00330;	CH-Jul18-bin76;GCA_000010305.1;GCA_000522985.1;GCA_000695095.2;GCA_001724275.1;GCA_001802015.1;GCA_001802605.1;GCA_001915025.1;GCA_001917665.1;GCA_001919865.1;GCA_002215645.1;GCA_002295045.1;GCA_002295725.1;GCA_002311875.1;GCA_002313925.1;GCA_002331565.1;GCA_002346625.1;GCA_002346665.1;GCA_002347035.1;GCA_002348265.1;GCA_002348465.1;GCA_002348665.1;GCA_002377615.1;GCA_002390225.1;GCA_002450355.1;…	178	54.6
K21801	iaaH; indoleacetamide hydrolase [EC:3.5.1.-]	ko00380;	CH-Jul18-bin44;GCA_003222055.1;GCA_009692115.1;TVG05_bin538;	4	1.23
K00466	iaaM; tryptophan 2-monooxygenase [EC:1.13.12.3]	ko00380;	GCA_902805735.1;	1	0.31
K18290	ich-Y; itaconyl-CoA hydratase [EC:4.2.1.56]	ko00660;	CH-Jul18-bin44;GCA_001724275.1;GCA_009692115.1;GCA_009692185.1;GCA_014379705.1;GCA_016209985.1;GCA_016702715.1;GCA_016704625.1;GCA_016712265.1;GCA_016713015.1;GCA_016714295.1;GCA_016715665.1;GCA_016721935.1;GCA_016794735.1;GCA_016794825.1;GCA_016874005.1;GCA_902826755.1;	17	5.21
K18289	ict-P; itaconate CoA-transferase [EC:2.8.3.- 2.8.3.22]	ko00660;	CH-Jul18-bin44;GCA_003168085.1;GCA_003171215.1;GCA_009692115.1;GCA_009692185.1;GCA_011775655.1;GCA_014379705.1;GCA_016209885.1;GCA_016209985.1;GCA_016209995.1;GCA_016702715.1;GCA_016704625.1;GCA_016705425.1;GCA_016712265.1;GCA_016713015.1;GCA_016714295.1;GCA_016715665.1;GCA_016719105.1;GCA_016720905.1;GCA_016721935.1;GCA_016794735.1;GCA_016794825.1;GCA_016874005.1;GCA_017881585.1;GCA_902826615.1;…	32	9.82
K00031	IDH1, IDH2, icd; isocitrate dehydrogenase [EC:1.1.1.42]	ko00020;ko00720;ko00480;ko04146;ko05230;	CH-Jul18-bin44;CH-Jul18-bin76;GCA_000010305.1;GCA_000695095.2;GCA_001724275.1;GCA_001802015.1;GCA_001802045.1;GCA_001802055.1;GCA_001914565.1;GCA_001914615.1;GCA_001915025.1;GCA_001917665.1;GCA_001919865.1;GCA_002215645.1;GCA_002238865.1;GCA_002291775.1;GCA_002295045.1;GCA_002295725.1;GCA_002311875.1;GCA_002313235.1;GCA_002313925.1;GCA_002346625.1;GCA_002347035.1;GCA_002348265.1;GCA_002348665.1;G…	264	80.98
K00030	IDH3; isocitrate dehydrogenase (NAD+) [EC:1.1.1.41]	ko00020;	CH-Jul18-bin44;GCA_000010305.1;GCA_000522985.1;GCA_000695095.2;GCA_001724275.1;GCA_001802015.1;GCA_001802045.1;GCA_001802605.1;GCA_001915025.1;GCA_001917665.1;GCA_001919865.1;GCA_002215645.1;GCA_002238865.1;GCA_002295045.1;GCA_002311875.1;GCA_002313925.1;GCA_002331565.1;GCA_002390225.1;GCA_002483225.1;GCA_002695705.1;GCA_002724575.1;GCA_003152485.1;GCA_003157095.1;GCA_003157535.1;GCA_003168085.1;…	228	69.94
K01823	idi, IDI; isopentenyl-diphosphate Delta-isomerase [EC:5.3.3.2]	ko00900;	GCA_001724275.1;GCA_001802045.1;GCA_007126035.1;GCA_009692185.1;GCA_011055965.1;GCA_011772755.1;GCA_011775655.1;GCA_013696865.1;GCA_013820975.1;GCA_013821255.1;GCA_014379705.1;GCA_014533865.1;GCA_016192495.1;GCA_016199245.1;GCA_016207385.1;GCA_016209965.1;GCA_016209985.1;GCA_016702715.1;GCA_016704465.1;GCA_016704625.1;GCA_016705425.1;GCA_016712265.1;GCA_016713015.1;GCA_016713435.1;GCA_016714295.1…	39	11.96
K00851	idnK, gntK; gluconokinase [EC:2.7.1.12]	ko00030;	GCA_000522985.1;GCA_001915025.1;GCA_002404335.1;GCA_003131365.1;GCA_003134915.1;GCA_003221035.1;GCA_003221075.1;GCA_003221085.1;GCA_003221805.1;GCA_003221825.1;GCA_003221895.1;GCA_003222035.1;GCA_003222065.1;GCA_003222195.1;GCA_003223395.1;GCA_003223425.1;GCA_007126035.1;GCA_007129555.1;GCA_013361335.1;GCA_013361745.1;GCA_013361935.1;GCA_013696865.1;GCA_013813715.1;GCA_013817545.1;GCA_013820915.1…	44	13.5
K00463	IDO, INDO; indoleamine 2,3-dioxygenase [EC:1.13.11.52]	ko00380;ko05143;	GCA_000010305.1;GCA_000695095.2;GCA_002331565.1;GCA_016704465.1;GCA_016871895.1;GCA_902826615.1;GCA_903934235.1;	7	2.15
K01136	IDS; iduronate 2-sulfatase [EC:3.1.6.13]	ko00531;ko04142;	CH-Jul18-bin44;GCA_002238865.1;GCA_003564295.1;GCA_009692115.1;GCA_013002875.1;GCA_013816705.1;GCA_016704275.1;GCA_016704465.1;GCA_016709975.1;GCA_016717965.1;GCA_016720805.1;GCA_016794825.1;GCA_902826425.1;GCA_902826615.1;GCA_903900795.1;GCA_903927125.1;RE-23may17-307;	17	5.21
K13787	idsA; geranylgeranyl diphosphate synthase, type I [EC:2.5.1.1 2.5.1.10 2.5.1.29]	ko00900;ko01522;	GCA_003556585.1;GCA_013694785.1;GCA_013696865.1;GCA_013820915.1;GCA_019240375.1;GCA_902805735.1;	6	1.84
K00053	ilvC; ketol-acid reductoisomerase [EC:1.1.1.86]	ko00290;ko00770;	CH-Jul18-bin76;GCA_000522985.1;GCA_001914565.1;GCA_001915025.1;GCA_001919865.1;GCA_002215645.1;GCA_002295045.1;GCA_002295725.1;GCA_002311875.1;GCA_002313235.1;GCA_002313925.1;GCA_002346665.1;GCA_002347035.1;GCA_002377615.1;GCA_002450355.1;GCA_002501085.1;GCA_002695705.1;GCA_002711035.1;GCA_002718595.1;GCA_002724575.1;GCA_002919185.1;GCA_003131365.1;GCA_003134915.1;GCA_003141205.1;GCA_003220795.1;…	113	34.66
K01687	ilvD; dihydroxy-acid dehydratase [EC:4.2.1.9]	ko00290;ko00770;	CH-Jul18-bin44;CH-Jul18-bin76;GCA_000010305.1;GCA_000522985.1;GCA_000695095.2;GCA_001914565.1;GCA_001915025.1;GCA_001919865.1;GCA_002215645.1;GCA_002238865.1;GCA_002295725.1;GCA_002313235.1;GCA_002313925.1;GCA_002323355.1;GCA_002331565.1;GCA_002346665.1;GCA_002347035.1;GCA_002348265.1;GCA_002348465.1;GCA_002348665.1;GCA_002377615.1;GCA_002390225.1;GCA_002450355.1;GCA_002483225.1;GCA_002500925.1;G…	145	44.48
K01182	IMA, malL; oligo-1,6-glucosidase [EC:3.2.1.10]	ko00052;ko00500;	GCA_003223455.1;GCA_019347995.1;	2	0.61
K00088	IMPDH, guaB; IMP dehydrogenase [EC:1.1.1.205]	ko00230;ko00983;ko01522;	CH-Jul18-bin44;GCA_000010305.1;GCA_000522985.1;GCA_000695095.2;GCA_001724275.1;GCA_001802015.1;GCA_001802045.1;GCA_001802055.1;GCA_001802605.1;GCA_001914615.1;GCA_001915025.1;GCA_001917665.1;GCA_001919865.1;GCA_002215645.1;GCA_002238865.1;GCA_002291775.1;GCA_002311875.1;GCA_002313235.1;GCA_002323355.1;GCA_002331565.1;GCA_002346665.1;GCA_002347035.1;GCA_002348265.1;GCA_002348465.1;GCA_002348665.1;…	262	80.37
K18199	inhA; cyclohexyl-isocyanide hydratase [EC:4.2.1.103]	ko00930;ko01522;	CH-Jul18-bin44;GCA_000522985.1;GCA_009692115.1;GCA_013004105.1;GCA_016702715.1;GCA_016704625.1;GCA_016705425.1;GCA_016712265.1;GCA_016713015.1;GCA_016713435.1;GCA_016714015.1;GCA_016714295.1;GCA_016715665.1;GCA_016719105.1;GCA_016721935.1;GCA_016794735.1;GCA_016794825.1;GCA_016874005.1;GCA_017990235.1;GCA_902826425.1;GCA_902826615.1;GCA_902826755.1;	22	6.75
K01858	INO1, ISYNA1; myo-inositol-1-phosphate synthase [EC:5.5.1.4]	ko00562;ko00521;	CH-Jul18-bin44;CH-Jul18-bin76;GCA_000010305.1;GCA_000522985.1;GCA_000695095.2;GCA_001724275.1;GCA_001802045.1;GCA_001802055.1;GCA_001802605.1;GCA_001915025.1;GCA_001919865.1;GCA_002215645.1;GCA_002238865.1;GCA_002291775.1;GCA_002295045.1;GCA_002295725.1;GCA_002311875.1;GCA_002313235.1;GCA_002313925.1;GCA_002331565.1;GCA_002346625.1;GCA_002346665.1;GCA_002347035.1;GCA_002348265.1;GCA_002348465.1;G…	266	81.6
K03337	iolB; 5-deoxy-glucuronate isomerase [EC:5.3.1.30]	ko00562;	GCA_003221755.1;GCA_003222205.1;GCA_011772755.1;N1_bin27;	4	1.23
K03338	iolC; 5-dehydro-2-deoxygluconokinase [EC:2.7.1.92]	ko00562;	GCA_003223455.1;	1	0.31
K03335	iolE; inosose dehydratase [EC:4.2.1.44]	ko00562;	GCA_000695095.2;GCA_002215645.1;GCA_003221035.1;GCA_003221895.1;GCA_003222065.1;GCA_003222195.1;GCA_016702715.1;GCA_016704625.1;GCA_016705425.1;GCA_016713015.1;GCA_016714295.1;GCA_016715665.1;GCA_016719105.1;GCA_016721935.1;RE-23may17-493;ZE-13oct10-106;	16	4.91
K00010	iolG; myo-inositol 2-dehydrogenase / D-chiro-inositol 1-dehydrogenase [EC:1.1.1.18 1.1.1.369]	ko00562;ko00521;	GCA_001915025.1;GCA_003220795.1;GCA_003220885.1;GCA_003220955.1;GCA_003221035.1;GCA_003221805.1;GCA_003221895.1;GCA_003221985.1;GCA_003222135.1;GCA_003222195.1;GCA_003222235.1;GCA_003247675.1;GCA_003564295.1;GCA_011390645.1;GCA_011390935.1;GCA_013694785.1;GCA_013817545.1;GCA_013820855.1;GCA_014379355.1;GCA_016177465.1;GCA_016180765.1;GCA_016713435.1;GCA_016720905.1;GCA_017881445.1;GCA_018676505.1…	28	8.59
K06606	iolI; 2-keto-myo-inositol isomerase [EC:5.3.99.11]	ko00562;	CH-Jul18-bin76;GCA_003482615.1;GCA_009692205.1;	3	0.92
K16044	iolW; scyllo-inositol 2-dehydrogenase (NADP+) [EC:1.1.1.371]	ko00562;	GCA_001802045.1;GCA_001915025.1;GCA_003168085.1;GCA_003220795.1;GCA_003220935.1;GCA_003221035.1;GCA_003221075.1;GCA_003221085.1;GCA_003221755.1;GCA_003221875.1;GCA_003221895.1;GCA_003221985.1;GCA_003222035.1;GCA_003222055.1;GCA_003222085.1;GCA_003222135.1;GCA_003222195.1;GCA_003222205.1;GCA_003223395.1;GCA_003223415.1;GCA_003223475.1;GCA_013816695.1;GCA_017881685.1;GCA_019240375.1;GCA_019246655.1…	28	8.59
K07281	ipct; 1L-myo-inositol 1-phosphate cytidylyltransferase [EC:2.7.7.74]	ko00562;	GCA_003221035.1;GCA_003221895.1;GCA_003221985.1;GCA_004525055.1;GCA_016702955.1;GCA_016709265.1;GCA_016713435.1;GCA_016794805.1;GCA_017990235.1;	9	2.76
K01214	ISA, treX; isoamylase [EC:3.2.1.68]	ko00500;	GCA_000522985.1;GCA_001802045.1;GCA_001802055.1;GCA_002215645.1;GCA_003221035.1;GCA_003221895.1;GCA_003222195.1;GCA_003223455.1;GCA_003251175.1;GCA_003557525.1;GCA_003567615.1;GCA_007121435.1;GCA_007121455.1;GCA_007121555.1;GCA_007122885.1;GCA_007126035.1;GCA_007129555.1;GCA_009380025.1;GCA_011055965.1;GCA_011362545.1;GCA_011774835.1;GCA_012026705.1;GCA_013361335.1;GCA_013361745.1;GCA_013361935.1…	51	15.64
K04487	iscS, NFS1; cysteine desulfurase [EC:2.8.1.7]	ko00730;ko04122;ko01522;ko01522;ko01522;	CH-Jul18-bin44;CH-Jul18-bin76;GCA_000010305.1;GCA_000522985.1;GCA_000695095.2;GCA_001724275.1;GCA_001802055.1;GCA_001915025.1;GCA_001917665.1;GCA_002215645.1;GCA_002238865.1;GCA_002291775.1;GCA_002295045.1;GCA_002295725.1;GCA_002311875.1;GCA_002313235.1;GCA_002313925.1;GCA_002323355.1;GCA_002331565.1;GCA_002347035.1;GCA_002348265.1;GCA_002348465.1;GCA_002348665.1;GCA_002377615.1;GCA_002390225.1;G…	264	80.98
K00795	ispA; farnesyl diphosphate synthase [EC:2.5.1.1 2.5.1.10]	ko00900;ko01522;	CH-Jul18-bin44;GCA_000522985.1;GCA_001802015.1;GCA_001802055.1;GCA_001914615.1;GCA_001919865.1;GCA_002291775.1;GCA_002313235.1;GCA_002348265.1;GCA_002348465.1;GCA_002500925.1;GCA_002712565.1;GCA_003220795.1;GCA_003220905.1;GCA_003220935.1;GCA_003220955.1;GCA_003221005.1;GCA_003221825.1;GCA_003221875.1;GCA_003221975.1;GCA_003222055.1;GCA_003222085.1;GCA_003222115.1;GCA_003222135.1;GCA_003222175.1;…	74	22.7
K02523	ispB; octaprenyl-diphosphate synthase [EC:2.5.1.90]	ko00900;ko01522;	CH-Jul18-bin44;GCA_000010305.1;GCA_000522985.1;GCA_000695095.2;GCA_001724275.1;GCA_001802015.1;GCA_001802045.1;GCA_001914615.1;GCA_001915025.1;GCA_001917665.1;GCA_001919865.1;GCA_002215645.1;GCA_002238865.1;GCA_002295045.1;GCA_002295725.1;GCA_002311875.1;GCA_002313235.1;GCA_002313925.1;GCA_002323355.1;GCA_002331565.1;GCA_002346625.1;GCA_002346665.1;GCA_002347035.1;GCA_002348265.1;GCA_002348465.1;…	275	84.36
K00991	ispD; 2-C-methyl-D-erythritol 4-phosphate cytidylyltransferase [EC:2.7.7.60]	ko00900;	CH-Jul18-bin44;GCA_000010305.1;GCA_000695095.2;GCA_001724275.1;GCA_001802015.1;GCA_001802045.1;GCA_001802055.1;GCA_001914565.1;GCA_001914615.1;GCA_001915025.1;GCA_001917665.1;GCA_001919865.1;GCA_002238865.1;GCA_002291775.1;GCA_002295725.1;GCA_002311875.1;GCA_002313235.1;GCA_002323355.1;GCA_002346625.1;GCA_002346665.1;GCA_002348265.1;GCA_002348465.1;GCA_002377615.1;GCA_002390225.1;GCA_002404335.1;…	230	70.55
K12506	ispDF; 2-C-methyl-D-erythritol 4-phosphate cytidylyltransferase / 2-C-methyl-D-erythritol 2,4-cyclodiphosphate synthase [EC:2.7.7.60 4.6.1.12]	ko00900;	GCA_002295045.1;GCA_002347035.1;GCA_004524915.1;GCA_009836005.1;GCA_012267435.1;GCA_012270965.1;GCA_012959595.1;GCA_014377535.1;GCA_014379355.1;GCA_016182795.1;GCA_016649455.1;GCA_016871855.1;GCA_018679175.1;GCA_019347645.1;	14	4.29
K00919	ispE; 4-diphosphocytidyl-2-C-methyl-D-erythritol kinase [EC:2.7.1.148]	ko00900;	CH-Jul18-bin44;CH-Jul18-bin76;GCA_000010305.1;GCA_000522985.1;GCA_000695095.2;GCA_001724275.1;GCA_001802015.1;GCA_001915025.1;GCA_001919865.1;GCA_002215645.1;GCA_002238865.1;GCA_002295045.1;GCA_002311875.1;GCA_002313235.1;GCA_002313925.1;GCA_002331565.1;GCA_002346665.1;GCA_002347035.1;GCA_002348265.1;GCA_002348465.1;GCA_002348665.1;GCA_002377615.1;GCA_002390225.1;GCA_002404335.1;GCA_002404375.1;G…	247	75.77
K01770	ispF; 2-C-methyl-D-erythritol 2,4-cyclodiphosphate synthase [EC:4.6.1.12]	ko00900;	CH-Jul18-bin44;GCA_000010305.1;GCA_000522985.1;GCA_000695095.2;GCA_001724275.1;GCA_001802045.1;GCA_001914565.1;GCA_001915025.1;GCA_001917665.1;GCA_001919865.1;GCA_002215645.1;GCA_002238865.1;GCA_002295725.1;GCA_002311875.1;GCA_002313235.1;GCA_002313925.1;GCA_002323355.1;GCA_002331565.1;GCA_002346625.1;GCA_002346665.1;GCA_002347035.1;GCA_002348265.1;GCA_002348465.1;GCA_002377615.1;GCA_002390225.1;…	270	82.82
K03527	ispH, lytB; 4-hydroxy-3-methylbut-2-en-1-yl diphosphate reductase [EC:1.17.7.4]	ko00900;	CH-Jul18-bin44;CH-Jul18-bin76;GCA_000010305.1;GCA_000522985.1;GCA_000695095.2;GCA_001724275.1;GCA_001802015.1;GCA_001802045.1;GCA_001802605.1;GCA_001914615.1;GCA_001915025.1;GCA_001917665.1;GCA_001919865.1;GCA_002215645.1;GCA_002238865.1;GCA_002291775.1;GCA_002295725.1;GCA_002311875.1;GCA_002313235.1;GCA_002323355.1;GCA_002331565.1;GCA_002346625.1;GCA_002346665.1;GCA_002347035.1;GCA_002348265.1;G…	275	84.36
K01239	iunH; purine nucleosidase [EC:3.2.2.1]	ko00230;ko00760;	GCA_000522985.1;GCA_001802055.1;GCA_001802605.1;GCA_001914565.1;GCA_001914615.1;GCA_001919865.1;GCA_002215645.1;GCA_003220795.1;GCA_003220905.1;GCA_003220935.1;GCA_003220955.1;GCA_003220975.1;GCA_003221005.1;GCA_003221035.1;GCA_003221045.1;GCA_003221075.1;GCA_003221085.1;GCA_003221755.1;GCA_003221875.1;GCA_003221975.1;GCA_003221985.1;GCA_003221995.1;GCA_003222035.1;GCA_003222055.1;GCA_003222085.1…	44	13.5
K00253	IVD, ivd; isovaleryl-CoA dehydrogenase [EC:1.3.8.4]	ko00280;	GCA_007126035.1;GCA_013820975.1;GCA_019348265.1;GCA_902805715.1;	4	1.23
K22451	jgt; 4-alpha-glucanotransferase [EC:2.4.1.25]	ko00500;	GCA_001802015.1;GCA_001802055.1;GCA_001914565.1;GCA_001915025.1;GCA_001919865.1;GCA_003134915.1;GCA_003152485.1;GCA_003157535.1;GCA_003169895.1;GCA_003220795.1;GCA_003220905.1;GCA_003220935.1;GCA_003220955.1;GCA_003220975.1;GCA_003221035.1;GCA_003221075.1;GCA_003221085.1;GCA_003221825.1;GCA_003221895.1;GCA_003221985.1;GCA_003222035.1;GCA_003222055.1;GCA_003222085.1;GCA_003222135.1;GCA_003222195.1…	68	20.86
K01622	K01622; fructose 1,6-bisphosphate aldolase/phosphatase [EC:4.1.2.13 3.1.3.11]	ko00010;ko00030;ko00051;ko00680;	GCA_011772755.1;GCA_013003805.1;GCA_016209885.1;GCA_016209985.1;GCA_016209995.1;	5	1.53
K01767	K01767; 1-methylthio-D-xylulose 5-phosphate methylsulfurylase [EC:4.4.1.-]	ko00270;	GCA_001919865.1;GCA_003220905.1;GCA_003220975.1;GCA_003221085.1;GCA_003221875.1;GCA_003221995.1;GCA_003222035.1;GCA_003222055.1;GCA_003222085.1;GCA_003222115.1;GCA_003223475.1;GCA_003251175.1;GCA_009841475.1;GCA_011772755.1;GCA_011774835.1;GCA_012267435.1;GCA_013812695.1;GCA_013820855.1;GCA_015664885.1;GCA_016179225.1;GCA_016186865.1;GCA_016187705.1;GCA_016207445.1;GCA_016209885.1;GCA_016209905.1…	31	9.51
K06897	K06897; 7,8-dihydropterin-6-yl-methyl-4-(beta-D-ribofuranosyl)aminobenzene 5'-phosphate synthase [EC:2.5.1.105]	ko00790;	GCA_000695095.2;GCA_001917665.1;GCA_002323355.1;GCA_002348265.1;GCA_002348465.1;GCA_002500925.1;GCA_002697855.1;GCA_002737115.1;GCA_003141205.1;GCA_003220795.1;GCA_003221085.1;GCA_003221875.1;GCA_003222085.1;GCA_003222115.1;GCA_003486145.1;GCA_004357565.1;GCA_011772755.1;GCA_012027055.1;GCA_013812605.1;GCA_013812695.1;GCA_013813145.1;GCA_013813435.1;GCA_013816685.1;GCA_014379355.1;GCA_016702715.1…	39	11.96
K06984	K06984; beta-ribofuranosylaminobenzene 5'-phosphate synthase [EC:2.4.2.54]	ko00790;	GCA_001914565.1;GCA_001917665.1;GCA_001919865.1;GCA_002919185.1;GCA_003141205.1;GCA_003152485.1;GCA_003220795.1;GCA_003220905.1;GCA_003220935.1;GCA_003220975.1;GCA_003221045.1;GCA_003221995.1;GCA_003222035.1;GCA_003222055.1;GCA_003222085.1;GCA_003222115.1;GCA_003222135.1;GCA_003222235.1;GCA_003223475.1;GCA_011362545.1;GCA_013696125.1;GCA_013697785.1;GCA_013812605.1;GCA_013812695.1;GCA_013813145.1…	37	11.35
K07046	K07046; L-fuconolactonase [EC:3.1.1.-]	ko00051;	GCA_003482615.1;GCA_003486145.1;GCA_014378185.1;GCA_016704275.1;GCA_016709975.1;GCA_016717965.1;GCA_016720805.1;GCA_016720905.1;GCA_903882685.1;RH-23may17-540;	10	3.07
K09722	K09722, pps; 4-phosphopantoate---beta-alanine ligase [EC:6.3.2.36]	ko00410;ko00770;	GCA_016187705.1;	1	0.31
K11646	K11646; 3-dehydroquinate synthase II [EC:1.4.1.24]	ko00400;	GCA_002724575.1;	1	0.31
K13671	K13671; alpha-1,2-mannosyltransferase [EC:2.4.1.-]	ko00571;ko01522;	GCA_001915025.1;GCA_001917665.1;GCA_001919865.1;GCA_003220905.1;GCA_003220935.1;GCA_003221045.1;GCA_003221085.1;GCA_003221825.1;GCA_003222055.1;GCA_003222115.1;GCA_003222135.1;GCA_003222195.1;GCA_003222205.1;GCA_004524915.1;GCA_016649455.1;	15	4.6
K13875	K13875, araC; L-arabonate dehydrase [EC:4.2.1.25]	ko00053;	GCA_016714015.1;	1	0.31
K14340	K14340; mannosyltransferase [EC:2.4.1.-]	ko00571;ko01522;	GCA_013004105.1;GCA_013697785.1;GCA_013812695.1;GCA_013820915.1;GCA_016182795.1;	5	1.53
K14465	K14465; succinate semialdehyde reductase (NADPH) [EC:1.1.1.-]	ko00720;	GCA_016207445.1;GCA_018676505.1;	2	0.61
K14469	K14469; acrylyl-CoA reductase (NADPH) / 3-hydroxypropionyl-CoA dehydratase / 3-hydroxypropionyl-CoA synthetase [EC:1.3.1.84 4.2.1.116 6.2.1.36]	ko00720;	GCA_003557525.1;GCA_011390645.1;GCA_011390805.1;GCA_011390885.1;GCA_011390935.1;GCA_013004105.1;GCA_014377535.1;GCA_014379355.1;	8	2.45
K15016	K15016; enoyl-CoA hydratase / 3-hydroxyacyl-CoA dehydrogenase [EC:4.2.1.17 1.1.1.35]	ko00720;	GCA_019186945.1;	1	0.31
K15024	K15024; putative phosphotransacetylase [EC:2.3.1.8]	ko00620;ko00640;ko00720;ko00430;	GCA_001724275.1;GCA_003157535.1;GCA_009692185.1;GCA_013817545.1;GCA_014379705.1;GCA_016179225.1;GCA_016191225.1;GCA_016207385.1;GCA_016207445.1;GCA_016209965.1;GCA_016209985.1;GCA_016702715.1;GCA_016704465.1;GCA_016704625.1;GCA_016712265.1;GCA_016713015.1;GCA_016714295.1;GCA_016715665.1;GCA_016719105.1;GCA_016721935.1;GCA_016794735.1;GCA_019186945.1;GCA_902826615.1;N1_bin27;TVG05_bin538;	25	7.67
K16149	K16149; 1,4-alpha-glucan branching enzyme [EC:2.4.1.18]	ko00500;	GCA_001724275.1;GCA_001802015.1;GCA_001802605.1;GCA_001914565.1;GCA_001914615.1;GCA_001915025.1;GCA_001917665.1;GCA_001919865.1;GCA_003134915.1;GCA_003157095.1;GCA_003157535.1;GCA_003169895.1;GCA_003220795.1;GCA_003220905.1;GCA_003220935.1;GCA_003220955.1;GCA_003220975.1;GCA_003221035.1;GCA_003221045.1;GCA_003221085.1;GCA_003221895.1;GCA_003221995.1;GCA_003222035.1;GCA_003222055.1;GCA_003222085.1…	79	24.23
K16150	K16150; glycogen synthase [EC:2.4.1.11]	ko00500;ko01522;	CH-Jul18-bin44;GCA_000695095.2;GCA_001802055.1;GCA_002331565.1;GCA_002483225.1;GCA_002737115.1;GCA_003169895.1;GCA_003220935.1;GCA_003221035.1;GCA_003221045.1;GCA_003222085.1;GCA_003230295.1;GCA_003247675.1;GCA_004357415.1;GCA_007126035.1;GCA_007692605.1;GCA_009692115.1;GCA_010024675.1;GCA_011055965.1;GCA_011525845.1;GCA_013002875.1;GCA_013004105.1;GCA_013694695.1;GCA_013696125.1;GCA_013697765.1;…	68	20.86
K16164	K16164; acylpyruvate hydrolase [EC:3.7.1.5]	ko00350;	GCA_016209885.1;	1	0.31
K16306	K16306; fructose-bisphosphate aldolase / 2-amino-3,7-dideoxy-D-threo-hept-6-ulosonate synthase [EC:4.1.2.13 2.2.1.10]	ko00010;ko00030;ko00051;ko00680;ko00400;	GCA_012267505.1;	1	0.31
K16881	K16881; mannose-1-phosphate guanylyltransferase / phosphomannomutase [EC:2.7.7.13 5.4.2.8]	ko00051;ko00520;	GCA_002377615.1;GCA_002450355.1;GCA_002716565.1;GCA_002718595.1;GCA_002919185.1;GCA_012959595.1;GCA_016209965.1;GCA_017881445.1;	8	2.45
K18333	K18333; L-fucose dehydrogenase	ko00051;	GCA_016704275.1;GCA_016709975.1;GCA_016717965.1;GCA_016720805.1;GCA_016720905.1;GCA_017988395.1;GCA_903882685.1;RH-23may17-540;	8	2.45
K18335	K18335; 2-keto-3-deoxy-L-fuconate dehydrogenase [EC:1.1.1.-]	ko00051;	GCA_000522985.1;GCA_001914615.1;GCA_001917665.1;GCA_001919865.1;GCA_002215645.1;GCA_003152485.1;GCA_003220795.1;GCA_003220935.1;GCA_003222055.1;GCA_003222085.1;GCA_003222135.1;GCA_003223455.1;GCA_014378185.1;GCA_016702715.1;GCA_016704275.1;GCA_016704625.1;GCA_016705425.1;GCA_016709975.1;GCA_016713015.1;GCA_016714295.1;GCA_016715665.1;GCA_016717965.1;GCA_016719105.1;GCA_016720805.1;GCA_016720905.1…	31	9.51
K18534	K18534; MPBQ/MSBQ methyltransferase [EC:2.1.1.295]	ko00130;	GCA_003155795.1;GCA_003220885.1;GCA_003221805.1;GCA_903881495.1;GCA_903937855.1;	5	1.53
K18614	K18614; 2-(acetamidomethylene)succinate hydrolase [EC:3.5.1.29]	ko00750;	GCA_003222115.1;	1	0.31
K22476	K22476; N-acetylglutamate synthase [EC:2.3.1.1]	ko00220;	GCA_007132965.1;	1	0.31
K22478	K22478; bifunctional N-acetylglutamate synthase/kinase [EC:2.3.1.1 2.7.2.8]	ko00220;	GCA_007121455.1;GCA_007121925.1;GCA_007122885.1;GCA_007125795.1;GCA_007127575.1;GCA_007130605.1;GCA_007692605.1;GCA_012026705.1;GCA_012027055.1;N5_bin261;N5_bin42;	11	3.37
K23144	K23144; UDP-N-acetylglucosamine diphosphorylase / glucose-1-phosphate thymidylyltransferase / UDP-N-acetylgalactosamine diphosphorylase / glucosamine-1-phosphate N-acetyltransferase / galactosamine-1-phosphate N-acetyltransferase [EC:2.7.7.23 2.7.7.24 2.7.7.83 2.3.1.157 2.3.1.276]	ko00523;ko00521;ko00525;	CH-Jul18-bin44;CH-Jul18-bin76;GCA_000010305.1;GCA_000522985.1;GCA_000695095.2;GCA_001724275.1;GCA_001802015.1;GCA_001802605.1;GCA_001914565.1;GCA_001914615.1;GCA_001915025.1;GCA_001917665.1;GCA_001919865.1;GCA_002215645.1;GCA_002238865.1;GCA_002311875.1;GCA_002331565.1;GCA_002346665.1;GCA_002347035.1;GCA_002348265.1;GCA_002348465.1;GCA_002348665.1;GCA_002377615.1;GCA_002390225.1;GCA_002404375.1;G…	277	84.97
K23976	K23976; L-aspartate semialdehyde sulfurtransferase ferredoxin	ko00270;	GCA_011055965.1;	1	0.31
K23992	K23992; 1L-myo-inositol 1-phosphate cytidylyltransferase / CDP-L-myo-inositol myo-inositolphosphotransferase [EC:2.7.7.74 2.7.8.34]	ko00562;	GCA_002311875.1;GCA_003228455.1;GCA_004357415.1;GCA_012026705.1;GCA_012965305.1;GCA_015664885.1;GCA_016702955.1;GCA_016709265.1;GCA_016794805.1;GCA_017990235.1;TVG06_bin147;	11	3.37
K24018	K24018; cyclohexadieny/prephenate dehydrogenase / 3-phosphoshikimate 1-carboxyvinyltransferase [EC:1.3.1.43 1.3.1.12 2.5.1.19]	ko00400;ko00401;	GCA_003220795.1;	1	0.31
K18014	kal; 3-aminobutyryl-CoA ammonia-lyase [EC:4.3.1.14]	ko00310;	CH-Jul18-bin44;GCA_009692115.1;GCA_902826425.1;GCA_902826755.1;	4	1.23
K01843	kamA; lysine 2,3-aminomutase [EC:5.4.3.2]	ko00310;	CH-Jul18-bin44;GCA_001802045.1;GCA_001914565.1;GCA_001914615.1;GCA_001915025.1;GCA_001917665.1;GCA_001919865.1;GCA_002215645.1;GCA_002404335.1;GCA_002404375.1;GCA_002712565.1;GCA_003131365.1;GCA_003134915.1;GCA_003141205.1;GCA_003152485.1;GCA_003220795.1;GCA_003220905.1;GCA_003220935.1;GCA_003220955.1;GCA_003220975.1;GCA_003221005.1;GCA_003221035.1;GCA_003221045.1;GCA_003221085.1;GCA_003221805.1;…	96	29.45
K03781	katE, CAT, catB, srpA; catalase [EC:1.11.1.6]	ko00630;ko00380;ko04016;ko04011;ko04068;ko04146;ko04211;ko04212;ko04213;ko05208;ko05014;ko05022;	GCA_003155795.1;GCA_003556585.1;GCA_007121455.1;GCA_007124095.1;GCA_007125795.1;GCA_007125845.1;GCA_007127575.1;GCA_007130605.1;GCA_009380025.1;GCA_011390645.1;GCA_011390805.1;GCA_011390935.1;GCA_013004105.1;GCA_013694695.1;GCA_013697765.1;GCA_013697785.1;GCA_013812695.1;GCA_013813605.1;GCA_013816705.1;GCA_013817545.1;GCA_013820975.1;GCA_014379355.1;GCA_014379705.1;GCA_016649655.1;GCA_019239705.1…	26	7.98
K03782	katG; catalase-peroxidase [EC:1.11.1.21]	ko00360;ko00380;ko00940;ko00983;	CH-Jul18-bin44;GCA_000010305.1;GCA_000695095.2;GCA_001724275.1;GCA_002238865.1;GCA_002323355.1;GCA_002331565.1;GCA_002348265.1;GCA_002348465.1;GCA_002348665.1;GCA_002390225.1;GCA_002450355.1;GCA_002483225.1;GCA_002501085.1;GCA_002697855.1;GCA_002716565.1;GCA_002718595.1;GCA_002737115.1;GCA_003171215.1;GCA_003247675.1;GCA_003556585.1;GCA_003557525.1;GCA_003559555.1;GCA_004357415.1;GCA_007121455.1;…	108	33.13
K00639	kbl, GCAT; glycine C-acetyltransferase [EC:2.3.1.29]	ko00260;ko01522;	CH-Jul18-bin44;CH-Jul18-bin76;GCA_000010305.1;GCA_000522985.1;GCA_000695095.2;GCA_001724275.1;GCA_001802015.1;GCA_001802045.1;GCA_001802055.1;GCA_001915025.1;GCA_001917665.1;GCA_001919865.1;GCA_002215645.1;GCA_002238865.1;GCA_002291775.1;GCA_002295045.1;GCA_002295725.1;GCA_002311875.1;GCA_002313925.1;GCA_002346625.1;GCA_002348265.1;GCA_002348465.1;GCA_002377615.1;GCA_002390225.1;GCA_002404335.1;G…	252	77.3
K18013	kce; 3-keto-5-aminohexanoate cleavage enzyme [EC:2.3.1.247]	ko00310;	CH-Jul18-bin44;GCA_002238865.1;GCA_003131365.1;GCA_003169895.1;GCA_009692115.1;GCA_009835625.1;GCA_009836005.1;GCA_009837975.1;GCA_009841005.1;GCA_009841015.1;GCA_009841165.1;GCA_009845855.1;GCA_009846385.1;GCA_011525845.1;GCA_012270965.1;GCA_013002875.1;GCA_013812605.1;GCA_013813145.1;GCA_013813435.1;GCA_014378185.1;GCA_016207385.1;GCA_016209985.1;GCA_016702715.1;GCA_016704625.1;GCA_016705425.1;…	41	12.58
K14259	kdaD, xacE, kdxD; 2-dehydro-3-deoxy-D-arabinonate dehydratase [EC:4.2.1.141]	ko00040;ko00053;	GCA_003223455.1;GCA_011390645.1;GCA_017881445.1;	3	0.92
K00874	kdgK; 2-dehydro-3-deoxygluconokinase [EC:2.7.1.45]	ko00030;	GCA_000522985.1;GCA_001914615.1;GCA_001917665.1;GCA_001919865.1;GCA_002215645.1;GCA_002404375.1;GCA_003131365.1;GCA_003134915.1;GCA_003220795.1;GCA_003220905.1;GCA_003220935.1;GCA_003220955.1;GCA_003221035.1;GCA_003221085.1;GCA_003221755.1;GCA_003221805.1;GCA_003221875.1;GCA_003221895.1;GCA_003221985.1;GCA_003222035.1;GCA_003222055.1;GCA_003222065.1;GCA_003222085.1;GCA_003222135.1;GCA_003222195.1…	52	15.95
K11211	kdkA; 3-deoxy-D-manno-octulosonic acid kinase [EC:2.7.1.166]	ko00540;ko01522;	CH-Jul18-bin76;GCA_002295725.1;GCA_002311875.1;GCA_002313925.1;GCA_002323355.1;GCA_002346665.1;GCA_002347035.1;GCA_002348265.1;GCA_002348465.1;GCA_002390225.1;GCA_002500925.1;GCA_002501085.1;GCA_002695705.1;GCA_002697855.1;GCA_002711035.1;GCA_002724575.1;GCA_002919185.1;GCA_003223425.1;GCA_003482615.1;GCA_003486145.1;GCA_003556625.1;GCA_003557525.1;GCA_003559555.1;GCA_003564295.1;GCA_003567615.1;…	75	23.01
K01627	kdsA; 2-dehydro-3-deoxyphosphooctonate aldolase (KDO 8-P synthase) [EC:2.5.1.55]	ko00540;ko01522;	CH-Jul18-bin44;CH-Jul18-bin76;GCA_000010305.1;GCA_000695095.2;GCA_001724275.1;GCA_001802015.1;GCA_001802605.1;GCA_001914565.1;GCA_001914615.1;GCA_001915025.1;GCA_001917665.1;GCA_001919865.1;GCA_002215645.1;GCA_002238865.1;GCA_002295045.1;GCA_002295725.1;GCA_002311875.1;GCA_002313235.1;GCA_002313925.1;GCA_002323355.1;GCA_002331565.1;GCA_002346625.1;GCA_002346665.1;GCA_002347035.1;GCA_002348265.1;G…	286	87.73
K00979	kdsB; 3-deoxy-manno-octulosonate cytidylyltransferase (CMP-KDO synthetase) [EC:2.7.7.38]	ko00540;ko01522;	CH-Jul18-bin44;CH-Jul18-bin76;GCA_000010305.1;GCA_000522985.1;GCA_000695095.2;GCA_001724275.1;GCA_001802015.1;GCA_001802045.1;GCA_001802055.1;GCA_001802605.1;GCA_001914565.1;GCA_001914615.1;GCA_001915025.1;GCA_001917665.1;GCA_001919865.1;GCA_002215645.1;GCA_002238865.1;GCA_002295725.1;GCA_002311875.1;GCA_002313235.1;GCA_002313925.1;GCA_002323355.1;GCA_002331565.1;GCA_002346625.1;GCA_002346665.1;G…	281	86.2
K03270	kdsC; 3-deoxy-D-manno-octulosonate 8-phosphate phosphatase (KDO 8-P phosphatase) [EC:3.1.3.45]	ko00540;ko01522;	CH-Jul18-bin44;CH-Jul18-bin76;GCA_000010305.1;GCA_000522985.1;GCA_000695095.2;GCA_001724275.1;GCA_001802015.1;GCA_001802605.1;GCA_001914565.1;GCA_001914615.1;GCA_001917665.1;GCA_001919865.1;GCA_002215645.1;GCA_002238865.1;GCA_002295045.1;GCA_002295725.1;GCA_002311875.1;GCA_002313235.1;GCA_002313925.1;GCA_002323355.1;GCA_002331565.1;GCA_002346665.1;GCA_002347035.1;GCA_002348265.1;GCA_002348465.1;G…	249	76.38
K06041	kdsD, kpsF; arabinose-5-phosphate isomerase [EC:5.3.1.13]	ko00540;ko01522;	CH-Jul18-bin44;CH-Jul18-bin76;GCA_000010305.1;GCA_000522985.1;GCA_000695095.2;GCA_001724275.1;GCA_001802055.1;GCA_001802605.1;GCA_001914565.1;GCA_001914615.1;GCA_001915025.1;GCA_001917665.1;GCA_001919865.1;GCA_002215645.1;GCA_002238865.1;GCA_002331565.1;GCA_002390225.1;GCA_002404335.1;GCA_002404375.1;GCA_002483225.1;GCA_002919185.1;GCA_003131365.1;GCA_003134915.1;GCA_003136975.1;GCA_003152485.1;G…	236	72.39
K04708	KDSR; 3-dehydrosphinganine reductase [EC:1.1.1.102]	ko00600;	GCA_016712265.1;GCA_018676505.1;	2	0.61
K02527	kdtA, waaA; 3-deoxy-D-manno-octulosonic-acid transferase [EC:2.4.99.12 2.4.99.13 2.4.99.14 2.4.99.15]	ko00540;ko01522;	CH-Jul18-bin44;GCA_000010305.1;GCA_000522985.1;GCA_000695095.2;GCA_001724275.1;GCA_001914565.1;GCA_001915025.1;GCA_002215645.1;GCA_002238865.1;GCA_002291775.1;GCA_002311875.1;GCA_002313925.1;GCA_002346665.1;GCA_002347035.1;GCA_002348265.1;GCA_002348465.1;GCA_002348665.1;GCA_002377615.1;GCA_002390225.1;GCA_002450355.1;GCA_002483225.1;GCA_002500925.1;GCA_002501085.1;GCA_002695705.1;GCA_002697855.1;…	236	72.39
K00065	kduD; 2-dehydro-3-deoxy-D-gluconate 5-dehydrogenase [EC:1.1.1.127]	ko00040;	GCA_000522985.1;GCA_002215645.1;GCA_003141205.1;GCA_003152485.1;GCA_012027055.1;GCA_016742275.1;GCA_017881445.1;GCA_018676505.1;TVG05_bin235;	9	2.76
K01815	kduI; 4-deoxy-L-threo-5-hexosulose-uronate ketol-isomerase [EC:5.3.1.17]	ko00040;	GCA_000522985.1;GCA_002215645.1;GCA_003223455.1;GCA_012027055.1;GCA_016742275.1;GCA_017881445.1;	6	1.84
K01616	kgd; multifunctional 2-oxoglutarate metabolism enzyme [EC:2.2.1.5 4.1.1.71 1.2.4.2 2.3.1.61]	ko00020;ko00630;	CH-Jul18-bin44;GCA_001802605.1;GCA_001915025.1;GCA_001917665.1;GCA_001919865.1;GCA_003169895.1;GCA_003220795.1;GCA_003220935.1;GCA_003220975.1;GCA_003221005.1;GCA_003221045.1;GCA_003221075.1;GCA_003221825.1;GCA_003221895.1;GCA_003222055.1;GCA_003222085.1;GCA_003222115.1;GCA_003222135.1;GCA_003222175.1;GCA_003222195.1;GCA_003222205.1;GCA_003222235.1;GCA_003223395.1;GCA_003223475.1;GCA_003247675.1;…	55	16.87
K11441	kguK; dehydrogluconokinase [EC:2.7.1.13]	ko00030;	GCA_013361335.1;	1	0.31
K00486	KMO; kynurenine 3-monooxygenase [EC:1.14.13.9]	ko00380;	CH-Jul18-bin44;GCA_003222175.1;GCA_009692115.1;GCA_013140635.1;GCA_016794825.1;GCA_016874005.1;GCA_019246655.1;GCA_019348475.1;GCA_902826425.1;	9	2.76
K00174	korA, oorA, oforA; 2-oxoglutarate/2-oxoacid ferredoxin oxidoreductase subunit alpha [EC:1.2.7.3 1.2.7.11]	ko00010;ko00020;ko00620;ko00650;ko00720;	CH-Jul18-bin44;CH-Jul18-bin76;GCA_000010305.1;GCA_000522985.1;GCA_000695095.2;GCA_001724275.1;GCA_001802015.1;GCA_001802045.1;GCA_001914565.1;GCA_001914615.1;GCA_001915025.1;GCA_001917665.1;GCA_001919865.1;GCA_002215645.1;GCA_002238865.1;GCA_002291775.1;GCA_002295725.1;GCA_002311875.1;GCA_002313235.1;GCA_002313925.1;GCA_002331565.1;GCA_002346665.1;GCA_002348665.1;GCA_002377615.1;GCA_002450355.1;G…	180	55.21
K00175	korB, oorB, oforB; 2-oxoglutarate/2-oxoacid ferredoxin oxidoreductase subunit beta [EC:1.2.7.3 1.2.7.11]	ko00010;ko00020;ko00620;ko00650;ko00720;	CH-Jul18-bin44;CH-Jul18-bin76;GCA_000010305.1;GCA_000522985.1;GCA_000695095.2;GCA_001724275.1;GCA_001802015.1;GCA_001802045.1;GCA_001802605.1;GCA_001914565.1;GCA_001914615.1;GCA_001915025.1;GCA_001917665.1;GCA_001919865.1;GCA_002215645.1;GCA_002238865.1;GCA_002291775.1;GCA_002295725.1;GCA_002311875.1;GCA_002313235.1;GCA_002313925.1;GCA_002331565.1;GCA_002346665.1;GCA_002348465.1;GCA_002377615.1;G…	187	57.36
K00177	korC, oorC; 2-oxoglutarate ferredoxin oxidoreductase subunit gamma [EC:1.2.7.3]	ko00020;ko00720;	GCA_003157095.1;GCA_003228455.1;GCA_007121435.1;GCA_016880225.1;	4	1.23
K00176	korD, oorD; 2-oxoglutarate ferredoxin oxidoreductase subunit delta [EC:1.2.7.3]	ko00020;ko00720;	GCA_003564295.1;GCA_007126035.1;GCA_016880225.1;N1_bin180;	4	1.23
K15982	kshA; 3-ketosteroid 9alpha-monooxygenase subunit A [EC:1.14.15.30]	ko00984;	GCA_002238865.1;GCA_009836825.1;GCA_009840215.1;GCA_009841475.1;GCA_009842845.1;	5	1.53
K07130	kynB; arylformamidase [EC:3.5.1.9]	ko00630;ko00380;	GCA_000010305.1;GCA_000522985.1;GCA_000695095.2;GCA_001724275.1;GCA_001802015.1;GCA_001802055.1;GCA_001802605.1;GCA_001914615.1;GCA_001915025.1;GCA_001917665.1;GCA_001919865.1;GCA_002215645.1;GCA_002331565.1;GCA_002404335.1;GCA_002404375.1;GCA_002483225.1;GCA_002737115.1;GCA_002919185.1;GCA_003131365.1;GCA_003134915.1;GCA_003136975.1;GCA_003155795.1;GCA_003157095.1;GCA_003157535.1;GCA_003168085.1…	148	45.4
K01556	KYNU, kynU; kynureninase [EC:3.7.1.3]	ko00380;	CH-Jul18-bin44;GCA_000010305.1;GCA_000522985.1;GCA_000695095.2;GCA_001724275.1;GCA_001802055.1;GCA_001802605.1;GCA_001915025.1;GCA_002215645.1;GCA_002295725.1;GCA_002331565.1;GCA_002348265.1;GCA_002348465.1;GCA_002390225.1;GCA_002404335.1;GCA_002404375.1;GCA_002483225.1;GCA_002697855.1;GCA_002711035.1;GCA_002919185.1;GCA_003131365.1;GCA_003134915.1;GCA_003136975.1;GCA_003152485.1;GCA_003155795.1;…	153	46.93
K18384	L3HYPDH; trans-L-3-hydroxyproline dehydratase [EC:4.2.1.77]	ko00330;	GCA_002238865.1;GCA_009835625.1;GCA_009841165.1;GCA_009844885.1;GCA_013002875.1;	5	1.53
K00917	lacC; tagatose 6-phosphate kinase [EC:2.7.1.144]	ko00052;	GCA_003222175.1;	1	0.31
K01635	lacD; tagatose 1,6-diphosphate aldolase [EC:4.1.2.40]	ko00052;ko02024;	GCA_001724275.1;GCA_002712565.1;	2	0.61
K01190	lacZ; beta-galactosidase [EC:3.2.1.23]	ko00052;ko00600;ko00511;	GCA_000522985.1;GCA_001802045.1;GCA_001802055.1;GCA_001802605.1;GCA_001914615.1;GCA_001915025.1;GCA_001919865.1;GCA_002238865.1;GCA_003157095.1;GCA_003157535.1;GCA_003169895.1;GCA_003220795.1;GCA_003220935.1;GCA_003221045.1;GCA_003221895.1;GCA_003222035.1;GCA_003222195.1;GCA_003223395.1;GCA_003223475.1;GCA_004525115.1;GCA_009840215.1;GCA_009841165.1;GCA_009841475.1;GCA_011772755.1;GCA_012026705.1…	46	14.11
K22373	larA; lactate racemase [EC:5.1.2.1]	ko00620;	GCA_007121435.1;GCA_012027055.1;GCA_017881445.1;GCA_017889745.1;GCA_019347645.1;GCA_902805735.1;N1_bin27;	7	2.15
K06443	lcyB, crtL1, crtY; lycopene beta-cyclase [EC:5.5.1.19]	ko00906;	CH-Jul18-bin44;GCA_002390225.1;GCA_009692115.1;GCA_014377535.1;GCA_014378185.1;GCA_016649455.1;GCA_016794825.1;GCA_016874005.1;GCA_018679175.1;GCA_902826425.1;GCA_902826755.1;N1_bin27;	12	3.68
K00016	LDH, ldh; L-lactate dehydrogenase [EC:1.1.1.27]	ko00010;ko00620;ko00640;ko00270;ko04066;ko04922;ko05230;ko01522;	GCA_000522985.1;GCA_003223455.1;GCA_011390805.1;GCA_011390885.1;GCA_011390935.1;GCA_013004105.1;GCA_014377535.1;GCA_014379355.1;GCA_016702715.1;GCA_016704625.1;GCA_016705425.1;GCA_016713015.1;GCA_016714295.1;GCA_016715665.1;GCA_016719105.1;GCA_016721935.1;	16	4.91
K03778	ldhA; D-lactate dehydrogenase [EC:1.1.1.28]	ko00620;	GCA_000695095.2;GCA_002919185.1;GCA_003556585.1;GCA_003557525.1;GCA_007121455.1;GCA_007121555.1;GCA_007122885.1;GCA_007124095.1;GCA_007125845.1;GCA_007126035.1;GCA_007127575.1;GCA_007129555.1;GCA_007692505.1;GCA_009380025.1;GCA_013694785.1;GCA_013697765.1;GCA_016741895.1;N4_bin135;N5_bin261;	19	5.83
K00102	LDHD, dld; D-lactate dehydrogenase (cytochrome) [EC:1.1.2.4]	ko00620;	CH-Jul18-bin44;GCA_000522985.1;GCA_001724275.1;GCA_002238865.1;GCA_003557525.1;GCA_007121555.1;GCA_007121925.1;GCA_007125795.1;GCA_007132965.1;GCA_007692605.1;GCA_009692115.1;GCA_009835625.1;GCA_009836005.1;GCA_009836825.1;GCA_009837975.1;GCA_009840215.1;GCA_009841005.1;GCA_009841015.1;GCA_009841165.1;GCA_009844885.1;GCA_009845855.1;GCA_009846385.1;GCA_011390935.1;GCA_012270965.1;GCA_014379705.1;…	45	13.8
K18431	legF, ptmB; CMP-N,N'-diacetyllegionaminic acid synthase [EC:2.7.7.82]	ko00520;	GCA_002348665.1;GCA_002712565.1;GCA_003221985.1;GCA_003222065.1;GCA_003482615.1;GCA_009692185.1;GCA_011525845.1;GCA_012026705.1;GCA_013140635.1;GCA_013361935.1;GCA_013812605.1;GCA_013813145.1;GCA_013813605.1;GCA_013816685.1;GCA_013816695.1;GCA_014379355.1;GCA_016209885.1;GCA_016209985.1;GCA_019348215.1;GCA_903882685.1;ZH-3nov15-212;	21	6.44
K18429	legG, neuC2; GDP/UDP-N,N'-diacetylbacillosamine 2-epimerase (hydrolysing) [EC:3.2.1.184]	ko00520;	GCA_002377615.1;GCA_013361935.1;	2	0.61
[truncated: 864 more rows]

## Sheet: Sheet3
Genomes potentially encoding both aerobic respiration and anaerobic respiration using NO, N2O, NO3- or NO2- as terminal electron acceptors
[truncated: 104 more rows]
