# Supplementary material for: (Meta)Genomic Analysis Reveals Diverse Energy Conservation Strategies Employed by Globally Distributed Gemmatimonadota
Source: mSystems. 2022 Aug 1;7(4):e00228-22. doi: 10.1128/msystems.00228-22 (PMC9426454; doi:10.1128/msystems.00228-22)
Supplement: TABLE S1 [file msystems.00228-22-s0005.xlsx]

## Sheet: Sheet1
Detailed information of all the 521 Gemmatimonadota genomes or MAGs
† represents the 326 non-redundant genomes at strain levels
Ⱡ represents the 265 non-redundant genomes at species levels
* represents the 43 phototrophic Gemmatimonadota genomes containing photosynthesis gene cluster (PGC) among the 326 non-redundant genomes
£ represents the 30 phototrophic Gemmatimonadota genomes containing photosynthesis gene cluster (PGC) among the rest redundant genomes
- represents the corresponding informations were not detected or provided here
Genomes ID				Completeness (%)	Contamination (%)	Strain heterogeneity (%)	Genome size (Mb)	GC content (%)	Contigs number	Coding gene number	Classification by GTDB-Tk	Red value	Complete level	Taxid	Biosampleid	Sample type	Strain	Metagenome source	Isolation source	Isolate	Latitudeand Longitude	Geographic location	Habitat types
GCA_000695095.2	†	Ⱡ	*	98.9	3.3	0	4.61666	64.3686	1	4020	d__Bacteria;p__Gemmatimonadota;c__Gemmatimonadetes;o__Gemmatimonadales;f__Gemmatimonadaceae;g__Gemmatimonas;s__Gemmatimonas phototrophica	N/A	Complete Genome	1379270	SAMN02296694	missing	AP64	missing	Swan Lake, a freshwater lake in western Gobi Desert	missing	42.005 N 101.585 E	China: Swan Lake, Western Gobi Desert	freshwater/sediments
GCA_002331565.1	†	Ⱡ	*	62.8	0	0	4.22536	67.3107	243	2497	d__Bacteria;p__Gemmatimonadota;c__Gemmatimonadetes;o__Gemmatimonadales;f__Gemmatimonadaceae;g__Gemmatimonas;s__Gemmatimonas sp002331565	N/A	Scaffold	1946567	SAMN06454934	metagenomic assembly	missing	missing	freshwater	UBA2094	missing	USA:Highgate Springs, VT	freshwater/sediments
GCA_002483225.1	†	Ⱡ	*	98.9	3.3	0	4.53367	65.9075	63	4068	d__Bacteria;p__Gemmatimonadota;c__Gemmatimonadetes;o__Gemmatimonadales;f__Gemmatimonadaceae;g__Gemmatimonas;s__Gemmatimonas sp002483225	N/A	Scaffold	1946568	SAMN06452173	metagenomic assembly	missing	missing	water	UBA7669	missing	Germany: Hamburg-Reitbrook	freshwater/sediments
GCA_003556585.1	†	Ⱡ	*	76.74	2.2	0	3.63819	67.221	521	2535	d__Bacteria;p__Gemmatimonadota;c__Gemmatimonadetes;o__SG8-23;f__UBA6960;g__T3Sed10-66;s__T3Sed10-66 sp003556585	N/A	Contig	2026742	SAMN08574645	metagenomic assembly	missing	soda lake metagenome	hypersaline soda lake sediment	CSSed10_66R1	52.11 N 79.17 E	Russia: Kulunda Steppe	Saline soda water/sediments
GCA_003557525.1	†	Ⱡ	*	87.72	3.36	25	3.2305	67.0648	383	2516	d__Bacteria;p__Gemmatimonadota;c__Gemmatimonadetes;o__SG8-23;f__UBA6960;g__CSSed11-55;s__CSSed11-55 sp007121775	N/A	Contig	2026742	SAMN08574574	metagenomic assembly	missing	soda lake metagenome	hypersaline soda lake sediment	CSSed10_36	52.11 N 79.17 E	Russia: Kulunda Steppe	Saline soda water/sediments
GCA_003567615.1	†	Ⱡ	*	76.75	3.3	33.33	3.30671	67.0595	477	2288	d__Bacteria;p__Gemmatimonadota;c__Gemmatimonadetes;o__SG8-23;f__UBA6960;g__CSSed11-55;s__CSSed11-55 sp003567615	N/A	Contig	2026742	SAMN08574859	metagenomic assembly	missing	soda lake metagenome	hypersaline soda lake sediment	T3Sed10_16	51.66 N 79.79 E	Russia: Kulunda Steppe	Saline soda water/sediments
GCA_007121555.1	†	Ⱡ	*	97.67	2.2	0	4.06077	66.9701	293	3383	d__Bacteria;p__Gemmatimonadota;c__Gemmatimonadetes;o__SG8-23;f__UBA6960;g__CSSed11-55;s__CSSed11-55 sp007121555	N/A	Contig	2026742	SAMN10605988	metagenomic assembly	missing	soda lake metagenome	hypersaline soda lake sediment	CSSed162cmA_149	52.11 N 79.17 E	Russia: Kulunda Steppe	Saline soda water/sediments
GCA_007121925.1	†	Ⱡ	*	93.36	2.4	0	3.54428	68.2683	403	2969	d__Bacteria;p__Gemmatimonadota;c__Gemmatimonadetes;o__SG8-23;f__UBA6960;g__SLBA01;s__SLBA01 sp007126575	N/A	Contig	2026742	SAMN10605970	metagenomic assembly	missing	soda lake metagenome	hypersaline soda lake sediment	CSSed162cmA_106	52.11 N 79.17 E	Russia: Kulunda Steppe	Saline soda water/sediments
GCA_007122915.1	†	Ⱡ	*	66.9	2.2	0	2.85523	69.1584	141	1697	d__Bacteria;p__Gemmatimonadota;c__Gemmatimonadetes;o__SG8-23;f__UBA6960;g__SLDT01;s__SLDT01 sp007125125	N/A	Contig	2026742	SAMN10606205	metagenomic assembly	missing	soda lake metagenome	hypersaline soda lake sediment	CSSed162cmA_525R1	52.11 N 79.17 E	Russia: Kulunda Steppe	Saline soda water/sediments
GCA_007125795.1	†	Ⱡ	*	89.46	3.85	0	4.16351	67.8662	427	3263	d__Bacteria;p__Gemmatimonadota;c__Gemmatimonadetes;o__SG8-23;f__UBA6960;g__SKNW01;s__SKNW01 sp007120305	N/A	Contig	2026742	SAMN10607159	metagenomic assembly	missing	soda lake metagenome	hypersaline soda lake sediment	CSSed162cmB_505	52.11 N 79.17 E	Russia: Kulunda Steppe	Saline soda water/sediments
GCA_007692505.1	†	Ⱡ	*	94.31	4.4	0	2.89602	70.4639	293	2509	d__Bacteria;p__Gemmatimonadota;c__Gemmatimonadetes;o__SG8-23;f__UBA6960;g__;s__	0.863616	Contig	2448054	SAMN10237355	metagenomic assembly	missing	soda lake metagenome	alkaline salt lake	LCM1.Bin49	51.3275 N 121.63305 W	Canada: Cariboo Plateau	Saline soda water/sediments
GCA_007692605.1	†	Ⱡ	*	96.85	2.2	0	3.58241	67.7369	188	3028	d__Bacteria;p__Gemmatimonadota;c__Gemmatimonadetes;o__SG8-23;f__UBA6960;g__SLBA01;s__	0.987388	Contig	2448054	SAMN10237354	metagenomic assembly	missing	soda lake metagenome	alkaline salt lake	LCM1.Bin31	51.3275 N 121.63305 W	Canada: Cariboo Plateau	Saline soda water/sediments
GCA_011362545.1	†	Ⱡ	*	95.6	1.1	0	2.91072	74.3316	135	2698	d__Bacteria;p__Gemmatimonadota;c__Gemmatimonadetes;o__Gemmatimonadales;f__GWC2-71-9;g__;s__	0.821379	Contig	2026742	SAMN09639559	metagenomic assembly	missing	sediment metagenome	hot spring sediment	SpSt-460	49.9543 N 116.5155 W	Canada: British Columbia	freshwater/sediments
GCA_011390645.1	†	Ⱡ	*	84.62	1.1	0	3.42485	67.1331	295	2808	d__Bacteria;p__Gemmatimonadota;c__Gemmatimonadetes;o__Gemmatimonadales;f__GWC2-71-9;g__Palsa-1233;s__	0.905707	Contig	2026742	SAMN13520426	metagenomic assembly	missing	sediment metagenome	Tibetan lacustrine sediment	S09.Bin022	37.53 N 95.43 E	China: Xiaochaidan Lake	Saline soda water/sediments
GCA_011390805.1	†	Ⱡ	*	90.71	0	0	4.36283	61.9169	170	3578	d__Bacteria;p__Gemmatimonadota;c__Gemmatimonadetes;o__Gemmatimonadales;f__Gemmatimonadaceae;g__;s__	0.892839	Scaffold	1962908	SAMN13520421	metagenomic assembly	missing	sediment metagenome	Tibetan lacustrine sediment	S08.Bin118	37.53 N 95.43 E	China: Xiaochaidan Lake	Saline soda water/sediments
GCA_011390885.1	†	Ⱡ	*	94.87	1.1	0	4.24021	70.8357	62	3482	d__Bacteria;p__Gemmatimonadota;c__Gemmatimonadetes;o__Gemmatimonadales;f__Gemmatimonadaceae;g__;s__	0.893363	Scaffold	1962908	SAMN13520416	metagenomic assembly	missing	sediment metagenome	Tibetan lacustrine sediment	S07.Bin148	37.53 N 95.43 E	China: Tataling River	freshwater/sediments
GCA_011390935.1	†	Ⱡ	*	96.3	2.2	0	4.51666	67.369	111	3871	d__Bacteria;p__Gemmatimonadota;c__Gemmatimonadetes;o__Gemmatimonadales;f__Gemmatimonadaceae;g__;s__	0.89274	Scaffold	1962908	SAMN13520413	metagenomic assembly	missing	sediment metagenome	Tibetan lacustrine sediment	S07.Bin085	37.53 N 95.431 E	China: Tataling River	freshwater/sediments
GCA_013004105.1	†	Ⱡ	*	98.9	2.26	0	5.12096	65.0768	1	4487	d__Bacteria;p__Gemmatimonadota;c__Gemmatimonadetes;o__Gemmatimonadales;f__Gemmatimonadaceae;g__Gemmatimonas;s__	0.981076	Complete Genome	2732249	SAMN14785845	bacterial culture	TET16	missing	stream water in Greenland	missing	74.470132 N 20.517222 W	Greenland: Zackenberg	freshwater/sediments
GCA_014377535.1	†	Ⱡ	*	89.51	3.3	33.33	4.09668	65.7407	254	3410	d__Bacteria;p__Gemmatimonadota;c__Gemmatimonadetes;o__Gemmatimonadales;f__Gemmatimonadaceae;g__;s__	0.861724	Contig	2026741	SAMN14819177	metagenomic assembly	missing	glacier metagenome	glacial surface ice	LF-bin-339	81.566 N 16.363 W	Greenland: the Little Firn glacier in the Knuths Fjeld	freshwater/sediments
GCA_014379355.1	†	Ⱡ	*	83.65	2.39	80	5.62945	65.348	293	4259	d__Bacteria;p__Gemmatimonadota;c__Gemmatimonadetes;o__Gemmatimonadales;f__Gemmatimonadaceae;g__;s__	0.862613	Contig	2026741	SAMN14819086	metagenomic assembly	missing	glacier metagenome	glacier surface soil	ES-bin-51	81.567 N 16.358 W	Greenland: the Little Firn glacier in the Knuths Fjeld	Soil
GCA_016713435.1	†	Ⱡ	*	96.7	2.38	0	5.2854	72.2914	46	5107	d__Bacteria;p__Gemmatimonadota;c__Gemmatimonadetes;o__Gemmatimonadales;f__GWC2-71-9;g__SPDF01;s__	0.855215	Contig	2026742	SAMN16425963	metagenomic assembly	missing	activated sludge metagenome	activated sludge from Fred_18-Q3-R57-64	Fred_18-Q3-R57-64_BATAC.299	55.552368 N 9.720404 E	Denmark: Fredericia	sludge or wastewater
GCA_016741895.1	†	Ⱡ	*	95.3	3.3	0	4.30391	66.8229	426	3849	d__Bacteria;p__Gemmatimonadota;c__Gemmatimonadetes;o__Gemmatimonadales;f__Gemmatimonadaceae;g__Gemmatimonas;s__	0.994414	Scaffold	2026741	SAMN15914444	metagenomic assembly	missing	freshwater metagenome	non-axenic (unialgal) sample in BG-11 medium	Desfum bin_10_GBBB08	7.1543 S 47.1500 W	Brazil: Carolina, Maranhao	freshwater/sediments
GCA_016871895.1	†	Ⱡ	*	92.31	4.4	0	2.36501	70.4568	129	2109	d__Bacteria;p__Gemmatimonadota;c__Gemmatimonadetes;o__Gemmatimonadales;f__Gemmatimonadaceae;g__Fen-1231;s__	0.874216	Contig	2026742	SAMN10966975	metagenomic assembly	missing	freshwater metagenome	freshwater lake	K_Offshore_40m_mx_046	6.2556 S 29.5108 E	Tanzania: Lake Tanganyika, Kigoma	freshwater/sediments
GCA_016873975.1	†	Ⱡ	*	60.39	1.28	100	1.51638	68.4078	94	895	d__Bacteria;p__Gemmatimonadota;c__Gemmatimonadetes;o__Gemmatimonadales;f__Gemmatimonadaceae;g__Fen-1231;s__	0.874618	Contig	2026742	SAMN10966814	metagenomic assembly	missing	freshwater metagenome	freshwater lake	M_surface_7_m1_048	6.2556 S 29.5108 E	Tanzania: Lake Tanganyika, Mahale	freshwater/sediments
GCA_018969225.1	†	Ⱡ	*	95.05	2.2	50	3.93107	73.3795	375	3480	d__Bacteria;p__Gemmatimonadota;c__Gemmatimonadetes;o__Gemmatimonadales;f__Gemmatimonadaceae;g__;s__	0.909447	Contig	2026742	SAMN16745427	metagenomic assembly	missing	mine drainage metagenome	rare earth elements-acid mine drainage (REEs-AMD) contaminated river water	REEB496	24.47 N 115.00 E	China:Jiangxi	sludge or wastewater
GCA_019239705.1	†	Ⱡ	*	51.95	1.71	33.33	5.23767	72.691	306	2514	d__Bacteria;p__Gemmatimonadota;c__Gemmatimonadetes;o__Gemmatimonadales;f__Gemmatimonadaceae;g__Gemmatirosa;s__	0.935781	Contig	2510638	SAMN17140650	metagenomic assembly	missing	rhizosphere metagenome	Rhizosphere of Barbacenia macrantha specimens	CP_BM_RX_R9_9	19.2822 S 43.5936 W	Brazil: Minas Gerais	Other
GCA_902825965.1	†	Ⱡ	*	94.68	2.2	0	4.20189	69.9873	73	3621	d__Bacteria;p__Gemmatimonadota;c__Gemmatimonadetes;o__Gemmatimonadales;f__Gemmatimonadaceae;g__Fen-1231;s__	0.878464	Scaffold	203437	SAMEA6595144	missing	missing	missing	wastewater biofilm	missing	missing	Canada	sludge or wastewater
GCA_903900795.1	†	Ⱡ	*	93.56	2.43	20	4.14254	65.6778	580	3738	d__Bacteria;p__Gemmatimonadota;c__Gemmatimonadetes;o__Gemmatimonadales;f__Gemmatimonadaceae;g__Gemmatimonas;s__	0.986081	Contig	203437	SAMEA6951800	missing	missing	missing	freshwater	missing	missing	Switzerland	freshwater/sediments
GCA_903906325.1	†	Ⱡ	*	88.36	2.63	66.67	2.11315	69.7631	384	1907	d__Bacteria;p__Gemmatimonadota;c__Gemmatimonadetes;o__Gemmatimonadales;f__Gemmatimonadaceae;g__Fen-1231;s__	0.876631	Contig	203437	SAMEA6952304	missing	missing	missing	freshwater	missing	missing	Puerto Rico	freshwater/sediments
GCA_903934235.1	†	Ⱡ	*	50.5	0.43	0	5.24217	67.8918	960	2774	d__Bacteria;p__Gemmatimonadota;c__Gemmatimonadetes;o__Gemmatimonadales;f__Gemmatimonadaceae;g__Gemmatimonas;s__	0.968536	Contig	203437	SAMEA6943875	missing	missing	missing	freshwater	missing	missing	Switzerland	freshwater/sediments
N4_bin22	†	Ⱡ	*	87.91	4.95	66.67	3.05146	65.6578	203	2566	d__Bacteria;p__Gemmatimonadota;c__Gemmatimonadetes;o__Gemmatimonadales;f__Gemmatimonadaceae;g__Fen-1231;s__	0.88262	-	-	-	-	-	-	-	-	-	-	Saline soda water/sediments
N5_bin42	†	Ⱡ	*	79.31	0	0	4.05959	69.3605	218	2703	d__Bacteria;p__Gemmatimonadota;c__Gemmatimonadetes;o__SG8-23;f__UBA6960;g__SKNW01;s__	0.987352	-	-	-	-	-	-	-	-	-	-	Saline soda water/sediments
RE-23may17-307	†	Ⱡ	*	77.85	2.59	100	4.55782	66.6575	215	3206	d__Bacteria;p__Gemmatimonadota;c__Gemmatimonadetes;o__Gemmatimonadales;f__Gemmatimonadaceae;g__Gemmatimonas;s__	0.976006	missing	missing	missing	missing	missing	freshwater metagenome	freshwater	RE-23may17-307	uncertainty	uncertainty	freshwater/sediments
RE-23may17-493	†	Ⱡ	*	91.34	3.85	75	3.9106	65.9238	263	3291	d__Bacteria;p__Gemmatimonadota;c__Gemmatimonadetes;o__Gemmatimonadales;f__Gemmatimonadaceae;g__Gemmatimonas;s__	0.98231	missing	missing	missing	missing	missing	freshwater metagenome	freshwater	RE-23may17-493	uncertainty	uncertainty	freshwater/sediments
RE-26jul17-69	†	Ⱡ	*	91.21	2.26	0	3.80735	64.6974	294	3217	d__Bacteria;p__Gemmatimonadota;c__Gemmatimonadetes;o__Gemmatimonadales;f__Gemmatimonadaceae;g__Gemmatimonas;s__	0.972604	missing	missing	missing	missing	missing	freshwater metagenome	freshwater	RE-26jul17-69	uncertainty	uncertainty	freshwater/sediments
RH-20apr16-187	†	Ⱡ	*	95.05	1.1	0	3.03906	64.1382	119	2632	d__Bacteria;p__Gemmatimonadota;c__Gemmatimonadetes;o__Gemmatimonadales;f__Gemmatimonadaceae;g__Fen-1231;s__	0.90956	missing	missing	missing	missing	missing	freshwater metagenome	freshwater	RH-20apr16-187	uncertainty	uncertainty	freshwater/sediments
RH-23may17-540	†	Ⱡ	*	83.16	2.2	50	4.37209	66.2616	418	3219	d__Bacteria;p__Gemmatimonadota;c__Gemmatimonadetes;o__Gemmatimonadales;f__Gemmatimonadaceae;g__;s__	0.91972	missing	missing	missing	missing	missing	freshwater metagenome	freshwater	RH-23may17-540	uncertainty	uncertainty	freshwater/sediments
ZE-13oct10-106	†	Ⱡ	*	98.35	1.71	0	3.11578	65.5451	138	2738	d__Bacteria;p__Gemmatimonadota;c__Gemmatimonadetes;o__Gemmatimonadales;f__Gemmatimonadaceae;g__Gemmatimonas;s__Gemmatimonas sp002737115	N/A	missing	missing	missing	missing	missing	freshwater metagenome	freshwater	ZE-13oct10-106	uncertainty	uncertainty	freshwater/sediments
CH-Jul18-bin44	†	Ⱡ	-	98.84	2.2	50	3.10995	65.5638	90	3036	d__Bacteria;p__Gemmatimonadota;c__Gemmatimonadetes;o__Gemmatimonadales;f__GWC2-71-9;g__;s__	0.830835	missing	missing	missing	missing	missing	freshwater metagenome	freshwater	CH-Jul18-bin44	uncertainty	uncertainty	freshwater/sediments
GCA_000010305.1	†	Ⱡ	-	98.9	4.4	0	4.49094	64.2744	1	4059	d__Bacteria;p__Gemmatimonadota;c__Gemmatimonadetes;o__Gemmatimonadales;f__Gemmatimonadaceae;g__Gemmatimonas;s__Gemmatimonas aurantiaca	N/A	Complete Genome	379066	SAMD00060909	missing	T-27	missing	activated sludge for phosphorus removal	missing	missing	missing	sludge or wastewater
GCA_000522985.1	†	Ⱡ	-	98.35	2.2	0	7.44099	72.6145	4	6444	d__Bacteria;p__Gemmatimonadota;c__Gemmatimonadetes;o__Gemmatimonadales;f__Gemmatimonadaceae;g__Gemmatirosa;s__Gemmatirosa kalamazoonesis	N/A	Complete Genome	861299	SAMN02641636	missing	KBS708	missing	agricultural soil	missing	missing	missing	Soil
GCA_001724275.1	†	Ⱡ	-	98.35	4.4	0	4.57498	70.1808	84	4028	d__Bacteria;p__Gemmatimonadota;c__Gemmatimonadetes;o__Gemmatimonadales;f__Gemmatimonadaceae;g__SCN-70-22;s__SCN-70-22 sp001724275	N/A	Scaffold	1660163	SAMN03652445	missing	missing	bioreactor metagenome	Cyanide and thiocyanate bioreactor	missing	33.96 S 18.46 E	South Africa: University of Cape Town, Rondebosch	sludge or wastewater
GCA_001802015.1	†	Ⱡ	-	66.15	1.1	0	3.33037	71.1192	172	2307	d__Bacteria;p__Gemmatimonadota;c__Gemmatimonadetes;o__Gemmatimonadales;f__GWC2-71-9;g__;s__	0.843736	Scaffold	1798310	SAMN04314204	missing	missing	subsurface metagenome	Rifle well CD01 at time point 3 / C; 5m depth; 0.2 filter	missing	39.5369 N 107.7828 W	USA: Rifle, CO	freshwater/sediments
GCA_001802045.1	†	Ⱡ	-	59.45	2.33	75	4.34902	67.7561	276	2886	d__Bacteria;p__Gemmatimonadota;c__Gemmatimonadetes;o__Gemmatimonadales;f__GWC2-71-9;g__;s__	0.83135	Scaffold	1798311	SAMN04313750	missing	missing	subsurface metagenome	Rifle background sediment; well D04 at 16ft depth	missing	39.5369 N 107.7828 W	USA: Rifle, CO	freshwater/sediments
GCA_001802605.1	†	Ⱡ	-	61.27	2.75	0	3.58866	70.8257	205	2321	d__Bacteria;p__Gemmatimonadota;c__Gemmatimonadetes;o__Gemmatimonadales;f__GWC2-71-9;g__;s__	0.826186	Scaffold	1798309	SAMN04314206	missing	missing	subsurface metagenome	Rifle well CD01 at time point 3 / C; 5m depth; 0.2 filter	missing	39.5369 N 107.7828 W	USA: Rifle, CO	freshwater/sediments
GCA_001915025.1	†	Ⱡ	-	81.42	0	0	3.29661	65.0992	101	2628	d__Bacteria;p__Gemmatimonadota;c__Gemmatimonadetes;o__Gemmatimonadales;f__GWC2-71-9;g__20CM-2-65-7;s__20CM-2-65-7 sp001915025	N/A	Scaffold	1805202	SAMN04327915	missing	missing	soil metagenome	Soil sample from Angelo meadow plot 2, 20cm depth, 2 days after second rain event (91mm)	missing	39.74 N 123.63 W	USA: Angelo, CA	Soil
GCA_001917665.1	†	Ⱡ	-	68.97	0	0	3.4268	69.5823	60	2176	d__Bacteria;p__Gemmatimonadota;c__Gemmatimonadetes;o__Gemmatimonadales;f__GWC2-71-9;g__20CM-4-69-16;s__20CM-4-69-16 sp001917665	N/A	Scaffold	1805196	SAMN04327852	missing	missing	soil metagenome	Soil sample from Angelo meadow plot 1, 40cm depth, pre rain	missing	39.74 N 123.63 W	USA: Angelo, CA	Soil
GCA_001919865.1	†	Ⱡ	-	91.43	3.3	0	2.98593	69.1836	87	2672	d__Bacteria;p__Gemmatimonadota;c__Gemmatimonadetes;o__Gemmatimonadales;f__GWC2-71-9;g__20CM-4-69-16;s__20CM-4-69-16 sp001919865	N/A	Scaffold	1805174	SAMN04327786	missing	missing	soil metagenome	Soil sample from Angelo meadow plot 1, 20cm depth, 2 days after second rain event (91mm)	missing	39.74 N 123.63 W	USA: Angelo, CA	Soil
GCA_002215645.1	†	Ⱡ	-	97.74	3.3	0	4.16146	64.9886	14	3766	d__Bacteria;p__Gemmatimonadota;c__Gemmatimonadetes;o__Gemmatimonadales;f__Gemmatimonadaceae;g__2013-60CM-65-52;s__2013-60CM-65-52 sp002215645	N/A	Scaffold	1978118	SAMN06887671	metagenomic assembly	not applicable	soil metagenome	soil	2013_60CM_65_52	39.7392 N 123.6308 W	USA: Laytonville, California	Soil
GCA_002238865.1	†	Ⱡ	-	97.8	3.3	0	4.37559	66.905	83	3704	d__Bacteria;p__Gemmatimonadota;c__Gemmatimonadetes;o__SG8-23;f__UBA6960;g__Bin94;s__Bin94 sp002238865	N/A	Contig	1916146	SAMN05959525	metagenomic assembly	missing	sponge metagenome	missing	bin94	45.5178 N 13.568199999999933 E	Slovenia: Marine Biology Station Piran	Marine water/sediments/animals
GCA_002295045.1	†	Ⱡ	-	78.51	1.1	0	2.73188	52.7194	235	1854	d__Bacteria;p__Gemmatimonadota;c__Gemmatimonadetes;o__SG8-23;f__UBA6960;g__UBA887;s__UBA887 sp002313925	N/A	Scaffold	1951134	SAMN06457644	metagenomic assembly	missing	missing	saline water (ENVO:00002010), including plankton (ENVO:xxxxxxxx)	UBA887	missing	missing	Saline soda water/sediments
GCA_002311875.1	†	Ⱡ	-	93.09	1.1	0	2.87365	55.8099	63	2412	d__Bacteria;p__Gemmatimonadota;c__Gemmatimonadetes;o__SG8-23;f__UBA6960;g__UBA887;s__UBA887 sp002311875	N/A	Scaffold	1951102	SAMN06457782	metagenomic assembly	missing	missing	Beebe hydrothermal vent plume at at depth of 4900m	UBA1142	missing	Atlantic Ocean:Mid Cayman Rise	Marine water/sediments/animals
GCA_002346625.1	†	Ⱡ	-	57.76	0	0	1.64617	44.9184	35	860	d__Bacteria;p__Gemmatimonadota;c__Gemmatimonadetes;o__SG8-23;f__UBA6960;g__UBA6934;s__UBA6934 sp002346625	N/A	Scaffold	1951111	SAMN06452559	metagenomic assembly	missing	missing	saline water (ENVO:00002010), including plankton (ENVO:xxxxxxxx)	UBA2989	missing	missing	Saline soda water/sediments
GCA_002346665.1	†	Ⱡ	-	97.34	3.3	0	1.9888	61.6876	30	1911	d__Bacteria;p__Gemmatimonadota;c__Gemmatimonadetes;o__SG8-23;f__UBA6960;g__UBA2988;s__UBA2988 sp002346665	N/A	Scaffold	1951110	SAMN06452558	metagenomic assembly	missing	missing	saline water (ENVO:00002010), including plankton (ENVO:xxxxxxxx)	UBA2988	missing	missing	Saline soda water/sediments
GCA_002347035.1	†	Ⱡ	-	88.95	3.85	0	2.00271	53.9714	34	1685	d__Bacteria;p__Gemmatimonadota;c__Gemmatimonadetes;o__SG8-23;f__UBA6960;g__UBA2982;s__UBA2982 sp002347035	N/A	Scaffold	1951109	SAMN06452564	metagenomic assembly	missing	missing	saline water (ENVO:00002010), including plankton (ENVO:xxxxxxxx)	UBA2982	missing	missing	Saline soda water/sediments
GCA_002348265.1	†	Ⱡ	-	93.34	4.4	0	2.47227	54.2664	91	2088	d__Bacteria;p__Gemmatimonadota;c__Gemmatimonadetes;o__SG8-23;f__UBA6960;g__UBA2589;s__UBA2589 sp002348265	N/A	Scaffold	1951107	SAMN06454411	metagenomic assembly	missing	missing	saline water (ENVO:00002010), including plankton (ENVO:xxxxxxxx)	UBA2975	missing	missing	Saline soda water/sediments
GCA_002348465.1	†	Ⱡ	-	86.52	2.2	0	2.56282	54.6236	150	1970	d__Bacteria;p__Gemmatimonadota;c__Gemmatimonadetes;o__SG8-23;f__UBA6960;g__UBA2589;s__UBA2589 sp002348465	N/A	Scaffold	1951105	SAMN06451901	metagenomic assembly	missing	missing	saline water (ENVO:00002010), including plankton (ENVO:xxxxxxxx)	UBA2960	missing	missing	Saline soda water/sediments
GCA_002390225.1	†	Ⱡ	-	94.56	4.4	40	3.05728	62.8298	111	2845	d__Bacteria;p__Gemmatimonadota;c__Gemmatimonadetes;o__SG8-23;f__UBA6960;g__UBA2589;s__UBA2589 sp002390225	N/A	Scaffold	1951116	SAMN06457458	metagenomic assembly	missing	missing	Subsurface seawater	UBA4456	missing	North Sea	Marine water/sediments/animals
GCA_002404335.1	†	Ⱡ	-	81.09	0	0	3.64616	61.9476	183	3052	d__Bacteria;p__Gemmatimonadota;c__Gemmatimonadetes;o__Gemmatimonadales;f__Gemmatimonadaceae;g__UBA4720;s__UBA4720 sp003131365	N/A	Scaffold	1951118	SAMN06456286	metagenomic assembly	missing	missing	soil	UBA4720	missing	Canada: Axel Heiberg Island,Nunavut	Soil
GCA_002404375.1	†	Ⱡ	-	68.99	1.1	0	4.10949	61.1291	246	3064	d__Bacteria;p__Gemmatimonadota;c__Gemmatimonadetes;o__Gemmatimonadales;f__Gemmatimonadaceae;g__UBA4720;s__UBA4720 sp002404375	N/A	Scaffold	1951117	SAMN06452502	metagenomic assembly	missing	missing	soil	UBA4718	missing	Canada: Axel Heiberg Island,Nunavut	Soil
GCA_002500925.1	†	Ⱡ	-	90.59	3.3	0	2.54595	54.9548	128	2098	d__Bacteria;p__Gemmatimonadota;c__Gemmatimonadetes;o__SG8-23;f__UBA6960;g__UBA2589;s__UBA2589 sp002500925	N/A	Scaffold	1951129	SAMN06454607	metagenomic assembly	missing	missing	saline water (ENVO:00002010), including plankton (ENVO:xxxxxxxx)	UBA7835	missing	missing	Saline soda water/sediments
GCA_002501085.1	†	Ⱡ	-	85.83	2.2	0	2.75013	52.5486	112	2093	d__Bacteria;p__Gemmatimonadota;c__Gemmatimonadetes;o__SG8-23;f__UBA6960;g__UBA887;s__UBA887 sp002501085	N/A	Scaffold	1951131	SAMN06450627	metagenomic assembly	missing	missing	saline water (ENVO:00002010), including plankton (ENVO:xxxxxxxx)	UBA7889	missing	missing	Saline soda water/sediments
GCA_002716565.1	†	Ⱡ	-	51.58	2.2	0	2.01614	45.8105	43	941	d__Bacteria;p__Gemmatimonadota;c__Gemmatimonadetes;o__SG8-23;f__UBA6960;g__GCA-2718595;s__	0.96017	Contig	2026742	SAMN07619174	metagenomic assembly	missing	marine metagenome	South Pacific Ocean	SP4272	missing	Pacific Ocean	Marine water/sediments/animals
GCA_002718595.1	†	Ⱡ	-	93.34	2.2	0	2.11909	45.347	7	1811	d__Bacteria;p__Gemmatimonadota;c__Gemmatimonadetes;o__SG8-23;f__UBA6960;g__GCA-2718595;s__GCA-2718595 sp002718595	N/A	Contig	2026742	SAMN07619173	metagenomic assembly	missing	marine metagenome	South Pacific Ocean	SP311	missing	Pacific Ocean	Marine water/sediments/animals
GCA_002724575.1	†	Ⱡ	-	84.45	2.3	0	2.77588	51.689	100	2149	d__Bacteria;p__Gemmatimonadota;c__Gemmatimonadetes;o__SG8-23;f__UBA6960;g__UBA887;s__UBA887 sp002724575	N/A	Contig	2026742	SAMN07619161	metagenomic assembly	missing	marine metagenome	Red Sea	RS373	missing	Saudi Arabia: Red Sea	Marine water/sediments/animals
GCA_002919185.1	†	Ⱡ	-	92.86	3.3	0	3.68304	71.1768	297	3171	d__Bacteria;p__Gemmatimonadota;c__Gemmatimonadetes;o__SG8-23;f__RSA9;g__RSA9;s__RSA9 sp003242735	N/A	Contig	1962908	SAMN08158222	metagenomic assembly	missing	compost metagenome	manure	RSA9	30 N 120 E	China: Hangzhou	Other
GCA_003134915.1	†	Ⱡ	-	98.9	2.2	0	3.59574	61.5622	44	3438	d__Bacteria;p__Gemmatimonadota;c__Gemmatimonadetes;o__Gemmatimonadales;f__Gemmatimonadaceae;g__UBA4720;s__UBA4720 sp003134685	N/A	Scaffold	2026742	SAMN08179304	metagenomic assembly	not applicable	peat metagenome	permafrost active layer soil	palsa_1237	68.3535 N 19.0471 E	Sweden: Stordalen Mire	Soil
GCA_003136975.1	†	Ⱡ	-	87.11	3.3	0	4.05274	59.989	414	3776	d__Bacteria;p__Gemmatimonadota;c__Gemmatimonadetes;o__Gemmatimonadales;f__Gemmatimonadaceae;g__Fen-1247;s__Fen-1247 sp003136975	N/A	Scaffold	2026742	SAMN08179266	metagenomic assembly	not applicable	peat metagenome	permafrost active layer soil	palsa_1236	68.3535 N 19.0473 E	Sweden: Stordalen Mire	Soil
GCA_003141205.1	†	Ⱡ	-	79.54	3.4	25	3.53843	67.7557	344	2798	d__Bacteria;p__Gemmatimonadota;c__Gemmatimonadetes;o__Gemmatimonadales;f__Gemmatimonadaceae;g__FEN-1251;s__FEN-1251 sp003141205	N/A	Scaffold	2026742	SAMN08180164	metagenomic assembly	not applicable	peat metagenome	permafrost active layer soil	fen_1251	68.3534 N 19.0468 E	Sweden: Stordalen Mire	Soil
GCA_003152485.1	†	Ⱡ	-	93.61	2.2	0	4.46726	66.4062	109	3921	d__Bacteria;p__Gemmatimonadota;c__Gemmatimonadetes;o__Gemmatimonadales;f__Gemmatimonadaceae;g__Palsa-1248;s__Palsa-1248 sp003152485	N/A	Scaffold	2026742	SAMN08179827	metagenomic assembly	not applicable	peat metagenome	permafrost active layer soil	palsa_1248	68.3535 N 19.0473 E	Sweden: Stordalen Mire	Soil
GCA_003155795.1	†	Ⱡ	-	97.25	2.2	0	4.00476	59.1421	71	3736	d__Bacteria;p__Gemmatimonadota;c__Gemmatimonadetes;o__Gemmatimonadales;f__Gemmatimonadaceae;g__Fen-1247;s__Fen-1247 sp003155795	N/A	Scaffold	2026742	SAMN08179712	metagenomic assembly	not applicable	peat metagenome	permafrost active layer soil	fen_1247	68.3532 N 19.0468 E	Sweden: Stordalen Mire	Soil
GCA_003157095.1	†	Ⱡ	-	81.54	4.4	0	3.0823	69.7821	316	2680	d__Bacteria;p__Gemmatimonadota;c__Gemmatimonadetes;o__Gemmatimonadales;f__GWC2-71-9;g__Fen-1245;s__Fen-1245 sp003157095	N/A	Scaffold	2026742	SAMN08179608	metagenomic assembly	not applicable	peat metagenome	permafrost active layer soil	fen_1246	68.3534 N 19.0467 E	Sweden: Stordalen Mire	Soil
GCA_003169895.1	†	Ⱡ	-	96.5	2.2	0	3.46821	65.7855	13	3110	d__Bacteria;p__Gemmatimonadota;c__Gemmatimonadetes;o__Gemmatimonadales;f__GWC2-71-9;g__Palsa-1233;s__Palsa-1233 sp003169895	N/A	Scaffold	2026742	SAMN08179097	metagenomic assembly	not applicable	peat metagenome	permafrost active layer soil	palsa_1233	68.3534 N 19.0472 E	Sweden: Stordalen Mire	Soil
GCA_003171215.1	†	Ⱡ	-	91.03	3.3	0	4.40118	66.1702	162	3776	d__Bacteria;p__Gemmatimonadota;c__Gemmatimonadetes;o__Gemmatimonadales;f__Gemmatimonadaceae;g__Fen-1231;s__Fen-1231 sp003171215	N/A	Scaffold	2026742	SAMN08179053	metagenomic assembly	not applicable	peat metagenome	permafrost active layer soil	fen_1231	68.3533 N 19.0466 E	Sweden: Stordalen Mire	Soil
GCA_003220795.1	†	Ⱡ	-	87.36	2.2	0	3.69568	69.1197	103	3083	d__Bacteria;p__Gemmatimonadota;c__Gemmatimonadetes;o__Gemmatimonadales;f__GWC2-71-9;g__20CM-4-69-16;s__20CM-4-69-16 sp003220795	N/A	Scaffold	2026742	SAMN08911865	metagenomic assembly	missing	soil metagenome	meadow soil	AG8	39.74 N 123.63 W	USA: Angelo Coast Range Reserve, CA	Soil
GCA_003220905.1	†	Ⱡ	-	80.28	2.75	66.67	3.20928	69.2537	386	2688	d__Bacteria;p__Gemmatimonadota;c__Gemmatimonadetes;o__Gemmatimonadales;f__GWC2-71-9;g__AG41;s__AG41 sp003220905	N/A	Scaffold	2026742	SAMN08911903	metagenomic assembly	missing	soil metagenome	meadow soil	AG46	39.74 N 123.63 W	USA: Angelo Coast Range Reserve, CA	Soil
GCA_003220935.1	†	Ⱡ	-	84.62	3.5	40	4.60851	68.7321	154	3860	d__Bacteria;p__Gemmatimonadota;c__Gemmatimonadetes;o__Gemmatimonadales;f__GWC2-71-9;g__20CM-4-69-16;s__20CM-4-69-16 sp003220935	N/A	Scaffold	2026742	SAMN08911902	metagenomic assembly	missing	soil metagenome	meadow soil	AG45	39.74 N 123.63 W	USA: Angelo Coast Range Reserve, CA	Soil
GCA_003220955.1	†	Ⱡ	-	86.24	1.83	100	3.00485	65.9706	326	2791	d__Bacteria;p__Gemmatimonadota;c__Gemmatimonadetes;o__Gemmatimonadales;f__GWC2-71-9;g__20CM-2-65-7;s__20CM-2-65-7 sp003220955	N/A	Scaffold	2026742	SAMN08911899	metagenomic assembly	missing	soil metagenome	meadow soil	AG42	39.74 N 123.63 W	USA: Angelo Coast Range Reserve, CA	Soil
GCA_003220975.1	†	Ⱡ	-	82.91	1.65	0	3.41976	70.0628	212	2941	d__Bacteria;p__Gemmatimonadota;c__Gemmatimonadetes;o__Gemmatimonadales;f__GWC2-71-9;g__AG41;s__AG41 sp003220975	N/A	Scaffold	2026742	SAMN08911898	metagenomic assembly	missing	soil metagenome	meadow soil	AG41	39.74 N 123.63 W	USA: Angelo Coast Range Reserve, CA	Soil
GCA_003221005.1	†	Ⱡ	-	93.71	1.1	0	2.94821	69.0507	141	2785	d__Bacteria;p__Gemmatimonadota;c__Gemmatimonadetes;o__Gemmatimonadales;f__GWC2-71-9;g__AG25;s__AG25 sp003221005	N/A	Scaffold	2026742	SAMN08911861	metagenomic assembly	missing	soil metagenome	meadow soil	AG4	39.74 N 123.63 W	USA: Angelo Coast Range Reserve, CA	Soil
GCA_003221035.1	†	Ⱡ	-	98.15	2.2	50	3.34622	65.7053	113	3185	d__Bacteria;p__Gemmatimonadota;c__Gemmatimonadetes;o__Gemmatimonadales;f__GWC2-71-9;g__20CM-2-65-7;s__20CM-2-65-7 sp003221035	N/A	Contig	2026742	SAMN08911895	metagenomic assembly	missing	soil metagenome	meadow soil	AG38	39.74 N 123.63 W	USA: Angelo Coast Range Reserve, CA	Soil
GCA_003221045.1	†	Ⱡ	-	84.25	2.6	50	3.25037	68.208	281	2912	d__Bacteria;p__Gemmatimonadota;c__Gemmatimonadetes;o__Gemmatimonadales;f__GWC2-71-9;g__AG41;s__AG41 sp003221045	N/A	Scaffold	2026742	SAMN08911894	metagenomic assembly	missing	soil metagenome	meadow soil	AG37	39.74 N 123.63 W	USA: Angelo Coast Range Reserve, CA	Soil
GCA_003221075.1	†	Ⱡ	-	87.46	1.1	0	3.58855	65.7157	418	3232	d__Bacteria;p__Gemmatimonadota;c__Gemmatimonadetes;o__Gemmatimonadales;f__GWC2-71-9;g__20CM-2-65-7;s__20CM-2-65-7 sp003221075	N/A	Scaffold	2026742	SAMN08911891	metagenomic assembly	missing	soil metagenome	meadow soil	AG34	39.74 N 123.63 W	USA: Angelo Coast Range Reserve, CA	Soil
GCA_003221085.1	†	Ⱡ	-	82.32	1.1	0	3.56056	68.4519	277	3010	d__Bacteria;p__Gemmatimonadota;c__Gemmatimonadetes;o__Gemmatimonadales;f__GWC2-71-9;g__AG41;s__AG41 sp003221085	N/A	Scaffold	2026742	SAMN08911893	metagenomic assembly	missing	soil metagenome	meadow soil	AG36	39.74 N 123.63 W	USA: Angelo Coast Range Reserve, CA	Soil
GCA_003221805.1	†	Ⱡ	-	90.59	2.2	0	3.39089	60.9273	247	3246	d__Bacteria;p__Gemmatimonadota;c__Gemmatimonadetes;o__Gemmatimonadales;f__Gemmatimonadaceae;g__UBA4720;s__UBA4720 sp003221805	N/A	Scaffold	2026742	SAMN08911896	metagenomic assembly	missing	soil metagenome	meadow soil	AG39	39.74 N 123.63 W	USA: Angelo Coast Range Reserve, CA	Soil
GCA_003221825.1	†	Ⱡ	-	82.84	3.3	33.33	3.34245	66.5419	358	2905	d__Bacteria;p__Gemmatimonadota;c__Gemmatimonadetes;o__Gemmatimonadales;f__GWC2-71-9;g__20CM-2-65-7;s__20CM-2-65-7 sp003221825	N/A	Scaffold	2026742	SAMN08911892	metagenomic assembly	missing	soil metagenome	meadow soil	AG35	39.74 N 123.63 W	USA: Angelo Coast Range Reserve, CA	Soil
GCA_003221895.1	†	Ⱡ	-	98.9	3.3	33.33	3.63563	65.5831	250	3615	d__Bacteria;p__Gemmatimonadota;c__Gemmatimonadetes;o__Gemmatimonadales;f__GWC2-71-9;g__20CM-2-65-7;s__20CM-2-65-7 sp003221895	N/A	Scaffold	2026742	SAMN08911887	metagenomic assembly	missing	soil metagenome	meadow soil	AG30	39.74 N 123.63 W	USA: Angelo Coast Range Reserve, CA	Soil
GCA_003221985.1	†	Ⱡ	-	79.44	3.3	0	3.69417	66.2119	289	3062	d__Bacteria;p__Gemmatimonadota;c__Gemmatimonadetes;o__Gemmatimonadales;f__GWC2-71-9;g__20CM-2-65-7;s__20CM-2-65-7 sp003221985	N/A	Scaffold	2026742	SAMN08911881	metagenomic assembly	missing	soil metagenome	meadow soil	AG24	39.74 N 123.63 W	USA: Angelo Coast Range Reserve, CA	Soil
GCA_003221995.1	†	Ⱡ	-	82.08	2.2	100	2.52387	70.4302	196	2100	d__Bacteria;p__Gemmatimonadota;c__Gemmatimonadetes;o__Gemmatimonadales;f__GWC2-71-9;g__AG29;s__AG29 sp003221995	N/A	Scaffold	2026742	SAMN08911880	metagenomic assembly	missing	soil metagenome	meadow soil	AG23	39.74 N 123.63 W	USA: Angelo Coast Range Reserve, CA	Soil
GCA_003222035.1	†	Ⱡ	-	95.64	3.3	33.33	3.62283	68.19	130	3491	d__Bacteria;p__Gemmatimonadota;c__Gemmatimonadetes;o__Gemmatimonadales;f__GWC2-71-9;g__AG41;s__AG41 sp003222035	N/A	Scaffold	2026742	SAMN08911879	metagenomic assembly	missing	soil metagenome	meadow soil	AG22	39.74 N 123.63 W	USA: Angelo Coast Range Reserve, CA	Soil
GCA_003222055.1	†	Ⱡ	-	95.24	2.2	0	3.7874	69.3063	173	3485	d__Bacteria;p__Gemmatimonadota;c__Gemmatimonadetes;o__Gemmatimonadales;f__GWC2-71-9;g__AG41;s__AG41 sp003222055	N/A	Contig	2026742	SAMN08911878	metagenomic assembly	missing	soil metagenome	meadow soil	AG21	39.74 N 123.63 W	USA: Angelo Coast Range Reserve, CA	Soil
GCA_003222065.1	†	Ⱡ	-	87.91	3.5	0	4.10276	64.2387	736	3734	d__Bacteria;p__Gemmatimonadota;c__Gemmatimonadetes;o__Gemmatimonadales;f__Gemmatimonadaceae;g__AG2;s__AG2 sp003222065	N/A	Scaffold	2026742	SAMN08911859	metagenomic assembly	missing	soil metagenome	meadow soil	AG2	39.74 N 123.63 W	USA: Angelo Coast Range Reserve, CA	Soil
GCA_003222085.1	†	Ⱡ	-	93.41	3.3	25	3.66636	68.8286	70	3312	d__Bacteria;p__Gemmatimonadota;c__Gemmatimonadetes;o__Gemmatimonadales;f__GWC2-71-9;g__AG41;s__AG41 sp003222085	N/A	Contig	2026742	SAMN08911860	metagenomic assembly	missing	soil metagenome	meadow soil	AG3	39.74 N 123.63 W	USA: Angelo Coast Range Reserve, CA	Soil
GCA_003222115.1	†	Ⱡ	-	96.7	1.1	0	3.14658	69.9464	100	2948	d__Bacteria;p__Gemmatimonadota;c__Gemmatimonadetes;o__Gemmatimonadales;f__GWC2-71-9;g__AG29;s__AG29 sp003222115	N/A	Scaffold	2026742	SAMN08911886	metagenomic assembly	missing	soil metagenome	meadow soil	AG29	39.74 N 123.63 W	USA: Angelo Coast Range Reserve, CA	Soil
GCA_003222135.1	†	Ⱡ	-	88.71	2.2	0	3.7259	69.236	79	3158	d__Bacteria;p__Gemmatimonadota;c__Gemmatimonadetes;o__Gemmatimonadales;f__GWC2-71-9;g__20CM-4-69-16;s__20CM-4-69-16 sp003222135	N/A	Scaffold	2026742	SAMN08911885	metagenomic assembly	missing	soil metagenome	meadow soil	AG28	39.74 N 123.63 W	USA: Angelo Coast Range Reserve, CA	Soil
GCA_003222175.1	†	Ⱡ	-	68.91	4.4	0	2.95601	70.9331	239	2139	d__Bacteria;p__Gemmatimonadota;c__Gemmatimonadetes;o__Gemmatimonadales;f__GWC2-71-9;g__;s__	0.842643	Scaffold	2026742	SAMN08911876	metagenomic assembly	missing	soil metagenome	meadow soil	AG19	39.74 N 123.63 W	USA: Angelo Coast Range Reserve, CA	Soil
GCA_003222195.1	†	Ⱡ	-	97.25	1.1	0	3.56649	65.7429	95	3327	d__Bacteria;p__Gemmatimonadota;c__Gemmatimonadetes;o__Gemmatimonadales;f__GWC2-71-9;g__20CM-2-65-7;s__20CM-2-65-7 sp003222195	N/A	Contig	2026742	SAMN08911871	metagenomic assembly	missing	soil metagenome	meadow soil	AG14	39.74 N 123.63 W	USA: Angelo Coast Range Reserve, CA	Soil
GCA_003222205.1	†	Ⱡ	-	95.6	1.75	66.67	3.04899	69.646	217	2823	d__Bacteria;p__Gemmatimonadota;c__Gemmatimonadetes;o__Gemmatimonadales;f__GWC2-71-9;g__40CM-2-70-7;s__40CM-2-70-7 sp003222205	N/A	Scaffold	2026742	SAMN08911870	metagenomic assembly	missing	soil metagenome	meadow soil	AG13	39.74 N 123.63 W	USA: Angelo Coast Range Reserve, CA	Soil
GCA_003222235.1	†	Ⱡ	-	89.69	2.2	50	4.19378	68.81	603	3971	d__Bacteria;p__Gemmatimonadota;c__Gemmatimonadetes;o__Gemmatimonadales;f__GWC2-71-9;g__AG12;s__AG12 sp003222235	N/A	Scaffold	2026742	SAMN08911869	metagenomic assembly	missing	soil metagenome	meadow soil	AG12	39.74 N 123.63 W	USA: Angelo Coast Range Reserve, CA	Soil
GCA_003223395.1	†	Ⱡ	-	97.8	0	0	3.48671	65.8742	123	3283	d__Bacteria;p__Gemmatimonadota;c__Gemmatimonadetes;o__Gemmatimonadales;f__GWC2-71-9;g__20CM-2-65-7;s__20CM-2-65-7 sp003223395	N/A	Scaffold	2026742	SAMN08911873	metagenomic assembly	missing	soil metagenome	meadow soil	AG16	39.74 N 123.63 W	USA: Angelo Coast Range Reserve, CA	Soil
GCA_003223415.1	†	Ⱡ	-	97.7	1.1	0	3.57303	69.2609	280	3432	d__Bacteria;p__Gemmatimonadota;c__Gemmatimonadetes;o__Gemmatimonadales;f__GWC2-71-9;g__13-1-40CM-70-15;s__13-1-40CM-70-15 sp003223415	N/A	Scaffold	2026742	SAMN08911874	metagenomic assembly	missing	soil metagenome	meadow soil	AG17	39.74 N 123.63 W	USA: Angelo Coast Range Reserve, CA	Soil
GCA_003223425.1	†	Ⱡ	-	84.07	0	0	3.00062	60.0078	247	2481	d__Bacteria;p__Gemmatimonadota;c__Gemmatimonadetes;o__Gemmatimonadales;f__Gemmatimonadaceae;g__UBA4720;s__UBA4720 sp003223425	N/A	Scaffold	2026742	SAMN08911872	metagenomic assembly	missing	soil metagenome	meadow soil	AG15	39.74 N 123.63 W	USA: Angelo Coast Range Reserve, CA	Soil
GCA_003223455.1	†	Ⱡ	-	93.41	2.2	0	5.19467	68.4956	127	4528	d__Bacteria;p__Gemmatimonadota;c__Gemmatimonadetes;o__Gemmatimonadales;f__Gemmatimonadaceae;g__AG11;s__AG11 sp003223455	N/A	Scaffold	2026742	SAMN08911868	metagenomic assembly	missing	soil metagenome	meadow soil	AG11	39.74 N 123.63 W	USA: Angelo Coast Range Reserve, CA	Soil
GCA_003228455.1	†	Ⱡ	-	87.85	1.47	50	2.65498	63.9946	595	2410	d__Bacteria;p__Gemmatimonadota;c__Gemmatimonadetes;o__SG8-23;f__UBA6960;g__;s__	0.796429	Contig	2026742	SAMN09240209	metagenomic assembly	missing	hydrothermal vent metagenome	marine hydrothermal sulfide sediment TVG13	SZUA-225	15.16 S 13.35 W	Atlantic Ocean: Mid-Atlantic Ridge, Guaymas Basin, Black smoker hydrothermal vent	Marine water/sediments/animals
GCA_003230295.1	†	Ⱡ	-	76.76	2.63	0	4.1653	58.2267	842	3184	d__Bacteria;p__Gemmatimonadota;c__Gemmatimonadetes;o__SG8-23;f__UBA6960;g__;s__	0.831019	Scaffold	2026742	SAMN09240094	metagenomic assembly	missing	hydrothermal vent metagenome	marine hydrothermal chimney wall TVG10	SZUA-110	15.16 S 13.35 W	Atlantic Ocean: Mid-Atlantic Ridge, Guaymas Basin, Black smoker hydrothermal vent	Marine water/sediments/animals
GCA_003247675.1	†	Ⱡ	-	90.11	1.1	0	3.32648	63.0392	309	2898	d__Bacteria;p__Gemmatimonadota;c__Gemmatimonadetes;o__Gemmatimonadales;f__GWC2-71-9;g__SZUA-320;s__SZUA-320 sp003246755	N/A	Contig	2026742	SAMN09287868	metagenomic assembly	missing	hydrothermal vent metagenome	marine hydrothermal sulfide sediment TVG11	SZUA-320	15.16 S 13.35 W	Atlantic Ocean: Mid-Atlantic Ridge, South	Marine water/sediments/animals
GCA_003251175.1	†	Ⱡ	-	56.04	1.1	100	3.89476	69.8777	143	2101	d__Bacteria;p__Gemmatimonadota;c__Gemmatimonadetes;o__Gemmatimonadales;f__GWC2-71-9;g__SZUA-544;s__SZUA-544 sp003251175	N/A	Contig	2026742	SAMN09288092	metagenomic assembly	missing	hydrothermal vent metagenome	marine hydrothermal sulfide sediment TVG12	SZUA-544	15.16 S 13.35 W	Atlantic Ocean: Mid-Atlantic Ridge, South	Marine water/sediments/animals
GCA_003482615.1	†	Ⱡ	-	76.89	1.1	0	3.17533	62.1179	413	2430	d__Bacteria;p__Gemmatimonadota;c__Gemmatimonadetes;o__SG8-23;f__UBA6960;g__UBA822;s__UBA822 sp002731735	N/A	Scaffold	2026742	SAMN08018201	metagenomic assembly	missing	missing	marine	UBA8566	missing	not applicable	Marine water/sediments/animals
GCA_003556625.1	†	Ⱡ	-	66.16	1.65	50	2.82094	64.6001	329	1763	d__Bacteria;p__Gemmatimonadota;c__Gemmatimonadetes;o__SG8-23;f__UBA6960;g__CSSed11-55;s__CSSed11-55 sp003562075	N/A	Contig	2026742	SAMN08574643	metagenomic assembly	missing	soda lake metagenome	hypersaline soda lake sediment	CSSed10_60R1	52.11 N 79.17 E	Russia: Kulunda Steppe	Saline soda water/sediments
GCA_003559555.1	†	Ⱡ	-	94.14	3.3	0	3.63591	68.0274	370	3068	d__Bacteria;p__Gemmatimonadota;c__Gemmatimonadetes;o__SG8-23;f__UBA6960;g__PWLA01;s__PWLA01 sp003559555	N/A	Contig	2026742	SAMN08574491	metagenomic assembly	missing	soda lake metagenome	hypersaline soda lake sediment	CSSed10_216R1	52.11 N 79.17 E	Russia: Kulunda Steppe	Saline soda water/sediments
GCA_003564295.1	†	Ⱡ	-	95.6	4.95	40	3.32958	65.1975	369	2903	d__Bacteria;p__Gemmatimonadota;c__Gemmatimonadetes;o__SG8-23;f__UBA6960;g__PXFI01;s__PXFI01 sp003564295	N/A	Contig	2026742	SAMN08575021	metagenomic assembly	missing	soda lake metagenome	hypersaline soda lake sediment	T3Sed10_83R1m	51.66 N 79.79 E	Russia: Kulunda Steppe	Saline soda water/sediments
GCA_004357415.1	†	Ⱡ	-	54.25	0	0	3.43534	65.0376	182	1781	d__Bacteria;p__Gemmatimonadota;c__Gemmatimonadetes;o__Gemmatimonadales;f__GWC2-71-9;g__N074bin45;s__N074bin45 sp004357415	N/A	Contig	2026742	SAMN11097039	metagenomic assembly	missing	marine sediment metagenome	Hadal surficial sediment	N074bin45	34.34 S 178.18 W	Pacific Ocean	Marine water/sediments/animals
GCA_004357565.1	†	Ⱡ	-	51.28	4.82	11.11	1.76147	60.7609	138	959	d__Bacteria;p__Gemmatimonadota;c__Gemmatimonadetes;o__;f__;g__;s__	0.561168	Contig	2026742	SAMN11097040	metagenomic assembly	missing	marine sediment metagenome	Hadal surficial sediment	CR02bin6	12.63 N 144.72 E	Pacific Ocean	Marine water/sediments/animals
GCA_004524915.1	†	Ⱡ	-	60.37	2.2	0	2.63892	60.4725	432	1787	d__Bacteria;p__Gemmatimonadota;c__Gemmatimonadetes;o__;f__;g__;s__	0.562153	Contig	2448054	SAMN11127091	metagenomic assembly	missing	marine sediment metagenome	Bothnian Sea sediment, site NB8	das_tool.metabat2.40	63.29 N 19.49 E	Sweden: Bothnian Sea	Marine water/sediments/animals
GCA_004525055.1	†	Ⱡ	-	90.74	0.1	0	2.4362	66.6707	424	2202	d__Bacteria;p__Gemmatimonadota;c__Gemmatimonadetes;o__Gemmatimonadales;f__GWC2-71-9;g__SPDF01;s__SPDF01 sp004525055	N/A	Contig	2448054	SAMN11127104	metagenomic assembly	missing	marine sediment metagenome	Bothnian Sea sediment, site NB8	das_tool.metabat2.96	63.29 N 19.49 E	Sweden: Bothnian Sea	Marine water/sediments/animals
GCA_004525115.1	†	Ⱡ	-	54.63	1.26	66.67	3.26116	64.8819	310	1851	d__Bacteria;p__Gemmatimonadota;c__Gemmatimonadetes;o__Gemmatimonadales;f__GWC2-71-9;g__;s__	0.832088	Contig	2448054	SAMN11127100	metagenomic assembly	missing	marine sediment metagenome	Bothnian Sea sediment, site NB8	das_tool.metabat2.77	63.29 N 19.49 E	Sweden: Bothnian Sea	Marine water/sediments/animals
GCA_007120875.1	†	Ⱡ	-	73.43	2.2	0	3.32001	68.1786	422	2184	d__Bacteria;p__Gemmatimonadota;c__Gemmatimonadetes;o__SG8-23;f__UBA6960;g__PWLA01;s__PWLA01 sp007129525	N/A	Contig	2026742	SAMN10606054	metagenomic assembly	missing	soda lake metagenome	hypersaline soda lake sediment	CSSed162cmA_259	52.11 N 79.17 E	Russia: Kulunda Steppe	Saline soda water/sediments
GCA_007121455.1	†	Ⱡ	-	96.7	2.2	0	3.57392	66.3589	80	3200	d__Bacteria;p__Gemmatimonadota;c__Gemmatimonadetes;o__SG8-23;f__UBA6960;g__SKKN01;s__SKKN01 sp007121455	N/A	Contig	2026742	SAMN10605994	metagenomic assembly	missing	soda lake metagenome	hypersaline soda lake sediment	CSSed162cmA_160	52.11 N 79.17 E	Russia: Kulunda Steppe	Saline soda water/sediments
GCA_007122885.1	†	Ⱡ	-	91.66	3.3	0	3.40843	67.2336	371	2853	d__Bacteria;p__Gemmatimonadota;c__Gemmatimonadetes;o__SG8-23;f__UBA6960;g__SKSR01;s__SKSR01 sp007122885	N/A	Contig	2026742	SAMN10606206	metagenomic assembly	missing	soda lake metagenome	hypersaline soda lake sediment	CSSed162cmA_526	52.11 N 79.17 E	Russia: Kulunda Steppe	Saline soda water/sediments
GCA_007124095.1	†	Ⱡ	-	95.6	4.4	25	2.83293	65.3681	242	2561	d__Bacteria;p__Gemmatimonadota;c__Gemmatimonadetes;o__SG8-23;f__UBA6960;g__SLCK01;s__SLCK01 sp007124095	N/A	Contig	2026742	SAMN10607243	metagenomic assembly	missing	soda lake metagenome	hypersaline soda lake sediment	CSSed162cmB_65	52.11 N 79.17 E	Russia: Kulunda Steppe	Saline soda water/sediments
GCA_007125845.1	†	Ⱡ	-	97.8	3.3	0	3.17052	66.606	145	2912	d__Bacteria;p__Gemmatimonadota;c__Gemmatimonadetes;o__SG8-23;f__UBA6960;g__SLCK01;s__SLCK01 sp007125845	N/A	Contig	2026742	SAMN10607155	metagenomic assembly	missing	soda lake metagenome	hypersaline soda lake sediment	CSSed162cmB_50	52.11 N 79.17 E	Russia: Kulunda Steppe	Saline soda water/sediments
GCA_007126035.1	†	Ⱡ	-	96.7	4.4	0	3.84326	68.5542	218	3413	d__Bacteria;p__Gemmatimonadota;c__Gemmatimonadetes;o__SG8-23;f__RSA9;g__SLCC01;s__SLCC01 sp007126035	N/A	Contig	2026742	SAMN10607147	metagenomic assembly	missing	soda lake metagenome	hypersaline soda lake sediment	CSSed162cmB_488R1	52.11 N 79.17 E	Russia: Kulunda Steppe	Saline soda water/sediments
GCA_007127575.1	†	Ⱡ	-	86.81	3.4	0	3.54843	66.6258	502	2911	d__Bacteria;p__Gemmatimonadota;c__Gemmatimonadetes;o__SG8-23;f__UBA6960;g__SKZC01;s__SKZC01 sp007127575	N/A	Contig	2026742	SAMN10607069	metagenomic assembly	missing	soda lake metagenome	hypersaline soda lake sediment	CSSed162cmB_313	52.11 N 79.17 E	Russia: Kulunda Steppe	Saline soda water/sediments
GCA_007129555.1	†	Ⱡ	-	95.6	4.03	20	2.99187	68.6977	306	2831	d__Bacteria;p__Gemmatimonadota;c__Gemmatimonadetes;o__SG8-23;f__SKRI01;g__SKRI01;s__SKRI01 sp007118565	N/A	Contig	2026742	SAMN10606970	metagenomic assembly	missing	soda lake metagenome	hypersaline soda lake sediment	CSSed162cmB_155	52.11 N 79.17 E	Russia: Kulunda Steppe	Saline soda water/sediments
GCA_007130605.1	†	Ⱡ	-	93.41	2.2	0	3.14758	67.5361	342	2607	d__Bacteria;p__Gemmatimonadota;c__Gemmatimonadetes;o__SG8-23;f__UBA6960;g__SLBA01;s__SLBA01 sp007130605	N/A	Contig	2026742	SAMN10610658	metagenomic assembly	missing	soda lake metagenome	hypersaline soda lake sediment	CSSed165cm_596	52.11 N 79.17 E	Russia: Kulunda Steppe	Saline soda water/sediments
GCA_007132965.1	†	Ⱡ	-	93.41	3.5	40	3.63289	67.9325	402	3032	d__Bacteria;p__Gemmatimonadota;c__Gemmatimonadetes;o__SG8-23;f__UBA6960;g__PWLA01;s__PWLA01 sp007132965	N/A	Contig	2026742	SAMN10610539	metagenomic assembly	missing	soda lake metagenome	hypersaline soda lake sediment	CSSed165cm_412	52.11 N 79.17 E	Russia: Kulunda Steppe	Saline soda water/sediments
GCA_009380025.1	†	Ⱡ	-	98.35	3.3	0	4.94173	64.38	478	4797	d__Bacteria;p__Gemmatimonadota;c__Gemmatimonadetes;o__SG8-23;f__SKRI01;g__;s__	0.752941	Scaffold	1962908	SAMN12830834	metagenomic assembly	missing	fossil metagenome	dinosaur fossil bone	Dino_bin9	50.75 N 111.40 W	Canada:Albert	Other
GCA_009692105.1	†	Ⱡ	-	88.41	4.4	0	1.75207	66.381	61	1619	d__Bacteria;p__Gemmatimonadota;c__Gemmatimonadetes;o__SG8-23;f__UBA6960;g__;s__	0.826888	Contig	2026742	SAMN10915760	metagenomic assembly	missing	freshwater metagenome	freshwater	Baikal-deep-G154	51.787400 N 104.939100 E	Russia: Lake Baikal	freshwater/sediments
GCA_009692185.1	†	Ⱡ	-	98.9	1.1	0	2.62921	66.4208	30	2619	d__Bacteria;p__Gemmatimonadota;c__Gemmatimonadetes;o__Gemmatimonadales;f__GWC2-71-9;g__;s__	0.811992	Contig	2026742	SAMN10915761	metagenomic assembly	missing	freshwater metagenome	freshwater	Baikal-deep-G155	51.787400 N 104.939100 E	Russia: Lake Baikal	freshwater/sediments
GCA_009692205.1	†	Ⱡ	-	98.35	4.4	0	2.6522	68.156	61	2712	d__Bacteria;p__Gemmatimonadota;c__Gemmatimonadetes;o__SG8-23;f__UBA6960;g__UBA2982;s__	0.886369	Contig	2026742	SAMN10915759	metagenomic assembly	missing	freshwater metagenome	freshwater	Baikal-deep-G153	51.787400 N 104.939100 E	Russia: Lake Baikal	freshwater/sediments
GCA_009836005.1	†	Ⱡ	-	95.54	3.3	0	3.64683	69.441	114	3087	d__Bacteria;p__Gemmatimonadota;c__Gemmatimonadetes;o__;f__;g__;s__	0.559667	Scaffold	2448054	SAMN12598469	metagenomic assembly	missing	sponge metagenome	missing	SB0668_bin_12	18.49 S 147.38 E	Australia: Great Barrier Reef	Marine water/sediments/animals
GCA_009840215.1	†	Ⱡ	-	95.05	3.3	0	4.16058	67.4298	370	3533	d__Bacteria;p__Gemmatimonadota;c__Gemmatimonadetes;o__SG8-23;f__UBA6960;g__Bin94;s__	0.916984	Scaffold	2026742	SAMN12598257	metagenomic assembly	missing	sponge metagenome	missing	SB0662_bin_23	18.49 S 147.38 E	Australia: Great Barrier Reef	Marine water/sediments/animals
GCA_009841005.1	†	Ⱡ	-	95.6	3.36	0	3.20192	69.0319	158	2770	d__Bacteria;p__Gemmatimonadota;c__Gemmatimonadetes;o__;f__;g__;s__	0.558646	Scaffold	2448054	SAMN12598220	metagenomic assembly	missing	sponge metagenome	missing	SB0661_bin_41	18.49 S 147.38 E	Australia: Great Barrier Reef	Marine water/sediments/animals
GCA_009841015.1	†	Ⱡ	-	94.44	3.3	0	3.85472	69.1063	219	3332	d__Bacteria;p__Gemmatimonadota;c__Gemmatimonadetes;o__;f__;g__;s__	0.560402	Scaffold	2448054	SAMN12598219	metagenomic assembly	missing	sponge metagenome	missing	SB0661_bin_40	18.49 S 147.38 E	Australia: Great Barrier Reef	Marine water/sediments/animals
GCA_009841165.1	†	Ⱡ	-	96.7	4.4	0	4.231	67.3428	239	3589	d__Bacteria;p__Gemmatimonadota;c__Gemmatimonadetes;o__SG8-23;f__UBA6960;g__Bin94;s__	0.904377	Scaffold	2026742	SAMN12598211	metagenomic assembly	missing	sponge metagenome	missing	SB0661_bin_33	18.49 S 147.38 E	Australia: Great Barrier Reef	Marine water/sediments/animals
GCA_009841475.1	†	Ⱡ	-	97.8	3.3	0	4.13578	67.8395	369	3697	d__Bacteria;p__Gemmatimonadota;c__Gemmatimonadetes;o__SG8-23;f__UBA6960;g__Bin94;s__	0.905877	Scaffold	2026742	SAMN12598196	metagenomic assembly	missing	sponge metagenome	missing	SB0661_bin_2	18.49 S 147.38 E	Australia: Great Barrier Reef	Marine water/sediments/animals
GCA_009842845.1	†	Ⱡ	-	60.92	2.2	50	3.63158	67.4834	463	2236	d__Bacteria;p__Gemmatimonadota;c__Gemmatimonadetes;o__SG8-23;f__UBA6960;g__Bin94;s__	0.897394	Scaffold	2026742	SAMN12598684	metagenomic assembly	missing	sponge metagenome	missing	SB0676_bin_36	18.49 S 147.38 E	Australia: Great Barrier Reef	Marine water/sediments/animals
GCA_009844885.1	†	Ⱡ	-	94.51	3.85	0	4.98756	66.9218	395	4296	d__Bacteria;p__Gemmatimonadota;c__Gemmatimonadetes;o__SG8-23;f__UBA6960;g__Bin94;s__	0.915887	Scaffold	2026742	SAMN12598583	metagenomic assembly	missing	sponge metagenome	missing	SB0672_bin_21	18.49 S 147.38 E	Australia: Great Barrier Reef	Marine water/sediments/animals
GCA_009845855.1	†	Ⱡ	-	95.54	3.3	0	3.70567	68.8375	120	3156	d__Bacteria;p__Gemmatimonadota;c__Gemmatimonadetes;o__;f__;g__;s__	0.558876	Scaffold	2448054	SAMN12598534	metagenomic assembly	missing	sponge metagenome	missing	SB0670_bin_18	18.49 S 147.38 E	Australia: Great Barrier Reef	Marine water/sediments/animals
GCA_011055965.1	†	Ⱡ	-	95.6	3.3	0	2.11008	70.5109	19	2041	d__Bacteria;p__Gemmatimonadota;c__Gemmatimonadetes;o__SG8-23;f__SKRI01;g__;s__	0.728726	Scaffold	2026742	SAMN09639255	metagenomic assembly	missing	sediment metagenome	hot spring sediment	SpSt-187	49.9543 N 116.5155 W	Canada: British Columbia	freshwater/sediments
GCA_011525845.1	†	Ⱡ	-	97.8	2.2	0	3.5818	71.3763	25	3190	d__Bacteria;p__Gemmatimonadota;c__Gemmatimonadetes;o__Gemmatimonadales;f__Gemmatimonadaceae;g__Fen-1231;s__	0.879686	Contig	2026741	SAMN13738150	metagenomic assembly	missing	bioreactor metagenome	anammox sludge	GEM1	31.5 N 121.42 E	China: Shanghai	sludge or wastewater
GCA_011772755.1	†	Ⱡ	-	84.39	3.3	0	4.86279	64.7121	351	3783	d__Bacteria;p__Gemmatimonadota;c__Gemmatimonadetes;o__Gemmatimonadales;f__GWC2-71-9;g__;s__	0.825274	Scaffold	2448054	SAMN13684431	metagenomic assembly	missing	marine sediment metagenome	Pelagic sediment	CS3-C064	21.5 N 72.5 E	India: Gulf of Khambhat	Marine water/sediments/animals
GCA_011774835.1	†	Ⱡ	-	91.54	4.4	0	3.93492	66.7483	149	3376	d__Bacteria;p__Gemmatimonadota;c__Gemmatimonadetes;o__;f__;g__;s__	0.553843	Scaffold	2026742	SAMN13684321	metagenomic assembly	missing	marine sediment metagenome	Pelagic sediment	KS3-K002	22.6 N 69.5 E	India: Gulf of Kutch	Marine water/sediments/animals
GCA_011775655.1	†	Ⱡ	-	73.88	0	0	5.01366	71.6718	985	3801	d__Bacteria;p__Gemmatimonadota;c__Gemmatimonadetes;o__SG8-23;f__UBA6960;g__;s__	0.763524	Scaffold	2026742	SAMN13684279	metagenomic assembly	missing	marine sediment metagenome	Pelagic sediment	CS4-K037	22.6 N 69.5 E	India: Gulf of Kutch	Marine water/sediments/animals
GCA_012026705.1	†	Ⱡ	-	77.27	3.3	0	4.46819	71.0154	1048	3550	d__Bacteria;p__Gemmatimonadota;c__Gemmatimonadetes;o__SG8-23;f__UBA6960;g__SZUA-318;s__	0.85524	Contig	2026742	SAMN10872755	Bioreactor_metagenome	missing	bioreactor metagenome	AOM-Mn bioreactor day 314	MnB_7	27.500186 S 153.013529 E	Australia: Brisbane, QLD, University of Queensland	sludge or wastewater
GCA_012027055.1	†	Ⱡ	-	83.72	4.58	0	4.17771	70.442	481	3289	d__Bacteria;p__Gemmatimonadota;c__Gemmatimonadetes;o__SG8-23;f__RSA9;g__;s__	0.753684	Scaffold	2026742	SAMN10872761	Bioreactor_metagenome	missing	bioreactor metagenome	AOM-Mn bioreactor day 314	MnB_13	27.500186 S 153.013529 E	Australia: Brisbane, QLD, University of Queensland	sludge or wastewater
GCA_012267435.1	†	Ⱡ	-	69.78	2.2	0	2.8224	68.9603	236	1804	d__Bacteria;p__Gemmatimonadota;c__Gemmatimonadetes;o__SG8-23;f__UBA6960;g__BD2-11;s__	0.963739	Scaffold	2026742	SAMN12097973	Metagenome Assembled Genome	missing	coral reef metagenome	missing	Plut_88863	18.5446 S 146.4881 E	Australia: Orpheus Island	Marine water/sediments/animals
GCA_012267505.1	†	Ⱡ	-	89.19	3.85	0	3.56482	68.3912	318	2979	d__Bacteria;p__Gemmatimonadota;c__Gemmatimonadetes;o__SG8-23;f__UBA6960;g__;s__	0.827915	Scaffold	2026742	SAMN12097972	Metagenome Assembled Genome	missing	coral reef metagenome	missing	Plut_88859	18.5446 S 146.4881 E	Australia: Orpheus Island	Marine water/sediments/animals
GCA_012270965.1	†	Ⱡ	-	90.05	3.3	0	3.82989	68.9558	99	3185	d__Bacteria;p__Gemmatimonadota;c__Gemmatimonadetes;o__;f__;g__;s__	0.55897	Scaffold	2026742	SAMN12097974	Metagenome Assembled Genome	missing	coral reef metagenome	missing	Plut_88886	18.5446 S 146.4881 E	Australia: Orpheus Island	Marine water/sediments/animals
GCA_012959595.1	†	Ⱡ	-	79.79	3.3	0	2.44318	45.83	242	1884	d__Bacteria;p__Gemmatimonadota;c__Gemmatimonadetes;o__SG8-23;f__UBA6960;g__GCA-2718595;s__	0.953602	Scaffold	2026742	SAMN10967673	metagenomic assembly	missing	marine metagenome	Guaymas Basin Hydrothermal plume metagenome	UWMA-0339	27.5158333333333 N 111.425 W	USA:Guaymas Basin	Marine water/sediments/animals
GCA_012960225.1	†	Ⱡ	-	93.34	3.3	33.33	2.71806	52.7758	57	2340	d__Bacteria;p__Gemmatimonadota;c__Gemmatimonadetes;o__SG8-23;f__UBA6960;g__UBA887;s__	0.985225	Scaffold	2026742	SAMN10967643	metagenomic assembly	missing	marine metagenome	Guaymas Basin Hydrothermal plume metagenome	UWMA-0308	27.5158333333333 N 111.425 W	USA:Guaymas Basin	Marine water/sediments/animals
GCA_013002875.1	†	Ⱡ	-	67.58	4.08	71.43	6.15942	66.2303	952	3972	d__Bacteria;p__Gemmatimonadota;c__Gemmatimonadetes;o__SG8-23;f__UBA6960;g__;s__	0.840744	Contig	2026742	SAMN14260544	metagenomic assembly	missing	beach sand metagenome	Beach sand	SS_bin_82	37.85 S 144.95 E	Australia: Middle Park Beach, Port Phillip Bay	Marine water/sediments/animals
GCA_013002885.1	†	Ⱡ	-	83.52	3.3	33.33	4.64437	65.8774	156	3546	d__Bacteria;p__Gemmatimonadota;c__Gemmatimonadetes;o__SG8-23;f__UBA6960;g__;s__	0.891341	Contig	2026742	SAMN14260543	metagenomic assembly	missing	beach sand metagenome	Beach sand	SS_bin_81	37.85 S 144.95 E	Australia: Middle Park Beach, Port Phillip Bay	Marine water/sediments/animals
GCA_013003805.1	†	Ⱡ	-	86.68	2.65	50	3.40145	63.8115	622	3130	d__Bacteria;p__Gemmatimonadota;c__Gemmatimonadetes;o__Gemmatimonadales;f__GWC2-71-9;g__;s__	0.819008	Contig	2448054	SAMN14260455	metagenomic assembly	missing	beach sand metagenome	Beach sand	DS_bin_5	37.85 S 144.95 E	Australia: Middle Park Beach, Port Phillip Bay	Marine water/sediments/animals
GCA_013140635.1	†	Ⱡ	-	92.31	2.75	0	4.02572	66.3925	349	3650	d__Bacteria;p__Gemmatimonadota;c__Gemmatimonadetes;o__Gemmatimonadales;f__GWC2-71-9;g__;s__	0.831005	Contig	2448054	SAMN14539135	metagenomic assembly	missing	drinking water metagenome	Wall biofilm	WB-IL-12	not applicable	Netherlands	freshwater/sediments
GCA_013360595.1	†	Ⱡ	-	73.23	1.65	0	4.12663	69.2707	568	2990	d__Bacteria;p__Gemmatimonadota;c__Gemmatimonadetes;o__Gemmatimonadales;f__Gemmatimonadaceae;g__SCN-70-22;s__	0.875476	Contig	2026741	SAMN14239036	metagenomic assembly	missing	activated sludge metagenome	partial denitrification and anammox bioreactor	MAG_27	32.0 N 118.7 E	China:NanJing	sludge or wastewater
GCA_013361335.1	†	Ⱡ	-	90.49	2.2	0	4.05665	69.8939	230	3435	d__Bacteria;p__Gemmatimonadota;c__Gemmatimonadetes;o__Gemmatimonadales;f__Gemmatimonadaceae;g__AG11;s__	0.929528	Contig	2026741	SAMN14571755	metagenomic assembly	missing	soil metagenome	biochar-amended oxisol soil plot 8	Bin8.6	21.5416 N 158.0875 W	USA: Poamoho, Hawaii	Soil
GCA_013361745.1	†	Ⱡ	-	73.42	2.2	33.33	3.95823	69.5343	619	2901	d__Bacteria;p__Gemmatimonadota;c__Gemmatimonadetes;o__Gemmatimonadales;f__Gemmatimonadaceae;g__;s__	0.808137	Contig	2026741	SAMN14571734	metagenomic assembly	missing	soil metagenome	control oxisol soil plot 6	Bin6.2	21.5416 N 158.0875 W	USA: Poamoho, Hawaii	Soil
GCA_013361935.1	†	Ⱡ	-	91.97	2.75	0	4.27902	70.2013	228	3753	d__Bacteria;p__Gemmatimonadota;c__Gemmatimonadetes;o__Gemmatimonadales;f__Gemmatimonadaceae;g__;s__	0.807704	Contig	2026741	SAMN14571724	metagenomic assembly	missing	soil metagenome	control oxisol soil plot 5	Bin5.19	21.5416 N 158.0875 W	USA: Poamoho, Hawaii	Soil
GCA_013694695.1	†	Ⱡ	-	94.51	2.75	0	2.8877	66.5051	195	2727	d__Bacteria;p__Gemmatimonadota;c__Gemmatimonadetes;o__Gemmatimonadales;f__GWC2-71-9;g__Palsa-1233;s__	0.905658	Contig	2448054	SAMN15052176	metagenomic assembly	missing	soil metagenome	mineral soil	MGR_bin293	not applicable	Antarctica: Mackay Glacier regions	Soil
GCA_013694785.1	†	Ⱡ	-	65.38	4.4	0	4.7591	68.6285	559	3005	d__Bacteria;p__Gemmatimonadota;c__Gemmatimonadetes;o__SG8-23;f__SKRI01;g__;s__	0.756725	Contig	2026742	SAMN15052172	metagenomic assembly	missing	soil metagenome	mineral soil	MGR_bin289	not applicable	Antarctica: Mackay Glacier regions	Soil
GCA_013696125.1	†	Ⱡ	-	51.9	1.72	100	4.90631	68.0318	661	2704	d__Bacteria;p__Gemmatimonadota;c__Gemmatimonadetes;o__Gemmatimonadales;f__GWC2-71-9;g__;s__	0.82168	Contig	2448054	SAMN15052104	metagenomic assembly	missing	soil metagenome	mineral soil	MGR_bin221	not applicable	Antarctica: Mackay Glacier regions	Soil
GCA_013696865.1	†	Ⱡ	-	68.28	0	0	2.35289	64.5746	369	1698	d__Bacteria;p__Gemmatimonadota;c__Gemmatimonadetes;o__SG8-23;f__SKRI01;g__;s__	0.767568	Contig	2026742	SAMN15052067	metagenomic assembly	missing	soil metagenome	mineral soil	MGR_bin184	not applicable	Antarctica: Mackay Glacier regions	Soil
GCA_013697425.1	†	Ⱡ	-	60.36	1.1	0	2.96227	67.7961	462	1911	d__Bacteria;p__Gemmatimonadota;c__Gemmatimonadetes;o__Gemmatimonadales;f__GWC2-71-9;g__;s__	0.821373	Contig	2448054	SAMN15052046	metagenomic assembly	missing	soil metagenome	mineral soil	MGR_bin163	not applicable	Antarctica: Mackay Glacier regions	Soil
GCA_013697765.1	†	Ⱡ	-	50.83	3.56	66.67	5.95966	64.0595	930	3320	d__Bacteria;p__Gemmatimonadota;c__Gemmatimonadetes;o__SG8-23;f__SKRI01;g__;s__	0.761297	Contig	2026742	SAMN15052028	metagenomic assembly	missing	soil metagenome	mineral soil	MGR_bin145	not applicable	Antarctica: Mackay Glacier regions	Soil
GCA_013697785.1	†	Ⱡ	-	98.9	2.3	0	3.76948	65.0951	169	3669	d__Bacteria;p__Gemmatimonadota;c__Gemmatimonadetes;o__Gemmatimonadales;f__Gemmatimonadaceae;g__FEN-1250;s__	0.963461	Contig	2026741	SAMN15052027	metagenomic assembly	missing	soil metagenome	mineral soil	MGR_bin144	not applicable	Antarctica: Mackay Glacier regions	Soil
GCA_013812605.1	†	Ⱡ	-	51.89	2.2	0	3.65206	67.0313	448	2014	d__Bacteria;p__Gemmatimonadota;c__Gemmatimonadetes;o__Gemmatimonadales;f__GWC2-71-9;g__SPDF01;s__	0.853135	Contig	2448054	SAMN15051948	metagenomic assembly	missing	soil metagenome	mineral soil	MGR_bin65	not applicable	Antarctica: Mackay Glacier regions	Soil
GCA_013812695.1	†	Ⱡ	-	93.21	4.95	40	3.35997	69.5475	447	3175	d__Bacteria;p__Gemmatimonadota;c__Gemmatimonadetes;o__Gemmatimonadales;f__GWC2-71-9;g__SPDF01;s__	0.852986	Contig	2448054	SAMN15051944	metagenomic assembly	missing	soil metagenome	mineral soil	MGR_bin61	not applicable	Antarctica: Mackay Glacier regions	Soil
GCA_013813145.1	†	Ⱡ	-	75.69	2.2	0	3.85641	68.9044	608	2954	d__Bacteria;p__Gemmatimonadota;c__Gemmatimonadetes;o__Gemmatimonadales;f__GWC2-71-9;g__;s__	0.819906	Contig	2448054	SAMN15051923	metagenomic assembly	missing	soil metagenome	mineral soil	MGR_bin40	not applicable	Antarctica: Mackay Glacier regions	Soil
GCA_013813435.1	†	Ⱡ	-	93.92	3.46	60	2.93938	63.7626	255	2792	d__Bacteria;p__Gemmatimonadota;c__Gemmatimonadetes;o__Gemmatimonadales;f__GWC2-71-9;g__;s__	0.811663	Contig	2448054	SAMN15051911	metagenomic assembly	missing	soil metagenome	mineral soil	MGR_bin28	not applicable	Antarctica: Mackay Glacier regions	Soil
GCA_013813605.1	†	Ⱡ	-	77.28	2.95	60	2.67633	63.6595	454	2182	d__Bacteria;p__Gemmatimonadota;c__Gemmatimonadetes;o__Gemmatimonadales;f__Gemmatimonadaceae;g__;s__	0.901818	Contig	2026741	SAMN15051904	metagenomic assembly	missing	soil metagenome	mineral soil	MGR_bin21	not applicable	Antarctica: Mackay Glacier regions	Soil
GCA_013813715.1	†	Ⱡ	-	96.7	2.2	0	3.77631	62.5867	183	3572	d__Bacteria;p__Gemmatimonadota;c__Gemmatimonadetes;o__Gemmatimonadales;f__Gemmatimonadaceae;g__;s__	0.868208	Contig	2026741	SAMN15051898	metagenomic assembly	missing	soil metagenome	mineral soil	MGR_bin15	not applicable	Antarctica: Mackay Glacier regions	Soil
GCA_013816685.1	†	Ⱡ	-	72.53	3.31	80	2.69523	68.5849	372	2061	d__Bacteria;p__Gemmatimonadota;c__Gemmatimonadetes;o__Gemmatimonadales;f__GWC2-71-9;g__SPDF01;s__	0.8528	Scaffold	2448054	SAMN15052236	metagenomic assembly	missing	soil metagenome	mineral soil	MGR_bin345	76.4701 S 161.27 E	Antarctica: Mackay Glacier regions, Mackay Glacier	Soil
GCA_013816695.1	†	Ⱡ	-	63.24	1.72	100	3.38323	57.8102	373	2255	d__Bacteria;p__Gemmatimonadota;c__Gemmatimonadetes;o__Gemmatimonadales;f__Gemmatimonadaceae;g__;s__	0.865329	Scaffold	2026741	SAMN15052238	metagenomic assembly	missing	soil metagenome	mineral soil	MGR_bin347	76.4701 S 161.27 E	Antarctica: Mackay Glacier regions, Mackay Glacier	Soil
GCA_013816705.1	†	Ⱡ	-	73.45	2.2	50	3.81448	67.3113	678	2892	d__Bacteria;p__Gemmatimonadota;c__Gemmatimonadetes;o__Gemmatimonadales;f__Gemmatimonadaceae;g__AG11;s__	0.929713	Scaffold	2026741	SAMN15052237	metagenomic assembly	missing	soil metagenome	mineral soil	MGR_bin346	76.4701 S 161.27 E	Antarctica: Mackay Glacier regions, Mackay Glacier	Soil
GCA_013816855.1	†	Ⱡ	-	93.41	2.2	0	2.58893	60.5289	170	2472	d__Bacteria;p__Gemmatimonadota;c__Gemmatimonadetes;o__Gemmatimonadales;f__Gemmatimonadaceae;g__;s__	0.887015	Scaffold	2026741	SAMN15052232	metagenomic assembly	missing	soil metagenome	mineral soil	MGR_bin341	76.4701 S 161.27 E	Antarctica: Mackay Glacier regions, Mackay Glacier	Soil
GCA_013817305.1	†	Ⱡ	-	90.05	3.98	50	2.72587	64.6728	203	2503	d__Bacteria;p__Gemmatimonadota;c__Gemmatimonadetes;o__Gemmatimonadales;f__Gemmatimonadaceae;g__;s__	0.814886	Scaffold	2026741	SAMN15052211	metagenomic assembly	missing	soil metagenome	mineral soil	MGR_bin320	77.011 S 161.426 E	Antarctica: Mackay Glacier regions, Mount Seuss	Soil
GCA_013817545.1	†	Ⱡ	-	90.94	2.85	25	4.72473	60.7768	601	4373	d__Bacteria;p__Gemmatimonadota;c__Gemmatimonadetes;o__Gemmatimonadales;f__Gemmatimonadaceae;g__;s__	0.791829	Scaffold	2026741	SAMN15052199	metagenomic assembly	missing	soil metagenome	mineral soil	MGR_bin308	77.0138 S 161.428 E	Antarctica: Mackay Glacier regions, Mount Seuss	Soil
GCA_013820855.1	†	Ⱡ	-	91.39	3.85	0	3.67525	69.5304	363	3475	d__Bacteria;p__Gemmatimonadota;c__Gemmatimonadetes;o__Gemmatimonadales;f__GWC2-71-9;g__;s__	0.819514	Scaffold	2448054	SAMN15052338	metagenomic assembly	missing	soil metagenome	mineral soil	MGR_bin447	77.0038 S 162.238 E	Antarctica: Mackay Glacier regions, Flatiron	Soil
GCA_013820915.1	†	Ⱡ	-	89.3	4.6	16.67	5.13184	66.5549	676	4659	d__Bacteria;p__Gemmatimonadota;c__Gemmatimonadetes;o__SG8-23;f__SKRI01;g__;s__	0.765186	Scaffold	2026742	SAMN15052334	metagenomic assembly	missing	soil metagenome	mineral soil	MGR_bin443	77.0038 S 162.238 E	Antarctica: Mackay Glacier regions, Flatiron	Soil
GCA_013820975.1	†	Ⱡ	-	75.58	3.85	0	4.03183	68.6639	684	3128	d__Bacteria;p__Gemmatimonadota;c__Gemmatimonadetes;o__Gemmatimonadales;f__Gemmatimonadaceae;g__AG2;s__	0.858219	Scaffold	2026741	SAMN15052333	metagenomic assembly	missing	soil metagenome	mineral soil	MGR_bin442	77.0038 S 162.238 E	Antarctica: Mackay Glacier regions, Flatiron	Soil
GCA_013822285.1	†	Ⱡ	-	63.47	2.2	0	3.90107	67.9377	402	2511	d__Bacteria;p__Gemmatimonadota;c__Gemmatimonadetes;o__Gemmatimonadales;f__Gemmatimonadaceae;g__Fen-1231;s__	0.881449	Contig	1962908	SAMN08286409	metagenomic assembly	missing	freshwater metagenome	drinking water system-PR	PR.013	40.11 N 88.23 W	USA: Illinois, Champaign	freshwater/sediments
GCA_013822425.1	†	Ⱡ	-	93.41	4.4	0	3.66193	67.7999	207	3314	d__Bacteria;p__Gemmatimonadota;c__Gemmatimonadetes;o__Gemmatimonadales;f__Gemmatimonadaceae;g__Fen-1231;s__	0.87908	Contig	1962908	SAMN08286403	metagenomic assembly	missing	freshwater metagenome	drinking water system-PR	PR.004	40.11 N 88.23 W	USA: Illinois, Champaign	freshwater/sediments
GCA_014192065.1	†	Ⱡ	-	97.8	2.2	0	2.44901	64.7662	16	2108	d__Bacteria;p__Gemmatimonadota;c__Gemmatimonadetes;o__Gemmatimonadales;f__Gemmatimonadaceae;g__Fen-1231;s__	0.903156	Scaffold	2026742	SAMD00166089	metagenomic assembly	missing	missing	missing	LBMAG_Gemmatimonadetes_hypo.bin1	35.2193 N 135.9957 E	Japan:Lake Biwa	freshwater/sediments
GCA_014378185.1	†	Ⱡ	-	73.65	4.4	0	4.7873	65.7253	808	3632	d__Bacteria;p__Gemmatimonadota;c__Gemmatimonadetes;o__Gemmatimonadales;f__Gemmatimonadaceae;g__2013-60CM-65-52;s__	0.930796	Contig	2026741	SAMN14819145	metagenomic assembly	missing	glacier metagenome	glacial surface ice	LF-bin-215	81.566 N 16.363 W	Greenland: the Little Firn glacier in the Knuths Fjeld	freshwater/sediments
GCA_014379705.1	†	Ⱡ	-	67.91	1.65	0	7.30682	67.5051	758	4621	d__Bacteria;p__Gemmatimonadota;c__Gemmatimonadetes;o__Gemmatimonadales;f__Gemmatimonadaceae;g__SCN-70-22;s__	0.904698	Contig	2026741	SAMN14819070	metagenomic assembly	missing	glacier metagenome	glacier surface soil	ES-bin-29	81.567 N 16.358 W	Greenland: the Little Firn glacier in the Knuths Fjeld	Soil
GCA_014533865.1	†	Ⱡ	-	56.59	3.98	66.67	4.44739	71.5182	1135	3094	d__Bacteria;p__Gemmatimonadota;c__Gemmatimonadetes;o__SG8-23;f__SKRI01;g__;s__	0.754165	Contig	2026742	SAMN15929764	metagenomic assembly	missing	soil metagenome	topsoil from arid and minimally vegetated gibber plain	T3-bin8	30.4704 S 137.1363 E	Australia: Roxby Downs	Soil
GCA_015664885.1	†	Ⱡ	-	95.36	3.3	0	4.02019	64.0735	136	3799	d__Bacteria;p__Gemmatimonadota;c__Gemmatimonadetes;o__SG8-23;f__UBA6960;g__UBA1138;s__UBA1138 sp003447875	N/A	Contig	2026742	SAMN09926374	metagenomic assembly	missing	hydrothermal vent metagenome	Hydrothermal Plume	SZUA-1190	18.5465016666667 N 81.7182333333333 W	Atlantic Ocean:Mid Cayman Rise	Marine water/sediments/animals
GCA_016177465.1	†	Ⱡ	-	83.48	2.2	50	2.30494	69.6478	160	1897	d__Bacteria;p__Gemmatimonadota;c__Gemmatimonadetes;o__Gemmatimonadales;f__GWC2-71-9;g__;s__	0.869906	Contig	2026742	SAMN15434412	metagenomic assembly	missing	groundwater metagenome	groundwater	NC_groundwater_93_Ag_S2p5_70_173	37.661915 N 121.114554 W	USA: California, Modesto	freshwater/sediments
GCA_016179225.1	†	Ⱡ	-	63.94	0	0	2.8327	70.0957	154	1729	d__Bacteria;p__Gemmatimonadota;c__Gemmatimonadetes;o__Gemmatimonadales;f__GWC2-71-9;g__;s__	0.849642	Contig	2026742	SAMN15434320	metagenomic assembly	missing	groundwater metagenome	groundwater	NC_groundwater_1_Ag_B-0.1um_70_44	37.661915 N 121.114554 W	USA: California, Modesto	freshwater/sediments
GCA_016180765.1	†	Ⱡ	-	79.37	2.75	66.67	3.49964	68.6501	307	2851	d__Bacteria;p__Gemmatimonadota;c__Gemmatimonadetes;o__Gemmatimonadales;f__GWC2-71-9;g__;s__	0.847496	Scaffold	2026742	SAMN15434553	metagenomic assembly	missing	groundwater metagenome	groundwater	NC_groundwater_234_Ag_S-0.2um_69_9	37.661915 N 121.114554 W	USA: California, Modesto	freshwater/sediments
GCA_016182795.1	†	Ⱡ	-	91.21	2.2	0	3.36296	67.6764	50	2823	d__Bacteria;p__Gemmatimonadota;c__Gemmatimonadetes;o__Gemmatimonadales;f__Gemmatimonadaceae;g__Fen-1231;s__	0.877498	Scaffold	2026742	SAMN15434867	metagenomic assembly	missing	groundwater metagenome	groundwater	NC_groundwater_371_Ag_B-0.1um_67_16	37.661915 N 121.114554 W	USA: California, Modesto	freshwater/sediments
GCA_016191225.1	†	Ⱡ	-	85.71	1.1	0	3.51275	71.6058	23	2681	d__Bacteria;p__Gemmatimonadota;c__Gemmatimonadetes;o__Gemmatimonadales;f__Gemmatimonadaceae;g__Fen-1231;s__	0.857323	Contig	2026742	SAMN15435113	metagenomic assembly	missing	groundwater metagenome	groundwater	NC_groundwater_617_Pr5_B-0.1um_72_35	38.67742 N 122.57119 W	USA: California, Middletown	freshwater/sediments
GCA_016194585.1	†	Ⱡ	-	87.91	2.75	33.33	3.69431	70.074	50	2997	d__Bacteria;p__Gemmatimonadota;c__Gemmatimonadetes;o__Gemmatimonadales;f__Gemmatimonadaceae;g__Fen-1231;s__	0.915297	Contig	2026742	SAMN15435575	metagenomic assembly	missing	groundwater metagenome	groundwater	NC_groundwater_936_Pr1_S-0.2um_70_28	38.66837 N 122.58818 W	USA: California, Calistoga	freshwater/sediments
GCA_016199245.1	†	Ⱡ	-	61.04	1.1	0	4.18794	68.0381	197	2398	d__Bacteria;p__Gemmatimonadota;c__Gemmatimonadetes;o__Gemmatimonadales;f__GWC2-71-9;g__HRBIN33;s__	0.860741	Contig	2026742	SAMN15435730	metagenomic assembly	missing	groundwater metagenome	groundwater	NC_groundwater_1089_Ag_S2p5_68_137	37.661915 N 121.114554 W	USA: California, Modesto	freshwater/sediments
GCA_016200495.1	†	Ⱡ	-	82.14	2.2	0	4.9285	71.853	431	3972	d__Bacteria;p__Gemmatimonadota;c__Gemmatimonadetes;o__Gemmatimonadales;f__Gemmatimonadaceae;g__SCN-70-22;s__	0.858153	Scaffold	2026742	SAMN15435666	metagenomic assembly	missing	groundwater metagenome	groundwater	NC_groundwater_1027_Pr1_S-0.65um_72_9	38.66837 N 122.58818 W	USA: California, Calistoga	freshwater/sediments
GCA_016207385.1	†	Ⱡ	-	58.98	2.26	33.33	4.52832	68.1941	613	2795	d__Bacteria;p__Gemmatimonadota;c__Gemmatimonadetes;o__Gemmatimonadales;f__GWC2-71-9;g__;s__	0.811106	Contig	2026742	SAMN15435953	metagenomic assembly	missing	groundwater metagenome	groundwater	NC_groundwater_1312_Ag_S-0.2um_68_26	37.661915 N 121.114554 W	USA: California, Modesto	freshwater/sediments
GCA_016207445.1	†	Ⱡ	-	86.11	3.49	16.67	3.17446	70.135	388	2684	d__Bacteria;p__Gemmatimonadota;c__Gemmatimonadetes;o__SG8-23;f__RSA9;g__;s__	0.781232	Contig	2026742	SAMN15435954	metagenomic assembly	missing	groundwater metagenome	groundwater	NC_groundwater_1313_Ag_S-0.2um_70_78	37.661915 N 121.114554 W	USA: California, Modesto	freshwater/sediments
GCA_016209885.1	†	Ⱡ	-	94.51	2.2	50	4.29606	68.8957	115	3591	d__Bacteria;p__Gemmatimonadota;c__Gemmatimonadetes;o__SG8-23;f__;g__;s__	0.650634	Contig	2026742	SAMN15436103	metagenomic assembly	missing	groundwater metagenome	groundwater	NC_groundwater_1456_Ag_S-0.65um_69_46	37.661915 N 121.114554 W	USA: California, Modesto	freshwater/sediments
GCA_016209905.1	†	Ⱡ	-	89.28	4.95	0	2.3211	70.9402	225	2133	d__Bacteria;p__Gemmatimonadota;c__Gemmatimonadetes;o__Gemmatimonadales;f__GWC2-71-9;g__;s__	0.833622	Contig	2026742	SAMN15436104	metagenomic assembly	missing	groundwater metagenome	groundwater	NC_groundwater_1457_Ag_S-0.65um_71_46	37.661915 N 121.114554 W	USA: California, Modesto	freshwater/sediments
GCA_016209945.1	†	Ⱡ	-	81.25	0.1	0	2.13076	69.3041	169	1708	d__Bacteria;p__Gemmatimonadota;c__Gemmatimonadetes;o__;f__;g__;s__	0.553648	Contig	2026742	SAMN15436101	metagenomic assembly	missing	groundwater metagenome	groundwater	NC_groundwater_1454_Ag_S-0.65um_69_40	37.661915 N 121.114554 W	USA: California, Modesto	freshwater/sediments
GCA_016209965.1	†	Ⱡ	-	85.71	1.1	0	3.25391	69.4279	354	2732	d__Bacteria;p__Gemmatimonadota;c__Gemmatimonadetes;o__SG8-23;f__RSA9;g__;s__	0.789933	Contig	2026742	SAMN15436102	metagenomic assembly	missing	groundwater metagenome	groundwater	NC_groundwater_1455_Ag_S-0.65um_69_45	37.661915 N 121.114554 W	USA: California, Modesto	freshwater/sediments
GCA_016209985.1	†	Ⱡ	-	88.66	2.2	0	5.12315	65.2464	289	4492	d__Bacteria;p__Gemmatimonadota;c__Gemmatimonadetes;o__Gemmatimonadales;f__GWC2-71-9;g__;s__	0.814319	Contig	2026742	SAMN15436099	metagenomic assembly	missing	groundwater metagenome	groundwater	NC_groundwater_1452_Ag_S-0.65um_65_21	37.661915 N 121.114554 W	USA: California, Modesto	freshwater/sediments
GCA_016209995.1	†	Ⱡ	-	74.76	0	0	4.0191	67.1038	556	2896	d__Bacteria;p__Gemmatimonadota;c__Gemmatimonadetes;o__SG8-23;f__;g__;s__	0.644648	Contig	2026742	SAMN15436100	metagenomic assembly	missing	groundwater metagenome	groundwater	NC_groundwater_1453_Ag_S-0.65um_67_19	37.661915 N 121.114554 W	USA: California, Modesto	freshwater/sediments
GCA_016218305.1	†	Ⱡ	-	85.16	4.5	50	2.25588	69.0425	116	1812	d__Bacteria;p__Gemmatimonadota;c__Gemmatimonadetes;o__Gemmatimonadales;f__Gemmatimonadaceae;g__Fen-1231;s__	0.877016	Contig	2026742	SAMN15436343	metagenomic assembly	missing	groundwater metagenome	groundwater	NC_groundwater_1696_Pr3_B-0.1um_69_25	38.70266 N 122.51889 W	USA: California, Middletown	freshwater/sediments
GCA_016649455.1	†	Ⱡ	-	89.46	1.75	66.67	3.56767	64.9099	658	3090	d__Bacteria;p__Gemmatimonadota;c__Gemmatimonadetes;o__;f__;g__;s__	0.557075	Contig	2026742	SAMN16871464	metagenomic assembly	missing	permafrost metagenome	permafrost sediment	14_8_m_bin36	70.05 N 159.55 E	Russia:Cape Chukochii, East Siberian Sea	Soil
GCA_016649655.1	†	Ⱡ	-	83.37	2.2	0	3.41513	67.2581	916	3087	d__Bacteria;p__Gemmatimonadota;c__Gemmatimonadetes;o__Gemmatimonadales;f__Gemmatimonadaceae;g__FEN-1250;s__	0.942523	Contig	2026741	SAMN16871454	metagenomic assembly	missing	permafrost metagenome	permafrost sediment	5_8_m_bin23	70.05 N 159.55 E	Russia:Cape Chukochii, East Siberian Sea	Soil
GCA_016702955.1	†	Ⱡ	-	98.9	2.38	0	4.90015	71.7366	28	4589	d__Bacteria;p__Gemmatimonadota;c__Gemmatimonadetes;o__Gemmatimonadales;f__GWC2-71-9;g__;s__	0.809051	Contig	2026742	SAMN16425626	metagenomic assembly	missing	activated sludge metagenome	activated sludge from Aved_18-Q3-R54-62	Aved_18-Q3-R54-62_BATAC.843	55.608613 N 12.450537 E	Denmark: Avedore	sludge or wastewater
GCA_016704275.1	†	Ⱡ	-	96.7	1.1	0	3.47916	68.2784	13	3288	d__Bacteria;p__Gemmatimonadota;c__Gemmatimonadetes;o__Gemmatimonadales;f__GWC2-71-9;g__Palsa-1233;s__	0.90648	Contig	2026742	SAMN16425556	metagenomic assembly	missing	activated sludge metagenome	activated sludge from AalW_18-Q3-R10-53	AalW_18-Q3-R10-53_BATAC.41	57.049513 N 9.864788 E	Denmark: Aalborg W	sludge or wastewater
GCA_016704465.1	†	Ⱡ	-	94.74	0	0	6.4479	68.2724	22	5229	d__Bacteria;p__Gemmatimonadota;c__Gemmatimonadetes;o__Gemmatimonadales;f__Gemmatimonadaceae;g__SCN-70-22;s__	0.946731	Contig	2026742	SAMN16425549	metagenomic assembly	missing	activated sludge metagenome	activated sludge from AalW_18-Q3-R10-53	AalW_18-Q3-R10-53_BATAC.281	57.049513 N 9.864788 E	Denmark: Aalborg W	sludge or wastewater
GCA_016712265.1	†	Ⱡ	-	97.8	3.3	66.67	5.88636	67.3673	32	5575	d__Bacteria;p__Gemmatimonadota;c__Gemmatimonadetes;o__Gemmatimonadales;f__Gemmatimonadaceae;g__SCN-70-22;s__	0.901752	Contig	2026742	SAMN16426027	metagenomic assembly	missing	activated sludge metagenome	activated sludge from Fred_18-Q3-R57-64	Fred_18-Q3-R57-64_MAXAC.423	55.552368 N 9.720404 E	Denmark: Fredericia	sludge or wastewater
GCA_016714015.1	†	Ⱡ	-	97.8	2.2	0	4.43978	70.315	15	3947	d__Bacteria;p__Gemmatimonadota;c__Gemmatimonadetes;o__Gemmatimonadales;f__Gemmatimonadaceae;g__Fen-1231;s__	0.879839	Contig	2026742	SAMN16425929	metagenomic assembly	missing	activated sludge metagenome	activated sludge from Fred_18-Q3-R57-64	Fred_18-Q3-R57-64_BAT3C.243	55.552368 N 9.720404 E	Denmark: Fredericia	sludge or wastewater
GCA_016719105.1	†	Ⱡ	-	98.9	1.1	0	6.64995	68.9319	50	5786	d__Bacteria;p__Gemmatimonadota;c__Gemmatimonadetes;o__Gemmatimonadales;f__Gemmatimonadaceae;g__SCN-70-22;s__	0.954834	Contig	2026742	SAMN16426289	metagenomic assembly	missing	activated sludge metagenome	activated sludge from Mari_18-Q3-R65-66	Mari_18-Q3-R65-66_BATAC.295	56.742252 N 10.114475 E	Denmark: Mariagerfjord	sludge or wastewater
GCA_016720805.1	†	Ⱡ	-	97.8	2.2	0	3.50784	68.1331	16	3387	d__Bacteria;p__Gemmatimonadota;c__Gemmatimonadetes;o__Gemmatimonadales;f__GWC2-71-9;g__Palsa-1233;s__	0.908707	Contig	2026742	SAMN16426540	metagenomic assembly	missing	activated sludge metagenome	activated sludge from Vibo_18-Q3-R45-57	Vibo_18-Q3-R45-57_BATAC.481	56.425251 N 9.455198 E	Denmark: Viborg	sludge or wastewater
GCA_016720905.1	†	Ⱡ	-	97.25	2.2	0	5.32966	64.395	39	4860	d__Bacteria;p__Gemmatimonadota;c__Gemmatimonadetes;o__Gemmatimonadales;f__Gemmatimonadaceae;g__;s__	0.917806	Contig	2026741	SAMN16426532	metagenomic assembly	missing	activated sludge metagenome	activated sludge from Vibo_18-Q3-R45-57	Vibo_18-Q3-R45-57_BATAC.273	56.425251 N 9.455198 E	Denmark: Viborg	sludge or wastewater
GCA_016742275.1	†	Ⱡ	-	98.9	3.3	0	4.47303	61.5259	33	4018	d__Bacteria;p__Gemmatimonadota;c__Gemmatimonadetes;o__Gemmatimonadales;f__Gemmatimonadaceae;g__Gemmatimonas;s__	0.976185	Contig	2026741	SAMN15914428	metagenomic assembly	missing	freshwater metagenome	non-axenic (unialgal) sample in BG-11 medium	Desfum bin_9_GBBB01	7.1543 S 47.1500 W	Brazil: Carolina, Maranhao	freshwater/sediments
GCA_016794735.1	†	Ⱡ	-	85.9	2.3	33.33	4.72419	68.5056	906	4009	d__Bacteria;p__Gemmatimonadota;c__Gemmatimonadetes;o__Gemmatimonadales;f__Gemmatimonadaceae;g__SCN-70-22;s__	0.899222	Contig	2026742	SAMN17180950	metagenomic assembly	missing	bioreactor metagenome	bioreactor sludge	new MAG-67	not applicable	China: Nanjing	sludge or wastewater
GCA_016794805.1	†	Ⱡ	-	96.7	3.3	33.33	3.9156	71.0715	377	3659	d__Bacteria;p__Gemmatimonadota;c__Gemmatimonadetes;o__Gemmatimonadales;f__GWC2-71-9;g__;s__	0.807097	Contig	2026742	SAMN17180948	metagenomic assembly	missing	bioreactor metagenome	bioreactor sludge	new MAG-65	not applicable	China: Nanjing	sludge or wastewater
GCA_016794825.1	†	Ⱡ	-	96.09	3.66	25	5.47097	69.6027	994	4971	d__Bacteria;p__Gemmatimonadota;c__Gemmatimonadetes;o__Gemmatimonadales;f__GWC2-71-9;g__;s__	0.833678	Contig	2026742	SAMN17180947	metagenomic assembly	missing	bioreactor metagenome	bioreactor sludge	new MAG-64	not applicable	China: Nanjing	sludge or wastewater
GCA_016871855.1	†	Ⱡ	-	85.71	1.1	0	3.44698	68.6374	159	2722	d__Bacteria;p__Gemmatimonadota;c__Gemmatimonadetes;o__Gemmatimonadales;f__Gemmatimonadaceae;g__Fen-1231;s__	0.876355	Contig	2026742	SAMN10966977	metagenomic assembly	missing	freshwater metagenome	freshwater lake	M_DeepCast_65m_m1_262	6.2556 S 29.5108 E	Tanzania: Lake Tanganyika, Mahale	freshwater/sediments
GCA_016873995.1	†	Ⱡ	-	98.9	4.4	0	3.26829	68.3814	97	3224	d__Bacteria;p__Gemmatimonadota;c__Gemmatimonadetes;o__SG8-23;f__UBA6960;g__UBA2982;s__	0.882948	Contig	2026742	SAMN10966821	metagenomic assembly	missing	freshwater metagenome	freshwater lake	K_Offshore_80m_m2_041	6.2556 S 29.5108 E	Tanzania: Lake Tanganyika, Kigoma	freshwater/sediments
GCA_016874005.1	†	Ⱡ	-	97.37	2.2	0	3.904	67.6546	49	3539	d__Bacteria;p__Gemmatimonadota;c__Gemmatimonadetes;o__Gemmatimonadales;f__GWC2-71-9;g__;s__	0.838055	Contig	2026742	SAMN10966820	metagenomic assembly	missing	freshwater metagenome	freshwater lake	K_Offshore_80m_m1_181	6.2556 S 29.5108 E	Tanzania: Lake Tanganyika, Kigoma	freshwater/sediments
GCA_016874035.1	†	Ⱡ	-	97.8	2.75	0	3.06568	67.7419	191	2824	d__Bacteria;p__Gemmatimonadota;c__Gemmatimonadetes;o__Gemmatimonadales;f__Gemmatimonadaceae;g__Fen-1231;s__	0.892315	Contig	2026742	SAMN10966816	metagenomic assembly	missing	freshwater metagenome	freshwater lake	K_Offshore_120m_m2_038	6.2556 S 29.5108 E	Tanzania: Lake Tanganyika, Kigoma	freshwater/sediments
GCA_016880225.1	†	Ⱡ	-	68.32	3.05	50	3.0885	70.082	307	2183	d__Bacteria;p__Gemmatimonadota;c__Gemmatimonadetes;o__Gemmatimonadales;f__GWC2-71-9;g__AG41;s__	0.949031	Contig	2026742	SAMN16786672	metagenomic assembly	missing	sediment metagenome	sediment from a natural stream that has been contaminated with Hg from upstream sources	EFPC_76	35.97 N 84.36 W	USA: Oak Ridge National Lab East Fork Poplar Creek (EFPC) study site	Other
GCA_017881445.1	†	Ⱡ	-	94.51	4.4	0	4.81271	71.0387	420	4208	d__Bacteria;p__Gemmatimonadota;c__Gemmatimonadetes;o__SG8-23;f__RSA9;g__;s__	0.772135	Contig	2026742	SAMN16072729	metagenomic assembly	missing	permafrost metagenome	permafrost soil	Chersky.3_43	68.6131 N 161.3414 E	Russia: Chersky	Soil
GCA_017881465.1	†	Ⱡ	-	91.76	2.2	0	2.74786	62.3515	198	2509	d__Bacteria;p__Gemmatimonadota;c__Gemmatimonadetes;o__Gemmatimonadales;f__Gemmatimonadaceae;g__UBA4720;s__	0.970899	Contig	2026741	SAMN16072727	metagenomic assembly	missing	permafrost metagenome	permafrost soil	Chersky.7_28	68.6131 N 161.3414 E	Russia: Chersky	Soil
GCA_017881505.1	†	Ⱡ	-	94.51	2.2	50	2.89787	72.4423	289	2660	d__Bacteria;p__Gemmatimonadota;c__Gemmatimonadetes;o__Gemmatimonadales;f__GWC2-71-9;g__;s__	0.83626	Contig	2448054	SAMN16072728	metagenomic assembly	missing	permafrost metagenome	permafrost soil	Chersky.24_23	68.6131 N 161.3414 E	Russia: Chersky	Soil
GCA_017881545.1	†	Ⱡ	-	89.79	3.49	0	3.17957	62.2354	467	2898	d__Bacteria;p__Gemmatimonadota;c__Gemmatimonadetes;o__Gemmatimonadales;f__Gemmatimonadaceae;g__UBA4720;s__	0.970083	Contig	2026741	SAMN16072726	metagenomic assembly	missing	permafrost metagenome	permafrost soil	Chersky.30_11	68.6131 N 161.3414 E	Russia: Chersky	Soil
GCA_017881585.1	†	Ⱡ	-	86.81	2.2	0	3.48482	66.585	240	2799	d__Bacteria;p__Gemmatimonadota;c__Gemmatimonadetes;o__Gemmatimonadales;f__Gemmatimonadaceae;g__Fen-1231;s__	0.991387	Contig	2026741	SAMN16072724	metagenomic assembly	missing	permafrost metagenome	permafrost soil	Chersky.15_25	68.6131 N 161.3414 E	Russia: Chersky	Soil
GCA_017881595.1	†	Ⱡ	-	95.96	2.2	0	3.46126	65.9681	230	3195	d__Bacteria;p__Gemmatimonadota;c__Gemmatimonadetes;o__Gemmatimonadales;f__Gemmatimonadaceae;g__FEN-1250;s__FEN-1250 sp003142495	N/A	Contig	2026741	SAMN16072725	metagenomic assembly	missing	permafrost metagenome	permafrost soil	Chersky.31_36	68.6131 N 161.3414 E	Russia: Chersky	Soil
GCA_017881685.1	†	Ⱡ	-	84.46	4.11	30.43	3.83393	59.2572	341	3268	d__Bacteria;p__Gemmatimonadota;c__Gemmatimonadetes;o__Gemmatimonadales;f__Gemmatimonadaceae;g__;s__	0.865663	Contig	2026741	SAMN16072723	metagenomic assembly	missing	permafrost metagenome	permafrost soil	Chersky_446	68.6131 N 161.3414 E	Russia: Chersky	Soil
GCA_017889745.1	†	Ⱡ	-	70.92	0.63	0	3.91376	68.8558	251	2704	d__Bacteria;p__Gemmatimonadota;c__Gemmatimonadetes;o__Gemmatimonadales;f__GWC2-71-9;g__;s__	0.811117	Scaffold	2026742	SAMN15718036	metagenomic assembly	missing	wetland metagenome	wetland soil	CTSoil_084	41.3777 N 82.5117 W	USA: Ohio, Old Woman Creek delta	Soil
GCA_018676505.1	†	Ⱡ	-	98.84	2.2	0	4.69122	61.3659	287	4366	d__Bacteria;p__Gemmatimonadota;c__Gemmatimonadetes;o__SG8-23;f__UBA6960;g__UBA1138;s__	0.89521	Contig	2448054	SAMN14914080	metagenomic assembly	missing	marine metagenome	hypoxic seawater	SI037_bin159	48.36 N 123.30 W	Canada: Vancouver, Saanich Inlet	Marine water/sediments/animals
GCA_018678395.1	†	Ⱡ	-	88.89	4.6	42.86	4.07722	69.306	705	3454	d__Bacteria;p__Gemmatimonadota;c__Gemmatimonadetes;o__SG8-23;f__UBA6960;g__;s__	0.794369	Contig	2026742	SAMN19246946	metagenomic assembly	missing	beach sand metagenome	Beach sand	IDS-52	37.86 S 144.96 E	Australia: Port Phillip Bay	Marine water/sediments/animals
GCA_018679175.1	†	Ⱡ	-	60.19	4.08	5.88	3.17246	65.02	563	2025	d__Bacteria;p__Gemmatimonadota;c__Gemmatimonadetes;o__;f__;g__;s__	0.551555	Contig	2026742	SAMN19246947	metagenomic assembly	missing	beach sand metagenome	Beach sand	HDS-44	37.86 S 144.96 E	Australia: Port Phillip Bay	Marine water/sediments/animals
GCA_019186945.1	†	Ⱡ	-	96.7	2.2	0	4.00094	64.4099	20	3328	d__Bacteria;p__Gemmatimonadota;c__Gemmatimonadetes;o__Gemmatimonadales;f__Gemmatimonadaceae;g__SCN-70-22;s__	0.885514	Scaffold	2026741	SAMN14438313	metagenomic assembly	missing	bioreactor metagenome	laboratory-scale deammonification bioreactor inoculated with effluent from wastewater treatment plant	Bin_122_2R	43.07 N 89.40 W	USA:Nine Springs Wastewater Treatment Plant, Madison Metropolitan Sewerage District, Dane County, Madison, WI	sludge or wastewater
GCA_019240375.1	†	Ⱡ	-	55.13	0	0	6.28278	71.9883	632	3089	d__Bacteria;p__Gemmatimonadota;c__Gemmatimonadetes;o__SG8-23;f__SKRI01;g__;s__	0.764503	Contig	2026742	SAMN17140621	metagenomic assembly	missing	rhizosphere metagenome	Rhizosphere of Barbacenia macrantha specimens	CP_BM_RX_R8_16	19.2822 S 43.5936 W	Brazil: Minas Gerais	Other
GCA_019246655.1	†	Ⱡ	-	57.43	1.65	0	5.82999	71.2322	1017	3574	d__Bacteria;p__Gemmatimonadota;c__Gemmatimonadetes;o__SG8-23;f__SKRI01;g__;s__	0.749996	Contig	2026742	SAMN17140399	metagenomic assembly	missing	rhizosphere metagenome	Rock nearby Barbacenia macrantha specimens	CP_BM_ER_51	19.2822 S 43.5936 W	Brazil: Minas Gerais	Other
GCA_019347645.1	†	Ⱡ	-	62.93	0	0	2.2637	70.2764	154	1432	d__Bacteria;p__Gemmatimonadota;c__Gemmatimonadetes;o__;f__;g__;s__	0.436693	Contig	2026742	SAMN19107059	metagenomic assembly	missing	soil metagenome	desert regolith	0813_bin4	36.13 N 94.795 E	China	Soil
GCA_019347975.1	†	Ⱡ	-	83.27	3.3	0	4.20533	70.9143	360	3380	d__Bacteria;p__Gemmatimonadota;c__Gemmatimonadetes;o__SG8-23;f__RSA9;g__;s__	0.851081	Scaffold	2026742	SAMN19107042	metagenomic assembly	missing	soil metagenome	desert regolith	0813_bin10	36.13 N 94.795 E	China	Soil
GCA_019347995.1	†	Ⱡ	-	51.88	0	0	5.14327	72.5696	472	2444	d__Bacteria;p__Gemmatimonadota;c__Gemmatimonadetes;o__SG8-23;f__UBA6960;g__;s__	0.809846	Contig	2026742	SAMN19107041	metagenomic assembly	missing	soil metagenome	desert regolith	0813_bin1	36.13 N 94.795 E	China	Soil
GCA_019348215.1	†	Ⱡ	-	51.38	0	0	4.88133	71.1946	783	2775	d__Bacteria;p__Gemmatimonadota;c__Gemmatimonadetes;o__SG8-23;f__SKRI01;g__;s__	0.760882	Scaffold	2026742	SAMN19107030	metagenomic assembly	missing	soil metagenome	desert regolith	0711_bin7	38.338 N 90.802 E	China	Soil
GCA_019348265.1	†	Ⱡ	-	77.21	2.2	0	4.83733	68.1588	591	3679	d__Bacteria;p__Gemmatimonadota;c__Gemmatimonadetes;o__SG8-23;f__SKRI01;g__;s__	0.758079	Contig	2026742	SAMN19107029	metagenomic assembly	missing	soil metagenome	desert regolith	0711_bin6	38.338 N 90.802 E	China	Soil
GCA_019348475.1	†	Ⱡ	-	71.64	2.2	0	5.57151	71.323	504	3855	d__Bacteria;p__Gemmatimonadota;c__Gemmatimonadetes;o__SG8-23;f__SKRI01;g__;s__	0.766074	Scaffold	2026742	SAMN19107017	metagenomic assembly	missing	soil metagenome	desert regolith	0707_bin15	38.08 N 91.108 E	China	Soil
GCA_902805715.1	†	Ⱡ	-	80.82	4.52	16.67	5.75521	70.5143	1147	4972	d__Bacteria;p__Gemmatimonadota;c__Gemmatimonadetes;o__SG8-23;f__SKRI01;g__;s__	0.762601	Contig	203437	SAMEA6526671	missing	missing	missing	Biological soil crust from Avdat LTER, Negev Desert, Israel	missing	missing	Israel	Soil
GCA_902805735.1	†	Ⱡ	-	85.57	4.21	20	6.48996	70.9743	254	5216	d__Bacteria;p__Gemmatimonadota;c__Gemmatimonadetes;o__SG8-23;f__SKRI01;g__;s__	0.749296	Scaffold	203437	SAMEA6526650	missing	missing	missing	Biological soil crust from Avdat LTER, Negev Desert, Israel	missing	missing	Israel	Soil
GCA_902826425.1	†	Ⱡ	-	87.3	3.76	0	5.49199	68.3512	724	4696	d__Bacteria;p__Gemmatimonadota;c__Gemmatimonadetes;o__Gemmatimonadales;f__GWC2-71-9;g__;s__	0.82978	Scaffold	203437	SAMEA6595146	missing	missing	missing	wastewater biofilm	missing	missing	Canada	sludge or wastewater
GCA_902826615.1	†	Ⱡ	-	97.8	2.2	0	5.91917	64.6648	98	5201	d__Bacteria;p__Gemmatimonadota;c__Gemmatimonadetes;o__Gemmatimonadales;f__Gemmatimonadaceae;g__SCN-70-22;s__	0.908637	Scaffold	203437	SAMEA6595143	missing	missing	missing	wastewater biofilm	missing	missing	Canada	sludge or wastewater
GCA_903867045.1	†	Ⱡ	-	97.8	2.2	0	3.21105	62.603	34	2913	d__Bacteria;p__Gemmatimonadota;c__Gemmatimonadetes;o__Gemmatimonadales;f__Gemmatimonadaceae;g__Fen-1231;s__	0.970673	Contig	203437	SAMEA6946982	missing	missing	missing	freshwater	missing	missing	Sweden	freshwater/sediments
GCA_903881495.1	†	Ⱡ	-	56.78	3.85	14.29	2.88616	70.3606	629	1771	d__Bacteria;p__Gemmatimonadota;c__Gemmatimonadetes;o__Gemmatimonadales;f__Gemmatimonadaceae;g__Fen-1231;s__	0.870801	Contig	203437	SAMEA6955566	missing	missing	missing	freshwater	missing	missing	Puerto Rico	freshwater/sediments
GCA_903882685.1	†	Ⱡ	-	76.17	1.28	0	4.46066	68.4831	874	3493	d__Bacteria;p__Gemmatimonadota;c__Gemmatimonadetes;o__Gemmatimonadales;f__Gemmatimonadaceae;g__Fen-1231;s__	0.914971	Contig	203437	SAMEA6954042	missing	missing	missing	freshwater	missing	missing	Sweden	freshwater/sediments
GCA_903937855.1	†	Ⱡ	-	57.99	3.45	33.33	4.13951	66.0567	882	2532	d__Bacteria;p__Gemmatimonadota;c__Gemmatimonadetes;o__Gemmatimonadales;f__Gemmatimonadaceae;g__Gemmatimonas;s__	0.976749	Contig	203437	SAMEA6951461	missing	missing	missing	freshwater	missing	missing	Switzerland	freshwater/sediments
N1_bin180	†	Ⱡ	-	90.11	4.4	0	2.96047	66.2023	191	2363	d__Bacteria;p__Gemmatimonadota;c__Gemmatimonadetes;o__SG8-23;f__UBA6960;g__PXFI01;s__	0.925049	-	-	-	-	-	-	-	-	-	-	Saline soda water/sediments
N1_bin27	†	Ⱡ	-	85.1	3.3	0	3.71442	59.8521	298	3041	d__Bacteria;p__Gemmatimonadota;c__Gemmatimonadetes;o__Gemmatimonadales;f__GWC2-71-9;g__;s__	0.821806	-	-	-	-	-	-	-	-	-	-	Saline soda water/sediments
N4_bin135	†	Ⱡ	-	78.73	4.4	20	2.91964	66.1353	239	2196	d__Bacteria;p__Gemmatimonadota;c__Gemmatimonadetes;o__SG8-23;f__UBA6960;g__;s__	0.828704	-	-	-	-	-	-	-	-	-	-	Saline soda water/sediments
N5_bin261	†	Ⱡ	-	96.64	3.85	0	3.47354	67.7547	189	3130	d__Bacteria;p__Gemmatimonadota;c__Gemmatimonadetes;o__SG8-23;f__UBA6960;g__;s__	0.829049	-	-	-	-	-	-	-	-	-	-	Saline soda water/sediments
RH-20apr16-202	†	Ⱡ	-	96.7	1.1	0	2.90391	63.898	135	2622	d__Bacteria;p__Gemmatimonadota;c__Gemmatimonadetes;o__Gemmatimonadales;f__Gemmatimonadaceae;g__Fen-1231;s__	0.90264	missing	missing	missing	missing	missing	freshwater metagenome	freshwater	RH-20apr16-202	uncertainty	uncertainty	freshwater/sediments
RH-26jul17-212	†	Ⱡ	-	95.6	2.75	0	3.3879	63.9512	244	2954	d__Bacteria;p__Gemmatimonadota;c__Gemmatimonadetes;o__Gemmatimonadales;f__Gemmatimonadaceae;g__Fen-1231;s__	0.909914	missing	missing	missing	missing	missing	freshwater metagenome	freshwater	RH-26jul17-212	uncertainty	uncertainty	freshwater/sediments
TVG05_bin235	†	Ⱡ	-	95.05	4.4	25	2.40425	63.6243	179	2219	d__Bacteria;p__Gemmatimonadota;c__Gemmatimonadetes;o__;f__;g__;s__	0.557961	-	-	-	-	-	-	-	-	-	-	Marine water/sediments/animals
TVG05_bin538	†	Ⱡ	-	80.59	4.4	50	1.92926	58.1792	167	1645	d__Bacteria;p__Gemmatimonadota;c__Gemmatimonadetes;o__Gemmatimonadales;f__GWC2-71-9;g__;s__	0.815702	-	-	-	-	-	-	-	-	-	-	Marine water/sediments/animals
TVG06_bin147	†	Ⱡ	-	76.72	1.72	0	3.90302	63.4347	164	2783	d__Bacteria;p__Gemmatimonadota;c__Gemmatimonadetes;o__SG8-23;f__UBA6960;g__UBA822;s__	0.924216	-	-	-	-	-	-	-	-	-	-	Marine water/sediments/animals
TVG06_bin302	†	Ⱡ	-	82.58	2.2	0	2.96909	66.3489	194	2272	d__Bacteria;p__Gemmatimonadota;c__Gemmatimonadetes;o__SG8-23;f__UBA6960;g__;s__	0.79701	-	-	-	-	-	-	-	-	-	-	Marine water/sediments/animals
TVG06_bin501	†	Ⱡ	-	77.28	2.2	0	3.4934	65.5271	419	2546	d__Bacteria;p__Gemmatimonadota;c__Gemmatimonadetes;o__SG8-23;f__UBA6960;g__UBA6934;s__	0.883623	-	-	-	-	-	-	-	-	-	-	Marine water/sediments/animals
ZH-3nov15-212	†	Ⱡ	-	98.9	3.3	0	2.58543	68.2589	111	2590	d__Bacteria;p__Gemmatimonadota;c__Gemmatimonadetes;o__SG8-23;f__UBA6960;g__UBA2988;s__	0.899757	missing	missing	missing	missing	missing	freshwater metagenome	freshwater	ZH-3nov15-212	uncertainty	uncertainty	freshwater/sediments
ZH-Oct18-bin98	†	Ⱡ	-	92.6	2.3	0	3.59746	67.3235	362	3073	d__Bacteria;p__Gemmatimonadota;c__Gemmatimonadetes;o__Gemmatimonadales;f__Gemmatimonadaceae;g__Fen-1231;s__	0.883199	missing	missing	missing	missing	missing	freshwater metagenome	freshwater	ZH-Oct18-bin98	uncertainty	uncertainty	freshwater/sediments
GCA_002737115.1	†	-	*	55.72	0	0	3.67166	65.5188	89	1825	d__Bacteria;p__Gemmatimonadota;c__Gemmatimonadetes;o__Gemmatimonadales;f__Gemmatimonadaceae;g__Gemmatimonas;s__Gemmatimonas sp002737115	N/A	Contig	2026742	SAMN07460813	metagenomic assembly	missing	lake water metagenome	water samples from two horizons (5 m and 20 m) were filtered through the net (size 27-um) and then filtered through nitrocellulose filters with a pore size of 0.22 um	Baikal-G1	51.7874 N 104.9391 E	Russia: Lake Baikal	freshwater/sediments
GCA_013822035.1	†	-	*	96.7	3.3	0	3.79562	66.0296	83	3309	d__Bacteria;p__Gemmatimonadota;c__Gemmatimonadetes;o__Gemmatimonadales;f__Gemmatimonadaceae;g__Gemmatimonas;s__Gemmatimonas sp002483225	N/A	Contig	1962908	SAMN08286422	metagenomic assembly	missing	freshwater metagenome	drinking water system-WM	WM.3.45	40.12 N 88.22 W	USA: Illinois, Champaign	freshwater/sediments
GCA_017990235.1	†	-	*	83.52	2.45	50	4.49346	72.2703	449	3609	d__Bacteria;p__Gemmatimonadota;c__Gemmatimonadetes;o__Gemmatimonadales;f__GWC2-71-9;g__SPDF01;s__	0.852436	Scaffold	2448054	SAMN18119816	metagenome assembly	missing	wastewater metagenome	wastewater	Go_SlAct_bin_478	51.554117 N 9.916972 E	Germany: Goettingen	sludge or wastewater
GCA_903871085.1	†	-	*	62.64	2.95	60	2.20161	69.8194	495	1473	d__Bacteria;p__Gemmatimonadota;c__Gemmatimonadetes;o__Gemmatimonadales;f__Gemmatimonadaceae;g__Fen-1231;s__	0.876428	Contig	203437	SAMEA6946052	missing	missing	missing	freshwater	missing	missing	Puerto Rico	freshwater/sediments
GCA_903927125.1	†	-	*	93.96	2.33	20	3.46116	65.6038	435	2995	d__Bacteria;p__Gemmatimonadota;c__Gemmatimonadetes;o__Gemmatimonadales;f__Gemmatimonadaceae;g__Gemmatimonas;s__Gemmatimonas sp002737115	N/A	Contig	203437	SAMEA6952462	missing	missing	missing	freshwater	missing	missing	Sweden	freshwater/sediments
CH-Jul18-bin76	†	-	-	89.79	3.5	0	3.1373	68.0967	282	2961	d__Bacteria;p__Gemmatimonadota;c__Gemmatimonadetes;o__SG8-23;f__UBA6960;g__UBA2982;s__	0.888761	missing	missing	missing	missing	missing	freshwater metagenome	freshwater	CH-Jul18-bin76	uncertainty	uncertainty	freshwater/sediments
GCA_001802055.1	†	-	-	56.9	0	0	3.13273	70.9278	176	1900	d__Bacteria;p__Gemmatimonadota;c__Gemmatimonadetes;o__Gemmatimonadales;f__GWC2-71-9;g__;s__	0.836562	Scaffold	1798312	SAMN04316067	missing	missing	subsurface metagenome	Rifle well FP-101 under low O2 conditions; 0.2 micron filter; full assembly	missing	39.5369 N 107.7828 W	USA: Rifle, CO	freshwater/sediments
GCA_001914565.1	†	-	-	62.07	2.76	75	3.55248	69.9958	136	2225	d__Bacteria;p__Gemmatimonadota;c__Gemmatimonadetes;o__Gemmatimonadales;f__GWC2-71-9;g__AG41;s__AG41 sp003220975	N/A	Scaffold	1805207	SAMN04327814	missing	missing	soil metagenome	Soil sample from Angelo meadow plot 2, 20cm depth, 6 days after first rain event (27mm)	missing	39.74 N 123.63 W	USA: Angelo, CA	Soil
GCA_001914615.1	†	-	-	56.03	0	0	3.27716	69.3006	128	1838	d__Bacteria;p__Gemmatimonadota;c__Gemmatimonadetes;o__Gemmatimonadales;f__GWC2-71-9;g__20CM-4-69-16;s__20CM-4-69-16 sp001919865	N/A	Scaffold	1805206	SAMN04327819	missing	missing	soil metagenome	Soil sample from Angelo meadow plot 2, 20cm depth, 6 days after first rain event (27mm)	missing	39.74 N 123.63 W	USA: Angelo, CA	Soil
GCA_002291775.1	†	-	-	60.79	2.3	33.33	2.61029	61.7355	182	1570	d__Bacteria;p__Gemmatimonadota;c__Gemmatimonadetes;o__SG8-23;f__UBA6960;g__UBA822;s__	0.983096	Scaffold	1951098	SAMN06455463	metagenomic assembly	missing	missing	saline water (ENVO:00002010), including plankton (ENVO:xxxxxxxx)	UBA1007	missing	missing	Saline soda water/sediments
GCA_002295725.1	†	-	-	81.34	2.2	0	2.99822	62.1383	309	2393	d__Bacteria;p__Gemmatimonadota;c__Gemmatimonadetes;o__SG8-23;f__UBA6960;g__UBA822;s__UBA822 sp002731735	N/A	Scaffold	1951132	SAMN06450812	metagenomic assembly	missing	missing	saline water (ENVO:00002010), including plankton (ENVO:xxxxxxxx)	UBA822	missing	missing	Saline soda water/sediments
GCA_002313235.1	†	-	-	73.56	2.2	0	2.023	61.6972	114	1499	d__Bacteria;p__Gemmatimonadota;c__Gemmatimonadetes;o__SG8-23;f__UBA6960;g__UBA822;s__	0.976504	Scaffold	1951100	SAMN06457346	metagenomic assembly	missing	missing	saline water (ENVO:00002010), including plankton (ENVO:xxxxxxxx)	UBA1125	missing	missing	Saline soda water/sediments
GCA_002313925.1	†	-	-	79.61	2.2	0	2.88868	52.953	148	2033	d__Bacteria;p__Gemmatimonadota;c__Gemmatimonadetes;o__SG8-23;f__UBA6960;g__UBA887;s__UBA887 sp002313925	N/A	Scaffold	1951099	SAMN06451857	metagenomic assembly	missing	missing	saline water (ENVO:00002010), including plankton (ENVO:xxxxxxxx)	UBA1120	missing	missing	Saline soda water/sediments
GCA_002323355.1	†	-	-	73.06	2.75	0	2.98655	54.9744	277	1989	d__Bacteria;p__Gemmatimonadota;c__Gemmatimonadetes;o__SG8-23;f__UBA6960;g__UBA2589;s__UBA2589 sp002500925	N/A	Scaffold	1951103	SAMN06453423	metagenomic assembly	missing	missing	saline water (ENVO:00002010), including plankton (ENVO:xxxxxxxx)	UBA1525	missing	missing	Saline soda water/sediments
GCA_002348665.1	†	-	-	80.22	3.3	33.33	2.7031	51.5777	224	1914	d__Bacteria;p__Gemmatimonadota;c__Gemmatimonadetes;o__SG8-23;f__UBA6960;g__UBA887;s__UBA887 sp002724575	N/A	Scaffold	1951108	SAMN06452567	metagenomic assembly	missing	missing	saline water (ENVO:00002010), including plankton (ENVO:xxxxxxxx)	UBA2981	missing	missing	Saline soda water/sediments
GCA_002377615.1	†	-	-	91.43	2.2	0	2.07087	45.3207	45	1710	d__Bacteria;p__Gemmatimonadota;c__Gemmatimonadetes;o__SG8-23;f__UBA6960;g__GCA-2718595;s__GCA-2718595 sp002718595	N/A	Scaffold	1951112	SAMN06457115	metagenomic assembly	missing	missing	saline water (ENVO:00002010), including plankton (ENVO:xxxxxxxx)	UBA3497	missing	missing	Saline soda water/sediments
GCA_002450355.1	†	-	-	85.05	3.3	0	2.13026	45.2075	93	1638	d__Bacteria;p__Gemmatimonadota;c__Gemmatimonadetes;o__SG8-23;f__UBA6960;g__GCA-2718595;s__GCA-2718595 sp002718595	N/A	Scaffold	1951126	SAMN06455100	metagenomic assembly	missing	missing	saline water (ENVO:00002010), including plankton (ENVO:xxxxxxxx)	UBA6960	missing	missing	Saline soda water/sediments
GCA_002695705.1	†	-	-	62.83	4.95	40	2.51462	52.7822	134	1435	d__Bacteria;p__Gemmatimonadota;c__Gemmatimonadetes;o__SG8-23;f__UBA6960;g__UBA887;s__UBA887 sp002313925	N/A	Contig	2026742	SAMN07619153	metagenomic assembly	missing	marine metagenome	Eastern Africa Coastal Province	EAC640	missing	Indian Ocean	Marine water/sediments/animals
GCA_002697855.1	†	-	-	77.7	4.4	0	2.32066	54.4635	82	1702	d__Bacteria;p__Gemmatimonadota;c__Gemmatimonadetes;o__SG8-23;f__UBA6960;g__UBA2589;s__UBA2589 sp002348465	N/A	Contig	2026741	SAMN07619147	metagenomic assembly	missing	marine metagenome	North Atlantic Ocean	NAT280	missing	Atlantic Ocean	Marine water/sediments/animals
GCA_002711035.1	†	-	-	62.21	3.3	0	2.99243	61.8834	57	1740	d__Bacteria;p__Gemmatimonadota;c__Gemmatimonadetes;o__SG8-23;f__UBA6960;g__UBA822;s__	0.991421	Contig	2026742	SAMN07619155	metagenomic assembly	missing	marine metagenome	North Atlantic Ocean	NAT196	missing	Atlantic Ocean	Marine water/sediments/animals
GCA_002712565.1	†	-	-	69.5	3.85	0	2.60218	60.7708	52	1713	d__Bacteria;p__Gemmatimonadota;c__Gemmatimonadetes;o__SG8-23;f__UBA6960;g__UBA822;s__UBA822 sp002712565	N/A	Contig	2026742	SAMN07619167	metagenomic assembly	missing	marine metagenome	South Atlantic Ocean	SAT1551	missing	Atlantic Ocean	Marine water/sediments/animals
GCA_003131365.1	†	-	-	83.27	3.3	0	3.76278	62.1015	230	3323	d__Bacteria;p__Gemmatimonadota;c__Gemmatimonadetes;o__Gemmatimonadales;f__Gemmatimonadaceae;g__UBA4720;s__UBA4720 sp003131365	N/A	Scaffold	2026742	SAMN08179511	metagenomic assembly	not applicable	peat metagenome	permafrost active layer soil	palsa_1244	68.3535 N 19.0472 E	Sweden: Stordalen Mire	Soil
GCA_003157535.1	†	-	-	72.41	4.4	75	3.32349	69.9194	342	2604	d__Bacteria;p__Gemmatimonadota;c__Gemmatimonadetes;o__Gemmatimonadales;f__GWC2-71-9;g__Fen-1245;s__Fen-1245 sp003157095	N/A	Scaffold	2026742	SAMN08179573	metagenomic assembly	not applicable	peat metagenome	permafrost active layer soil	fen_1245	68.3533 N 19.0466 E	Sweden: Stordalen Mire	Soil
GCA_003168085.1	†	-	-	83.57	2.2	0	4.2094	66.5844	279	3357	d__Bacteria;p__Gemmatimonadota;c__Gemmatimonadetes;o__Gemmatimonadales;f__Gemmatimonadaceae;g__Fen-1231;s__Fen-1231 sp003171215	N/A	Scaffold	2026742	SAMN08178913	metagenomic assembly	not applicable	peat metagenome	permafrost active layer soil	palsa_1230	68.3535 N 19.0473 E	Sweden: Stordalen Mire	Soil
GCA_003220885.1	†	-	-	83.33	3.66	50	3.36744	60.9048	542	3014	d__Bacteria;p__Gemmatimonadota;c__Gemmatimonadetes;o__Gemmatimonadales;f__Gemmatimonadaceae;g__UBA4720;s__UBA4720 sp003221805	N/A	Scaffold	2026742	SAMN08911905	metagenomic assembly	missing	soil metagenome	meadow soil	AG48	39.74 N 123.63 W	USA: Angelo Coast Range Reserve, CA	Soil
GCA_003221755.1	†	-	-	96.7	3.3	50	3.05683	69.7409	259	2924	d__Bacteria;p__Gemmatimonadota;c__Gemmatimonadetes;o__Gemmatimonadales;f__GWC2-71-9;g__40CM-2-70-7;s__40CM-2-70-7 sp003222205	N/A	Scaffold	2026742	SAMN08911862	metagenomic assembly	missing	soil metagenome	meadow soil	AG5	39.74 N 123.63 W	USA: Angelo Coast Range Reserve, CA	Soil
GCA_003221875.1	†	-	-	69.41	3.49	66.67	3.75016	68.8645	470	2733	d__Bacteria;p__Gemmatimonadota;c__Gemmatimonadetes;o__Gemmatimonadales;f__GWC2-71-9;g__AG41;s__AG41 sp003222085	N/A	Scaffold	2026742	SAMN08911889	metagenomic assembly	missing	soil metagenome	meadow soil	AG32	39.74 N 123.63 W	USA: Angelo Coast Range Reserve, CA	Soil
GCA_003221975.1	†	-	-	65.5	3	0	3.8798	68.9998	326	2698	d__Bacteria;p__Gemmatimonadota;c__Gemmatimonadetes;o__Gemmatimonadales;f__GWC2-71-9;g__AG25;s__AG25 sp003221005	N/A	Scaffold	2026742	SAMN08911882	metagenomic assembly	missing	soil metagenome	meadow soil	AG25	39.74 N 123.63 W	USA: Angelo Coast Range Reserve, CA	Soil
GCA_003223475.1	†	-	-	88.61	2.75	0	3.60778	68.2677	300	3321	d__Bacteria;p__Gemmatimonadota;c__Gemmatimonadetes;o__Gemmatimonadales;f__GWC2-71-9;g__AG41;s__AG41 sp003222035	N/A	Scaffold	2026742	SAMN08911867	metagenomic assembly	missing	soil metagenome	meadow soil	AG10	39.74 N 123.63 W	USA: Angelo Coast Range Reserve, CA	Soil
GCA_003445355.1	†	-	-	60.11	0	0	3.05347	61.5626	283	1895	d__Bacteria;p__Gemmatimonadota;c__Gemmatimonadetes;o__SG8-23;f__UBA6960;g__UBA822;s__UBA822 sp002731735	N/A	Scaffold	2026742	SAMN08017449	metagenomic assembly	missing	missing	marine	UBA9461	missing	not applicable	Marine water/sediments/animals
GCA_003447405.1	†	-	-	59.96	2.2	50	3.59847	61.9356	417	2248	d__Bacteria;p__Gemmatimonadota;c__Gemmatimonadetes;o__SG8-23;f__UBA6960;g__UBA822;s__UBA822 sp002731735	N/A	Scaffold	2026742	SAMN08017540	metagenomic assembly	missing	missing	marine	UBA11797	missing	not applicable	Marine water/sediments/animals
GCA_003486145.1	†	-	-	75.61	4.46	0	2.59114	54.6023	312	1802	d__Bacteria;p__Gemmatimonadota;c__Gemmatimonadetes;o__SG8-23;f__UBA6960;g__UBA2589;s__UBA2589 sp002348465	N/A	Scaffold	2026742	SAMN08018417	metagenomic assembly	missing	missing	marine	UBA8595	missing	not applicable	Marine water/sediments/animals
GCA_007121435.1	†	-	-	79.94	4.4	25	4.00525	65.7023	546	3001	d__Bacteria;p__Gemmatimonadota;c__Gemmatimonadetes;o__SG8-23;f__UBA6960;g__PXFI01;s__PXFI01 sp007121435	N/A	Contig	2026742	SAMN10606024	metagenomic assembly	missing	soda lake metagenome	hypersaline soda lake sediment	CSSed162cmA_216	52.11 N 79.17 E	Russia: Kulunda Steppe	Saline soda water/sediments
GCA_009692115.1	†	-	-	98.84	2.2	0	3.09013	65.6548	23	2993	d__Bacteria;p__Gemmatimonadota;c__Gemmatimonadetes;o__Gemmatimonadales;f__GWC2-71-9;g__;s__	0.83086	Contig	2026742	SAMN10915762	metagenomic assembly	missing	freshwater metagenome	freshwater	Baikal-deep-G156	51.787400 N 104.939100 E	Russia: Lake Baikal	freshwater/sediments
GCA_009835625.1	†	-	-	76.14	4.4	0	4.15611	67.4512	549	3013	d__Bacteria;p__Gemmatimonadota;c__Gemmatimonadetes;o__SG8-23;f__UBA6960;g__Bin94;s__	0.900963	Scaffold	2026742	SAMN12598489	metagenomic assembly	missing	sponge metagenome	missing	SB0668_bin_30	18.49 S 147.38 E	Australia: Great Barrier Reef	Marine water/sediments/animals
GCA_009836275.1	†	-	-	55.42	0	0	3.58634	68.9053	494	1983	d__Bacteria;p__Gemmatimonadota;c__Gemmatimonadetes;o__;f__;g__;s__	0.555133	Scaffold	2448054	SAMN12598456	metagenomic assembly	missing	sponge metagenome	missing	SB0667_bin_25	18.49 S 147.38 E	Australia: Great Barrier Reef	Marine water/sediments/animals
GCA_009836825.1	†	-	-	89.56	2.2	0	3.99307	67.8239	508	3303	d__Bacteria;p__Gemmatimonadota;c__Gemmatimonadetes;o__SG8-23;f__UBA6960;g__Bin94;s__	0.907425	Scaffold	2026742	SAMN12598429	metagenomic assembly	missing	sponge metagenome	missing	SB0666_bin_34	18.49 S 147.38 E	Australia: Great Barrier Reef	Marine water/sediments/animals
GCA_009837975.1	†	-	-	94.51	3.3	0	3.53791	68.8416	159	3011	d__Bacteria;p__Gemmatimonadota;c__Gemmatimonadetes;o__;f__;g__;s__	0.55812	Scaffold	2448054	SAMN12598371	metagenomic assembly	missing	sponge metagenome	missing	SB0665_bin_16	18.49 S 147.38 E	Australia: Great Barrier Reef	Marine water/sediments/animals
GCA_009846385.1	†	-	-	84.55	2.2	0	3.47147	68.9842	424	2799	d__Bacteria;p__Gemmatimonadota;c__Gemmatimonadetes;o__;f__;g__;s__	0.558726	Scaffold	2448054	SAMN12598509	metagenomic assembly	missing	sponge metagenome	missing	SB0669_bin_13	18.49 S 147.38 E	Australia: Great Barrier Reef	Marine water/sediments/animals
GCA_010024675.1	†	-	-	75.06	3.05	0	3.24212	65.8172	886	2695	d__Bacteria;p__Gemmatimonadota;c__Gemmatimonadetes;o__Gemmatimonadales;f__Gemmatimonadaceae;g__Gemmatimonas;s__Gemmatimonas sp002331565	N/A	Contig	2026741	SAMN10223249	metagenomic assembly	missing	freshwater metagenome	water samples from lakes and estuaries along the Chattahoochee River collected between June/2010 and December/2014	WB7_2B_202	missing	USA: Chattahoochee River	freshwater/sediments
GCA_012963225.1	†	-	-	72.09	3.11	75	2.53979	52.8795	398	1655	d__Bacteria;p__Gemmatimonadota;c__Gemmatimonadetes;o__SG8-23;f__UBA6960;g__UBA887;s__UBA887 sp002313925	N/A	Contig	2026742	SAMN10967495	metagenomic assembly	missing	marine metagenome	Dilute Hydrothermal Plume	UWMA-0150	18.3763666666667 N 81.7980833333333 W	Atlantic Ocean:Mid Cayman Rise	Marine water/sediments/animals
GCA_012965305.1	†	-	-	83.2	3.36	66.67	2.48643	55.3713	435	1980	d__Bacteria;p__Gemmatimonadota;c__Gemmatimonadetes;o__SG8-23;f__UBA6960;g__UBA887;s__UBA887 sp002311875	N/A	Scaffold	2026742	SAMN10967403	metagenomic assembly	missing	marine metagenome	Kilo Moana Hydrothermal plume 60m	UWMA-0051	20.0538250333333 S 176.133589383333 W	Pacific Ocean:Lau Basin	Marine water/sediments/animals
GCA_013821255.1	†	-	-	51.22	2.81	100	3.43448	64.3664	592	2077	d__Bacteria;p__Gemmatimonadota;c__Gemmatimonadetes;o__SG8-23;f__SKRI01;g__;s__	0.761547	Scaffold	2026742	SAMN15052321	metagenomic assembly	missing	soil metagenome	mineral soil	MGR_bin430	77.650 S 163.116 E	Antarctica: Mackay Glacier regions, Spalding Pond	Soil
GCA_016186865.1	†	-	-	69.41	0.55	0	3.41898	68.8448	417	2443	d__Bacteria;p__Gemmatimonadota;c__Gemmatimonadetes;o__Gemmatimonadales;f__GWC2-71-9;g__;s__	0.851094	Scaffold	2026742	SAMN15435000	metagenomic assembly	missing	groundwater metagenome	groundwater	NC_groundwater_504_Ag_S-0.1um_69_7	37.661915 N 121.114554 W	USA: California, Modesto	freshwater/sediments
GCA_016187705.1	†	-	-	77.89	2.2	0	3.36528	68.7997	501	2803	d__Bacteria;p__Gemmatimonadota;c__Gemmatimonadetes;o__Gemmatimonadales;f__GWC2-71-9;g__HRBIN33;s__	0.853064	Scaffold	2026742	SAMN15434954	metagenomic assembly	missing	groundwater metagenome	groundwater	NC_groundwater_458_Ag_B-0.1um_69_7	37.661915 N 121.114554 W	USA: California, Modesto	freshwater/sediments
GCA_016192495.1	†	-	-	50.52	2.05	50	2.41798	68.9051	473	1362	d__Bacteria;p__Gemmatimonadota;c__Gemmatimonadetes;o__Gemmatimonadales;f__GWC2-71-9;g__;s__	0.849781	Scaffold	2026742	SAMN15435385	metagenomic assembly	missing	groundwater metagenome	groundwater	NC_groundwater_746_Ag_S-0.65um_69_6	37.661915 N 121.114554 W	USA: California, Modesto	freshwater/sediments
GCA_016702715.1	†	-	-	97.74	2.3	0	6.52105	68.9632	31	5644	d__Bacteria;p__Gemmatimonadota;c__Gemmatimonadetes;o__Gemmatimonadales;f__Gemmatimonadaceae;g__SCN-70-22;s__	0.954757	Contig	2026742	SAMN16425639	metagenomic assembly	missing	activated sludge metagenome	activated sludge from Aved_18-Q3-R54-62	Aved_18-Q3-R54-62_MAXAC.126	55.608613 N 12.450537 E	Denmark: Avedore	sludge or wastewater
GCA_016704625.1	†	-	-	98.9	2.2	0	6.03517	68.9928	15	5181	d__Bacteria;p__Gemmatimonadota;c__Gemmatimonadetes;o__Gemmatimonadales;f__Gemmatimonadaceae;g__SCN-70-22;s__	0.95463	Contig	2026742	SAMN16425538	metagenomic assembly	missing	activated sludge metagenome	activated sludge from AalW_18-Q3-R10-53	AalW_18-Q3-R10-53_BAT3C.461	57.049513 N 9.864788 E	Denmark: Aalborg W	sludge or wastewater
GCA_016705425.1	†	-	-	90.66	1.1	0	6.49389	69.0446	52	5435	d__Bacteria;p__Gemmatimonadota;c__Gemmatimonadetes;o__Gemmatimonadales;f__Gemmatimonadaceae;g__SCN-70-22;s__	0.955668	Contig	2026742	SAMN16425498	metagenomic assembly	missing	activated sludge metagenome	activated sludge from AalE_18-Q3-R2-46	AalE_18-Q3-R2-46_BAT3C.235	57.045161 N 10.045761 E	Denmark: Aalborg E	sludge or wastewater
GCA_016709265.1	†	-	-	97.8	2.38	0	4.61995	71.7322	11	4196	d__Bacteria;p__Gemmatimonadota;c__Gemmatimonadetes;o__Gemmatimonadales;f__GWC2-71-9;g__;s__	0.809065	Contig	2026742	SAMN16425908	metagenomic assembly	missing	activated sludge metagenome	activated sludge from EsbW_18-Q3-R4-48	EsbW_18-Q3-R4-48_MAXAC.089	55.488097 N 8.430505 E	Denmark: Esbjerg W	sludge or wastewater
GCA_016709975.1	†	-	-	96.15	4.4	50	3.57487	68.0771	21	3564	d__Bacteria;p__Gemmatimonadota;c__Gemmatimonadetes;o__Gemmatimonadales;f__GWC2-71-9;g__Palsa-1233;s__	0.908287	Contig	2026742	SAMN16425862	metagenomic assembly	missing	activated sludge metagenome	activated sludge from EsbW_18-Q3-R4-48	EsbW_18-Q3-R4-48_BAT3C.251	55.488097 N 8.430505 E	Denmark: Esbjerg W	sludge or wastewater
GCA_016713015.1	†	-	-	98.9	4.4	50	7.46621	68.7972	65	6960	d__Bacteria;p__Gemmatimonadota;c__Gemmatimonadetes;o__Gemmatimonadales;f__Gemmatimonadaceae;g__SCN-70-22;s__	0.954903	Contig	2026742	SAMN16425984	metagenomic assembly	missing	activated sludge metagenome	activated sludge from Fred_18-Q3-R57-64	Fred_18-Q3-R57-64_BATAC.76	55.552368 N 9.720404 E	Denmark: Fredericia	sludge or wastewater
GCA_016714295.1	†	-	-	98.9	2.75	0	6.49675	69.0055	18	5686	d__Bacteria;p__Gemmatimonadota;c__Gemmatimonadetes;o__Gemmatimonadales;f__Gemmatimonadaceae;g__SCN-70-22;s__	0.954761	Contig	2026742	SAMN16425907	metagenomic assembly	missing	activated sludge metagenome	activated sludge from EsbW_18-Q3-R4-48	EsbW_18-Q3-R4-48_MAXAC.084	55.488097 N 8.430505 E	Denmark: Esbjerg W	sludge or wastewater
GCA_016715665.1	†	-	-	98.9	2.2	0	6.28506	68.9893	32	5520	d__Bacteria;p__Gemmatimonadota;c__Gemmatimonadetes;o__Gemmatimonadales;f__Gemmatimonadaceae;g__SCN-70-22;s__	0.954979	Contig	2026742	SAMN16426258	metagenomic assembly	missing	activated sludge metagenome	activated sludge from Lyne_18-Q3-R50-59	Lyne_18-Q3-R50-59_MAXAC.102	55.695362 N 12.612702 E	Denmark: Lynetten	sludge or wastewater
GCA_016717965.1	†	-	-	95.6	1.1	0	3.42994	68.3455	37	3286	d__Bacteria;p__Gemmatimonadota;c__Gemmatimonadetes;o__Gemmatimonadales;f__GWC2-71-9;g__Palsa-1233;s__	0.905803	Contig	2026742	SAMN16426394	metagenomic assembly	missing	activated sludge metagenome	activated sludge from Rand_18-Q3-R56-63	Rand_18-Q3-R56-63_BAT3C.236	56.453767 N 10.070249 E	Denmark: Randers	sludge or wastewater
GCA_016721935.1	†	-	-	97.8	2.2	0	5.54835	69.0842	9	4762	d__Bacteria;p__Gemmatimonadota;c__Gemmatimonadetes;o__Gemmatimonadales;f__Gemmatimonadaceae;g__SCN-70-22;s__	0.954393	Contig	2026742	SAMN16426462	metagenomic assembly	missing	activated sludge metagenome	activated sludge from Skiv_18-Q3-R9-52	Skiv_18-Q3-R9-52_BAT3C.167	56.565132 N 9.042158 E	Denmark: Skive	sludge or wastewater
GCA_017988395.1	†	-	-	86.26	1.65	50	3.21595	68.2893	275	2741	d__Bacteria;p__Gemmatimonadota;c__Gemmatimonadetes;o__Gemmatimonadales;f__GWC2-71-9;g__Palsa-1233;s__	0.907876	Scaffold	2448054	SAMN18119808	metagenome assembly	missing	wastewater metagenome	wastewater	Go_SlAct_bin_454	51.554117 N 9.916972 E	Germany: Goettingen	sludge or wastewater
GCA_902826755.1	†	-	-	87.3	4.4	0	5.49903	68.4012	672	4591	d__Bacteria;p__Gemmatimonadota;c__Gemmatimonadetes;o__Gemmatimonadales;f__GWC2-71-9;g__;s__	0.831448	Scaffold	203437	SAMEA6595145	missing	missing	missing	wastewater biofilm	missing	missing	Canada	sludge or wastewater
GCA_903902015.1	†	-	-	76.31	4.96	14.29	4.15271	67.2108	915	3295	d__Bacteria;p__Gemmatimonadota;c__Gemmatimonadetes;o__Gemmatimonadales;f__Gemmatimonadaceae;g__Fen-1231;s__	0.886192	Contig	203437	SAMEA6956463	missing	missing	missing	freshwater	missing	missing	Sweden	freshwater/sediments
TH-Jun18-bin156	†	-	-	86.75	3.91	40	2.53481	64.7663	195	2061	d__Bacteria;p__Gemmatimonadota;c__Gemmatimonadetes;o__Gemmatimonadales;f__Gemmatimonadaceae;g__Fen-1231;s__	0.903618	missing	missing	missing	missing	missing	freshwater metagenome	freshwater	TH-Jun18-bin156	uncertainty	uncertainty	freshwater/sediments
ZH-Jul18-bin180	†	-	-	84.25	1.16	50	2.49816	64.7943	219	1937	d__Bacteria;p__Gemmatimonadota;c__Gemmatimonadetes;o__Gemmatimonadales;f__Gemmatimonadaceae;g__Fen-1231;s__	0.905313	missing	missing	missing	missing	missing	freshwater metagenome	freshwater	ZH-Jul18-bin180	uncertainty	uncertainty	freshwater/sediments
GCA_003551025.1	-	-	£	89.01	4.4	0	3.64922	66.8004	436	2915	d__Bacteria;p__Gemmatimonadota;c__Gemmatimonadetes;o__SG8-23;f__UBA6960;g__CSSed11-55;s__CSSed11-55 sp007121775	N/A	Contig	2026742	SAMN08575261	metagenomic assembly	missing	soda lake metagenome	hypersaline soda lake sediment	B1Sed10_37	51.67 N 79.90 E	Russia: Kulunda Steppe	Saline soda water/sediments
GCA_003560065.1	-	-	£	70.07	2.2	0	3.91022	65.7402	225	2383	d__Bacteria;p__Gemmatimonadota;c__Gemmatimonadetes;o__SG8-23;f__UBA6960;g__CSSed11-55;s__CSSed11-55 sp007121555	N/A	Contig	2026742	SAMN08574448	metagenomic assembly	missing	soda lake metagenome	hypersaline soda lake sediment	CSSed10_144	52.11 N 79.17 E	Russia: Kulunda Steppe	Saline soda water/sediments
GCA_003561635.1	-	-	£	84.55	4.95	0	3.84276	67.1509	415	2898	d__Bacteria;p__Gemmatimonadota;c__Gemmatimonadetes;o__SG8-23;f__UBA6960;g__CSSed11-55;s__CSSed11-55 sp007121775	N/A	Contig	2026742	SAMN08574781	metagenomic assembly	missing	soda lake metagenome	hypersaline soda lake sediment	CSSed11_36	52.11 N 79.17 E	Russia: Kulunda Steppe	Saline soda water/sediments
GCA_007120305.1	-	-	£	78.02	4.4	0	2.49303	69.5587	103	1710	d__Bacteria;p__Gemmatimonadota;c__Gemmatimonadetes;o__SG8-23;f__UBA6960;g__SKNW01;s__SKNW01 sp007120305	N/A	Contig	2026742	SAMN10606081	metagenomic assembly	missing	soda lake metagenome	hypersaline soda lake sediment	CSSed162cmA_30R1	52.11 N 79.17 E	Russia: Kulunda Steppe	Saline soda water/sediments
GCA_007121775.1	-	-	£	93.41	4.4	0	3.33629	67.1549	367	2768	d__Bacteria;p__Gemmatimonadota;c__Gemmatimonadetes;o__SG8-23;f__UBA6960;g__CSSed11-55;s__CSSed11-55 sp007121775	N/A	Contig	2026742	SAMN10605979	metagenomic assembly	missing	soda lake metagenome	hypersaline soda lake sediment	CSSed162cmA_121	52.11 N 79.17 E	Russia: Kulunda Steppe	Saline soda water/sediments
GCA_007126575.1	-	-	£	97.8	3.85	25	3.62208	68.2408	205	3177	d__Bacteria;p__Gemmatimonadota;c__Gemmatimonadetes;o__SG8-23;f__UBA6960;g__SLBA01;s__SLBA01 sp007126575	N/A	Contig	2026742	SAMN10607119	metagenomic assembly	missing	soda lake metagenome	hypersaline soda lake sediment	CSSed162cmB_429	52.11 N 79.17 E	Russia: Kulunda Steppe	Saline soda water/sediments
GCA_007128925.1	-	-	£	69.37	3.3	0	2.98943	67.0073	327	1849	d__Bacteria;p__Gemmatimonadota;c__Gemmatimonadetes;o__SG8-23;f__UBA6960;g__CSSed11-55;s__CSSed11-55 sp007121775	N/A	Contig	2026742	SAMN10607002	metagenomic assembly	missing	soda lake metagenome	hypersaline soda lake sediment	CSSed162cmB_204	52.11 N 79.17 E	Russia: Kulunda Steppe	Saline soda water/sediments
GCA_007130945.1	-	-	£	75.37	3.3	0	3.27826	67.1144	351	2169	d__Bacteria;p__Gemmatimonadota;c__Gemmatimonadetes;o__SG8-23;f__UBA6960;g__CSSed11-55;s__CSSed11-55 sp007121775	N/A	Contig	2026742	SAMN10610636	metagenomic assembly	missing	soda lake metagenome	hypersaline soda lake sediment	CSSed165cm_570	52.11 N 79.17 E	Russia: Kulunda Steppe	Saline soda water/sediments
GCA_007131455.1	-	-	£	73.88	2.3	0	3.24331	66.7641	470	2099	d__Bacteria;p__Gemmatimonadota;c__Gemmatimonadetes;o__SG8-23;f__UBA6960;g__CSSed11-55;s__CSSed11-55 sp007121555	N/A	Contig	2026742	SAMN10610615	metagenomic assembly	missing	soda lake metagenome	hypersaline soda lake sediment	CSSed165cm_534	52.11 N 79.17 E	Russia: Kulunda Steppe	Saline soda water/sediments
GCA_018058145.1	-	-	£	84.42	3.48	50	4.69909	72.221	490	3835	d__Bacteria;p__Gemmatimonadota;c__Gemmatimonadetes;o__Gemmatimonadales;f__GWC2-71-9;g__;s__	0.851459	Contig	2448054	SAMN18120591	metagenome assembly	missing	wastewater metagenome	wastewater	Gw_SlAct_bin_234	54.114685 N 13.431538 E	Germany: Greifswald	sludge or wastewater
GCA_903823795.1	-	-	£	87.24	3.91	0	3.45751	65.514	568	2933	d__Bacteria;p__Gemmatimonadota;c__Gemmatimonadetes;o__Gemmatimonadales;f__Gemmatimonadaceae;g__Gemmatimonas;s__Gemmatimonas sp002737115	N/A	Contig	203437	SAMEA6949426	missing	missing	missing	freshwater	missing	missing	Sweden	freshwater/sediments
GCA_903828825.1	-	-	£	93.41	4.95	40	3.08269	64.1024	395	2808	d__Bacteria;p__Gemmatimonadota;c__Gemmatimonadetes;o__Gemmatimonadales;f__Gemmatimonadaceae;g__Fen-1231;s__	0.909604	Contig	203437	SAMEA6956148	missing	missing	missing	freshwater	missing	missing	Sweden	freshwater/sediments
GCA_903870005.1	-	-	£	95.6	3.3	25	3.02005	64.122	271	2740	d__Bacteria;p__Gemmatimonadota;c__Gemmatimonadetes;o__Gemmatimonadales;f__Gemmatimonadaceae;g__Fen-1231;s__	0.911168	Contig	203437	SAMEA6952278	missing	missing	missing	freshwater	missing	missing	Finland	freshwater/sediments
GCA_903877525.1	-	-	£	97.8	3.36	50	3.03286	64.0974	308	2840	d__Bacteria;p__Gemmatimonadota;c__Gemmatimonadetes;o__Gemmatimonadales;f__Gemmatimonadaceae;g__Fen-1231;s__	0.910195	Contig	203437	SAMEA6945027	missing	missing	missing	freshwater	missing	missing	Sweden	freshwater/sediments
GCA_903891885.1	-	-	£	69.39	2.3	0	3.15136	64.1015	676	2208	d__Bacteria;p__Gemmatimonadota;c__Gemmatimonadetes;o__Gemmatimonadales;f__Gemmatimonadaceae;g__Fen-1231;s__	0.919264	Contig	203437	SAMEA6945903	missing	missing	missing	freshwater	missing	missing	Finland	freshwater/sediments
GCA_903900695.1	-	-	£	76.92	2.3	66.67	2.15937	69.7803	478	1692	d__Bacteria;p__Gemmatimonadota;c__Gemmatimonadetes;o__Gemmatimonadales;f__Gemmatimonadaceae;g__Fen-1231;s__	0.872904	Contig	203437	SAMEA6951358	missing	missing	missing	freshwater	missing	missing	Puerto Rico	freshwater/sediments
GCA_903901595.1	-	-	£	97.8	3.85	25	2.97768	64.1081	212	2752	d__Bacteria;p__Gemmatimonadota;c__Gemmatimonadetes;o__Gemmatimonadales;f__Gemmatimonadaceae;g__Fen-1231;s__	0.909944	Contig	203437	SAMEA6950355	missing	missing	missing	freshwater	missing	missing	Finland	freshwater/sediments
GCA_903917095.1	-	-	£	96.7	3.3	33.33	2.98012	64.1111	388	2781	d__Bacteria;p__Gemmatimonadota;c__Gemmatimonadetes;o__Gemmatimonadales;f__Gemmatimonadaceae;g__Fen-1231;s__	0.909726	Contig	203437	SAMEA6954112	missing	missing	missing	freshwater	missing	missing	Sweden	freshwater/sediments
Jr-7aug17-35	-	-	£	90.07	2.2	0	3.18273	64.1484	214	2694	d__Bacteria;p__Gemmatimonadota;c__Gemmatimonadetes;o__Gemmatimonadales;f__Gemmatimonadaceae;g__Fen-1231;s__	0.905404	missing	missing	missing	missing	missing	freshwater metagenome	freshwater	Jr-7aug17-35	uncertainty	uncertainty	freshwater/sediments
N1_bin156	-	-	£	75	0	0	3.59792	69.3863	217	2269	d__Bacteria;p__Gemmatimonadota;c__Gemmatimonadetes;o__SG8-23;f__UBA6960;g__SKNW01;s__	0.987742	-	-	-	-	-	-	-	-	-	-	Saline soda water/sediments
N4_bin48	-	-	£	90.05	2.2	0	3.5004	69.2599	228	2701	d__Bacteria;p__Gemmatimonadota;c__Gemmatimonadetes;o__SG8-23;f__UBA6960;g__SKNW01;s__	0.987119	-	-	-	-	-	-	-	-	-	-	Saline soda water/sediments
RH-15aug16-95	-	-	£	96.7	4.95	40	2.96948	64.0427	156	2713	d__Bacteria;p__Gemmatimonadota;c__Gemmatimonadetes;o__Gemmatimonadales;f__Gemmatimonadaceae;g__Fen-1231;s__	0.911013	missing	missing	missing	missing	missing	freshwater metagenome	freshwater	RH-15aug16-95	uncertainty	uncertainty	freshwater/sediments
RH-18aug17-102	-	-	£	89.56	3.85	50	2.94459	64.224	259	2516	d__Bacteria;p__Gemmatimonadota;c__Gemmatimonadetes;o__Gemmatimonadales;f__Gemmatimonadaceae;g__Fen-1231;s__	0.911764	missing	missing	missing	missing	missing	freshwater metagenome	freshwater	RH-18aug17-102	uncertainty	uncertainty	freshwater/sediments
RH-20apr16-262	-	-	£	71.62	0	0	4.24989	66.1781	453	2719	d__Bacteria;p__Gemmatimonadota;c__Gemmatimonadetes;o__Gemmatimonadales;f__Gemmatimonadaceae;g__;s__	0.918951	missing	missing	missing	missing	missing	freshwater metagenome	freshwater	RH-20apr16-262	uncertainty	uncertainty	freshwater/sediments
RH-23may17-425	-	-	£	85.39	3.3	25	2.8897	64.1918	256	2337	d__Bacteria;p__Gemmatimonadota;c__Gemmatimonadetes;o__Gemmatimonadales;f__Gemmatimonadaceae;g__Fen-1231;s__	0.909701	missing	missing	missing	missing	missing	freshwater metagenome	freshwater	RH-23may17-425	uncertainty	uncertainty	freshwater/sediments
RH-26jul17-234	-	-	£	90.11	3.3	33.33	3.10071	64.1187	234	2644	d__Bacteria;p__Gemmatimonadota;c__Gemmatimonadetes;o__Gemmatimonadales;f__Gemmatimonadaceae;g__Fen-1231;s__	0.910345	missing	missing	missing	missing	missing	freshwater metagenome	freshwater	RH-26jul17-234	uncertainty	uncertainty	freshwater/sediments
RH-27jun17-280	-	-	£	91.21	3.91	40	3.00674	64.0777	248	2607	d__Bacteria;p__Gemmatimonadota;c__Gemmatimonadetes;o__Gemmatimonadales;f__Gemmatimonadaceae;g__Fen-1231;s__	0.910418	missing	missing	missing	missing	missing	freshwater metagenome	freshwater	RH-27jun17-280	uncertainty	uncertainty	freshwater/sediments
RH-9nov16-179	-	-	£	95.24	3.36	50	2.98905	64.1379	176	2627	d__Bacteria;p__Gemmatimonadota;c__Gemmatimonadetes;o__Gemmatimonadales;f__Gemmatimonadaceae;g__Fen-1231;s__	0.911462	missing	missing	missing	missing	missing	freshwater metagenome	freshwater	RH-9nov16-179	uncertainty	uncertainty	freshwater/sediments
ZE-3nov15-170	-	-	£	64.15	1.1	0	2.41388	65.4102	289	1468	d__Bacteria;p__Gemmatimonadota;c__Gemmatimonadetes;o__Gemmatimonadales;f__Gemmatimonadaceae;g__Gemmatimonas;s__Gemmatimonas sp002737115	N/A	missing	missing	missing	missing	missing	freshwater metagenome	freshwater	ZE-3nov15-170	uncertainty	uncertainty	freshwater/sediments
ZE-Oct18-bin162	-	-	£	95.05	1.71	33.33	2.78214	65.5531	342	2477	d__Bacteria;p__Gemmatimonadota;c__Gemmatimonadetes;o__Gemmatimonadales;f__Gemmatimonadaceae;g__Gemmatimonas;s__Gemmatimonas sp002737115	N/A	missing	missing	missing	missing	missing	freshwater metagenome	freshwater	ZE-Oct18-bin162	uncertainty	uncertainty	freshwater/sediments
CH-Jul18-bin33	-	-	-	59.11	2.2	50	2.09302	65.0127	192	1168	d__Bacteria;p__Gemmatimonadota;c__Gemmatimonadetes;o__Gemmatimonadales;f__Gemmatimonadaceae;g__Fen-1231;s__	0.89613	missing	missing	missing	missing	missing	freshwater metagenome	freshwater	CH-Jul18-bin33	uncertainty	uncertainty	freshwater/sediments
CH-Oct18-bin5	-	-	-	84.07	2.81	50	2.34722	64.8517	235	1893	d__Bacteria;p__Gemmatimonadota;c__Gemmatimonadetes;o__Gemmatimonadales;f__Gemmatimonadaceae;g__Fen-1231;s__	0.906098	missing	missing	missing	missing	missing	freshwater metagenome	freshwater	CH-Oct18-bin5	uncertainty	uncertainty	freshwater/sediments
GCA_001914625.1	-	-	-	62.71	4.31	100	4.15286	69.2055	132	2540	d__Bacteria;p__Gemmatimonadota;c__Gemmatimonadetes;o__Gemmatimonadales;f__GWC2-71-9;g__20CM-4-69-16;s__20CM-4-69-16 sp003220795	N/A	Scaffold	1805205	SAMN04327813	missing	missing	soil metagenome	Soil sample from Angelo meadow plot 2, 20cm depth, 6 days after first rain event (27mm)	missing	39.74 N 123.63 W	USA: Angelo, CA	Soil
GCA_001917625.1	-	-	-	64.71	0	0	2.42365	69.8795	104	1518	d__Bacteria;p__Gemmatimonadota;c__Gemmatimonadetes;o__Gemmatimonadales;f__GWC2-71-9;g__13-1-40CM-70-15;s__13-1-40CM-70-15 sp003223415	N/A	Scaffold	1805199	SAMN04327853	missing	missing	soil metagenome	Soil sample from Angelo meadow plot 1, 40cm depth, pre rain	missing	39.74 N 123.63 W	USA: Angelo, CA	Soil
GCA_001918125.1	-	-	-	51.72	4.48	40	4.72595	65.0561	186	2548	d__Bacteria;p__Gemmatimonadota;c__Gemmatimonadetes;o__Gemmatimonadales;f__GWC2-71-9;g__20CM-2-65-7;s__	0.996197	Scaffold	1805190	SAMN04327882	missing	missing	soil metagenome	Soil sample from Angelo meadow plot 1, 40cm depth, 2 days after first rain event (91mm)	missing	39.74 N 123.63 W	USA: Angelo, CA	Soil
GCA_001918555.1	-	-	-	53.45	0	0	2.8651	70.0306	92	1476	d__Bacteria;p__Gemmatimonadota;c__Gemmatimonadetes;o__Gemmatimonadales;f__GWC2-71-9;g__40CM-2-70-7;s__40CM-2-70-7 sp003222205	N/A	Scaffold	1805188	SAMN04328007	missing	missing	soil metagenome	Soil sample from Angelo meadow plot 1, 40cm depth, 6 days after first rain event (27mm)	missing	39.74 N 123.63 W	USA: Angelo, CA	Soil
GCA_001918575.1	-	-	-	70.47	0	0	3.77148	65.8866	128	2604	d__Bacteria;p__Gemmatimonadota;c__Gemmatimonadetes;o__Gemmatimonadales;f__GWC2-71-9;g__20CM-2-65-7;s__20CM-2-65-7 sp003222195	N/A	Scaffold	1805185	SAMN04327993	missing	missing	soil metagenome	Soil sample from Angelo meadow plot 1, 40cm depth, 6 days after first rain event (27mm)	missing	39.74 N 123.63 W	USA: Angelo, CA	Soil
GCA_001918585.1	-	-	-	68.68	1.1	0	2.45142	69.5088	108	1642	d__Bacteria;p__Gemmatimonadota;c__Gemmatimonadetes;o__Gemmatimonadales;f__GWC2-71-9;g__20CM-4-69-16;s__20CM-4-69-16 sp001919865	N/A	Scaffold	1805187	SAMN04328006	missing	missing	soil metagenome	Soil sample from Angelo meadow plot 1, 40cm depth, 6 days after first rain event (27mm)	missing	39.74 N 123.63 W	USA: Angelo, CA	Soil
GCA_001919115.1	-	-	-	69.81	1.65	0	2.26891	70.0731	104	1572	d__Bacteria;p__Gemmatimonadota;c__Gemmatimonadetes;o__Gemmatimonadales;f__GWC2-71-9;g__40CM-2-70-7;s__40CM-2-70-7 sp003222205	N/A	Scaffold	1805183	SAMN04327962	missing	missing	soil metagenome	Soil sample from Angelo meadow plot 1, 40cm depth, 4 days after first rain event (27mm)	missing	39.74 N 123.63 W	USA: Angelo, CA	Soil
GCA_001919895.1	-	-	-	87.36	0	0	3.54569	65.9023	120	3074	d__Bacteria;p__Gemmatimonadota;c__Gemmatimonadetes;o__Gemmatimonadales;f__GWC2-71-9;g__20CM-2-65-7;s__20CM-2-65-7 sp003222195	N/A	Scaffold	1805172	SAMN04327792	missing	missing	soil metagenome	Soil sample from Angelo meadow plot 1, 20cm depth, 2 days after second rain event (91mm)	missing	39.74 N 123.63 W	USA: Angelo, CA	Soil
GCA_001920555.1	-	-	-	62.07	0	0	2.50697	70.118	98	1527	d__Bacteria;p__Gemmatimonadota;c__Gemmatimonadetes;o__Gemmatimonadales;f__GWC2-71-9;g__40CM-2-70-7;s__40CM-2-70-7 sp003222205	N/A	Scaffold	1805170	SAMN04327717	missing	missing	soil metagenome	Soil sample from Angelo meadow plot 1, 20cm depth, 4 days after first rain event (27mm)	missing	39.74 N 123.63 W	USA: Angelo, CA	Soil
GCA_002339385.1	-	-	-	95.54	4.4	0	2.39339	55.0215	150	2086	d__Bacteria;p__Gemmatimonadota;c__Gemmatimonadetes;o__SG8-23;f__UBA6960;g__UBA2589;s__UBA2589 sp002500925	N/A	Scaffold	1951104	SAMN06454291	metagenomic assembly	missing	missing	saline water (ENVO:00002010), including plankton (ENVO:xxxxxxxx)	UBA2589	missing	missing	Saline soda water/sediments
GCA_002377325.1	-	-	-	92.18	4.4	0	2.48115	55.0372	223	2094	d__Bacteria;p__Gemmatimonadota;c__Gemmatimonadetes;o__SG8-23;f__UBA6960;g__UBA2589;s__UBA2589 sp002500925	N/A	Scaffold	1951115	SAMN06455540	metagenomic assembly	missing	missing	saline water (ENVO:00002010), including plankton (ENVO:xxxxxxxx)	UBA3512	missing	missing	Saline soda water/sediments
GCA_002377365.1	-	-	-	82.59	3.3	0	2.34926	45.2655	112	1787	d__Bacteria;p__Gemmatimonadota;c__Gemmatimonadetes;o__SG8-23;f__UBA6960;g__GCA-2718595;s__GCA-2718595 sp002718595	N/A	Scaffold	1951114	SAMN06455543	metagenomic assembly	missing	missing	saline water (ENVO:00002010), including plankton (ENVO:xxxxxxxx)	UBA3511	missing	missing	Saline soda water/sediments
GCA_002377525.1	-	-	-	83.74	3.76	16.67	2.74925	51.6173	161	2047	d__Bacteria;p__Gemmatimonadota;c__Gemmatimonadetes;o__SG8-23;f__UBA6960;g__UBA887;s__UBA887 sp002724575	N/A	Scaffold	1951113	SAMN06450555	metagenomic assembly	missing	missing	saline water (ENVO:00002010), including plankton (ENVO:xxxxxxxx)	UBA3501	missing	missing	Saline soda water/sediments
GCA_002427925.1	-	-	-	75.53	1.16	100	3.64661	61.9465	305	2924	d__Bacteria;p__Gemmatimonadota;c__Gemmatimonadetes;o__Gemmatimonadales;f__Gemmatimonadaceae;g__UBA4720;s__UBA4720 sp003131365	N/A	Scaffold	1951119	SAMN06451130	metagenomic assembly	missing	missing	soil	UBA6027	missing	Canada: Axel Heiberg Island,Nunavut	Soil
GCA_002433735.1	-	-	-	72.63	2.2	50	2.68644	52.648	233	1700	d__Bacteria;p__Gemmatimonadota;c__Gemmatimonadetes;o__SG8-23;f__UBA6960;g__UBA887;s__UBA887 sp002313925	N/A	Scaffold	1951120	SAMN06454201	metagenomic assembly	missing	missing	saline water (ENVO:00002010), including plankton (ENVO:xxxxxxxx)	UBA6588	missing	missing	Saline soda water/sediments
GCA_002450365.1	-	-	-	76.54	4.03	0	2.81438	54.9624	233	1993	d__Bacteria;p__Gemmatimonadota;c__Gemmatimonadetes;o__SG8-23;f__UBA6960;g__UBA2589;s__UBA2589 sp002500925	N/A	Scaffold	1951125	SAMN06450351	metagenomic assembly	missing	missing	saline water (ENVO:00002010), including plankton (ENVO:xxxxxxxx)	UBA6959	missing	missing	Saline soda water/sediments
GCA_002450595.1	-	-	-	86.75	1.1	0	2.13568	45.1204	26	1659	d__Bacteria;p__Gemmatimonadota;c__Gemmatimonadetes;o__SG8-23;f__UBA6960;g__GCA-2718595;s__GCA-2718595 sp002718595	N/A	Scaffold	1951124	SAMN06455347	metagenomic assembly	missing	missing	saline water (ENVO:00002010), including plankton (ENVO:xxxxxxxx)	UBA6943	missing	missing	Saline soda water/sediments
GCA_002450735.1	-	-	-	77.96	4.8	0	1.78253	44.8444	42	1317	d__Bacteria;p__Gemmatimonadota;c__Gemmatimonadetes;o__SG8-23;f__UBA6960;g__UBA6934;s__UBA6934 sp002346625	N/A	Scaffold	1951123	SAMN06450613	metagenomic assembly	missing	missing	saline water (ENVO:00002010), including plankton (ENVO:xxxxxxxx)	UBA6934	missing	missing	Saline soda water/sediments
GCA_002450765.1	-	-	-	91.84	4.4	0	2.41154	54.2233	149	2015	d__Bacteria;p__Gemmatimonadota;c__Gemmatimonadetes;o__SG8-23;f__UBA6960;g__UBA2589;s__UBA2589 sp002348265	N/A	Scaffold	1951122	SAMN06450607	metagenomic assembly	missing	missing	saline water (ENVO:00002010), including plankton (ENVO:xxxxxxxx)	UBA6932	missing	missing	Saline soda water/sediments
GCA_002500905.1	-	-	-	67.27	3.3	0	2.65018	45.5352	85	1615	d__Bacteria;p__Gemmatimonadota;c__Gemmatimonadetes;o__SG8-23;f__UBA6960;g__GCA-2718595;s__GCA-2718595 sp002718595	N/A	Scaffold	1951130	SAMN06452475	metagenomic assembly	missing	missing	saline water (ENVO:00002010), including plankton (ENVO:xxxxxxxx)	UBA7836	missing	missing	Saline soda water/sediments
GCA_002501525.1	-	-	-	87.3	4.95	0	2.56555	55.0245	180	2063	d__Bacteria;p__Gemmatimonadota;c__Gemmatimonadetes;o__SG8-23;f__UBA6960;g__UBA2589;s__UBA2589 sp002500925	N/A	Scaffold	1951128	SAMN06457384	metagenomic assembly	missing	missing	saline water (ENVO:00002010), including plankton (ENVO:xxxxxxxx)	UBA7826	missing	missing	Saline soda water/sediments
GCA_002731735.1	-	-	-	80.16	2.2	0	2.63679	61.7603	145	1996	d__Bacteria;p__Gemmatimonadota;c__Gemmatimonadetes;o__SG8-23;f__UBA6960;g__UBA822;s__UBA822 sp002731735	N/A	Contig	2026742	SAMN07619156	metagenomic assembly	missing	marine metagenome	North Pacific Ocean	NP105	missing	Pacific Ocean	Marine water/sediments/animals
GCA_003131805.1	-	-	-	90.52	3.6	0	3.53569	65.8679	67	3071	d__Bacteria;p__Gemmatimonadota;c__Gemmatimonadetes;o__Gemmatimonadales;f__GWC2-71-9;g__Palsa-1233;s__Palsa-1233 sp003169895	N/A	Scaffold	2026742	SAMN08179503	metagenomic assembly	not applicable	peat metagenome	permafrost active layer soil	palsa_1243	68.3535 N 19.0472 E	Sweden: Stordalen Mire	Soil
GCA_003131825.1	-	-	-	92.01	2.2	0	3.55466	65.8381	101	3153	d__Bacteria;p__Gemmatimonadota;c__Gemmatimonadetes;o__Gemmatimonadales;f__GWC2-71-9;g__Palsa-1233;s__Palsa-1233 sp003169895	N/A	Scaffold	2026742	SAMN08179501	metagenomic assembly	not applicable	peat metagenome	permafrost active layer soil	palsa_1242	68.3535 N 19.0472 E	Sweden: Stordalen Mire	Soil
GCA_003132065.1	-	-	-	81.79	4.4	0	4.31066	66.3168	345	3501	d__Bacteria;p__Gemmatimonadota;c__Gemmatimonadetes;o__Gemmatimonadales;f__Gemmatimonadaceae;g__Fen-1231;s__Fen-1231 sp003171215	N/A	Scaffold	2026742	SAMN08179473	metagenomic assembly	not applicable	peat metagenome	permafrost active layer soil	palsa_1241	68.3535 N 19.0473 E	Sweden: Stordalen Mire	Soil
GCA_003133725.1	-	-	-	87.6	4.76	0	4.52085	66.387	295	3979	d__Bacteria;p__Gemmatimonadota;c__Gemmatimonadetes;o__Gemmatimonadales;f__Gemmatimonadaceae;g__Palsa-1248;s__Palsa-1248 sp003152485	N/A	Scaffold	2026742	SAMN08179407	metagenomic assembly	not applicable	peat metagenome	permafrost active layer soil	palsa_1240	68.3535 N 19.0473 E	Sweden: Stordalen Mire	Soil
GCA_003134685.1	-	-	-	98.9	2.75	0	3.57689	61.5702	16	3420	d__Bacteria;p__Gemmatimonadota;c__Gemmatimonadetes;o__Gemmatimonadales;f__Gemmatimonadaceae;g__UBA4720;s__UBA4720 sp003134685	N/A	Scaffold	2026742	SAMN08179327	metagenomic assembly	not applicable	peat metagenome	permafrost active layer soil	palsa_1239	68.3535 N 19.0471 E	Sweden: Stordalen Mire	Soil
GCA_003134875.1	-	-	-	92.11	2.2	0	3.57337	65.7789	65	3094	d__Bacteria;p__Gemmatimonadota;c__Gemmatimonadetes;o__Gemmatimonadales;f__GWC2-71-9;g__Palsa-1233;s__Palsa-1233 sp003169895	N/A	Scaffold	2026742	SAMN08179307	metagenomic assembly	not applicable	peat metagenome	permafrost active layer soil	palsa_1238	68.3535 N 19.0471 E	Sweden: Stordalen Mire	Soil
GCA_003141175.1	-	-	-	93.47	3.85	0	4.4241	66.3234	170	4008	d__Bacteria;p__Gemmatimonadota;c__Gemmatimonadetes;o__Gemmatimonadales;f__Gemmatimonadaceae;g__Palsa-1248;s__Palsa-1248 sp003152485	N/A	Scaffold	2026742	SAMN08180171	metagenomic assembly	not applicable	peat metagenome	permafrost active layer soil	palsa_1252	68.3535 N 19.0474 E	Sweden: Stordalen Mire	Soil
GCA_003167595.1	-	-	-	91.91	4.4	0	3.48991	65.7886	143	3141	d__Bacteria;p__Gemmatimonadota;c__Gemmatimonadetes;o__Gemmatimonadales;f__GWC2-71-9;g__Palsa-1233;s__Palsa-1233 sp003169895	N/A	Scaffold	2026742	SAMN08178890	metagenomic assembly	not applicable	peat metagenome	permafrost active layer soil	palsa_1229	68.3535 N 19.0471 E	Sweden: Stordalen Mire	Soil
GCA_003169745.1	-	-	-	88.78	3.3	0	3.62046	65.7458	172	3206	d__Bacteria;p__Gemmatimonadota;c__Gemmatimonadetes;o__Gemmatimonadales;f__GWC2-71-9;g__Palsa-1233;s__Palsa-1233 sp003169895	N/A	Scaffold	2026742	SAMN08179114	metagenomic assembly	not applicable	peat metagenome	permafrost active layer soil	palsa_1235	68.3534 N 19.0472 E	Sweden: Stordalen Mire	Soil
GCA_003169955.1	-	-	-	96.7	4.52	0	3.58069	61.5728	51	3421	d__Bacteria;p__Gemmatimonadota;c__Gemmatimonadetes;o__Gemmatimonadales;f__Gemmatimonadaceae;g__UBA4720;s__UBA4720 sp003134685	N/A	Scaffold	2026742	SAMN08179095	metagenomic assembly	not applicable	peat metagenome	permafrost active layer soil	palsa_1232	68.3534 N 19.0472 E	Sweden: Stordalen Mire	Soil
GCA_003170215.1	-	-	-	98.8	3.3	0	3.64998	61.664	45	3530	d__Bacteria;p__Gemmatimonadota;c__Gemmatimonadetes;o__Gemmatimonadales;f__Gemmatimonadaceae;g__UBA4720;s__UBA4720 sp003134685	N/A	Scaffold	2026742	SAMN08179113	metagenomic assembly	not applicable	peat metagenome	permafrost active layer soil	palsa_1234	68.3534 N 19.0472 E	Sweden: Stordalen Mire	Soil
GCA_003220805.1	-	-	-	95.6	4.95	0	3.79524	68.7733	139	3609	d__Bacteria;p__Gemmatimonadota;c__Gemmatimonadetes;o__Gemmatimonadales;f__GWC2-71-9;g__20CM-4-69-16;s__20CM-4-69-16 sp001919865	N/A	Scaffold	2026742	SAMN08911864	metagenomic assembly	missing	soil metagenome	meadow soil	AG7	39.74 N 123.63 W	USA: Angelo Coast Range Reserve, CA	Soil
GCA_003220835.1	-	-	-	91.26	3.3	50	3.30033	60.0153	342	3091	d__Bacteria;p__Gemmatimonadota;c__Gemmatimonadetes;o__Gemmatimonadales;f__Gemmatimonadaceae;g__UBA4720;s__UBA4720 sp003223425	N/A	Scaffold	2026742	SAMN08911863	metagenomic assembly	missing	soil metagenome	meadow soil	AG6	39.74 N 123.63 W	USA: Angelo Coast Range Reserve, CA	Soil
GCA_003220875.1	-	-	-	80.45	3.4	100	3.0801	69.7045	415	2561	d__Bacteria;p__Gemmatimonadota;c__Gemmatimonadetes;o__Gemmatimonadales;f__GWC2-71-9;g__40CM-2-70-7;s__40CM-2-70-7 sp003222205	N/A	Scaffold	2026742	SAMN08911904	metagenomic assembly	missing	soil metagenome	meadow soil	AG47	39.74 N 123.63 W	USA: Angelo Coast Range Reserve, CA	Soil
GCA_003221725.1	-	-	-	79.42	1.1	0	3.15607	69.822	222	2536	d__Bacteria;p__Gemmatimonadota;c__Gemmatimonadetes;o__Gemmatimonadales;f__GWC2-71-9;g__40CM-2-70-7;s__40CM-2-70-7 sp003222205	N/A	Scaffold	2026742	SAMN08911907	metagenomic assembly	missing	soil metagenome	meadow soil	AG50	39.74 N 123.63 W	USA: Angelo Coast Range Reserve, CA	Soil
GCA_003221765.1	-	-	-	93.96	4.4	0	3.02955	69.5327	224	2851	d__Bacteria;p__Gemmatimonadota;c__Gemmatimonadetes;o__Gemmatimonadales;f__GWC2-71-9;g__40CM-2-70-7;s__40CM-2-70-7 sp003222205	N/A	Scaffold	2026742	SAMN08911901	metagenomic assembly	missing	soil metagenome	meadow soil	AG44	39.74 N 123.63 W	USA: Angelo Coast Range Reserve, CA	Soil
GCA_003223495.1	-	-	-	93.33	4.95	50	3.40385	68.8204	250	3260	d__Bacteria;p__Gemmatimonadota;c__Gemmatimonadetes;o__Gemmatimonadales;f__GWC2-71-9;g__AG41;s__AG41 sp003222085	N/A	Scaffold	2026742	SAMN08911858	metagenomic assembly	missing	soil metagenome	meadow soil	AG1	39.74 N 123.63 W	USA: Angelo Coast Range Reserve, CA	Soil
GCA_003246755.1	-	-	-	89.01	1.26	0	3.50006	63.0428	190	2931	d__Bacteria;p__Gemmatimonadota;c__Gemmatimonadetes;o__Gemmatimonadales;f__GWC2-71-9;g__SZUA-320;s__SZUA-320 sp003246755	N/A	Contig	2026742	SAMN09287988	metagenomic assembly	missing	hydrothermal vent metagenome	marine hydrothermal sulfide sediment TVG12	SZUA-440	15.16 S 13.35 W	Atlantic Ocean: Mid-Atlantic Ridge, South	Marine water/sediments/animals
GCA_003447875.1	-	-	-	78.08	2.2	0	4.85667	64.0294	130	3796	d__Bacteria;p__Gemmatimonadota;c__Gemmatimonadetes;o__SG8-23;f__UBA6960;g__UBA1138;s__UBA1138 sp003447875	N/A	Scaffold	2026742	SAMN08017508	metagenomic assembly	missing	missing	hydrothermal vent	UBA9046	missing	not applicable	Marine water/sediments/animals
GCA_003483585.1	-	-	-	62.14	1.1	0	2.9343	54.2591	293	1586	d__Bacteria;p__Gemmatimonadota;c__Gemmatimonadetes;o__SG8-23;f__UBA6960;g__UBA2589;s__UBA2589 sp002348265	N/A	Scaffold	2026742	SAMN08018209	metagenomic assembly	missing	missing	marine	UBA8365	missing	not applicable	Marine water/sediments/animals
GCA_003487585.1	-	-	-	71.78	3.3	0	3.24673	61.9092	332	2307	d__Bacteria;p__Gemmatimonadota;c__Gemmatimonadetes;o__SG8-23;f__UBA6960;g__UBA822;s__UBA822 sp002731735	N/A	Scaffold	2026742	SAMN08018340	metagenomic assembly	missing	missing	marine	UBA11592	missing	not applicable	Marine water/sediments/animals
GCA_003497425.1	-	-	-	84.47	3.36	0	4.80003	64.0906	266	4344	d__Bacteria;p__Gemmatimonadota;c__Gemmatimonadetes;o__SG8-23;f__UBA6960;g__UBA1138;s__UBA1138 sp003447875	N/A	Scaffold	2026742	SAMN08018613	metagenomic assembly	missing	missing	hydrothermal vent	UBA8760	missing	not applicable	Marine water/sediments/animals
GCA_003509705.1	-	-	-	74.75	3.66	0	2.84436	55.0647	303	1919	d__Bacteria;p__Gemmatimonadota;c__Gemmatimonadetes;o__SG8-23;f__UBA6960;g__UBA2589;s__UBA2589 sp002500925	N/A	Scaffold	2026742	SAMN08019272	metagenomic assembly	missing	missing	marine	UBA12360	missing	not applicable	Marine water/sediments/animals
GCA_003513645.1	-	-	-	82.87	4.95	0	2.38456	54.3267	285	1822	d__Bacteria;p__Gemmatimonadota;c__Gemmatimonadetes;o__SG8-23;f__UBA6960;g__UBA2589;s__UBA2589 sp002348265	N/A	Scaffold	2026742	SAMN08019309	metagenomic assembly	missing	missing	marine	UBA11659	missing	not applicable	Marine water/sediments/animals
GCA_003526585.1	-	-	-	70.49	0	0	2.95562	52.6789	247	1832	d__Bacteria;p__Gemmatimonadota;c__Gemmatimonadetes;o__SG8-23;f__UBA6960;g__UBA887;s__UBA887 sp002313925	N/A	Scaffold	2026742	SAMN08020161	metagenomic assembly	missing	missing	marine	UBA9660	missing	not applicable	Marine water/sediments/animals
GCA_003527825.1	-	-	-	66.08	2.2	0	2.79457	51.6555	271	1605	d__Bacteria;p__Gemmatimonadota;c__Gemmatimonadetes;o__SG8-23;f__UBA6960;g__UBA887;s__UBA887 sp002724575	N/A	Scaffold	2026742	SAMN08020184	metagenomic assembly	missing	missing	marine	UBA11667	missing	not applicable	Marine water/sediments/animals
GCA_003529605.1	-	-	-	76.51	4.83	33.33	2.63221	55.0509	318	1881	d__Bacteria;p__Gemmatimonadota;c__Gemmatimonadetes;o__SG8-23;f__UBA6960;g__UBA2589;s__UBA2589 sp002500925	N/A	Scaffold	2026742	SAMN08020148	metagenomic assembly	missing	missing	marine	UBA12215	missing	not applicable	Marine water/sediments/animals
GCA_003533605.1	-	-	-	74.02	3.3	33.33	1.90515	62.4299	202	1540	d__Bacteria;p__Gemmatimonadota;c__Gemmatimonadetes;o__SG8-23;f__UBA6960;g__UBA2988;s__UBA2988 sp002346665	N/A	Scaffold	2026742	SAMN08020394	metagenomic assembly	missing	missing	marine	UBA11671	missing	not applicable	Marine water/sediments/animals
GCA_003539895.1	-	-	-	68.96	1.1	0	2.92774	54.9613	278	1827	d__Bacteria;p__Gemmatimonadota;c__Gemmatimonadetes;o__SG8-23;f__UBA6960;g__UBA2589;s__UBA2589 sp002500925	N/A	Scaffold	2026742	SAMN08019966	metagenomic assembly	missing	missing	marine	UBA11610	missing	not applicable	Marine water/sediments/animals
GCA_003542315.1	-	-	-	74.58	0.37	100	4.05818	61.9678	293	3135	d__Bacteria;p__Gemmatimonadota;c__Gemmatimonadetes;o__Gemmatimonadales;f__Gemmatimonadaceae;g__UBA4720;s__UBA4720 sp003131365	N/A	Scaffold	2026742	SAMN08019886	metagenomic assembly	missing	missing	soil	UBA10902	missing	not applicable	Soil
GCA_003543295.1	-	-	-	82.42	4.4	0	5.08575	64.261	12	3792	d__Bacteria;p__Gemmatimonadota;c__Gemmatimonadetes;o__Gemmatimonadales;f__Gemmatimonadaceae;g__Gemmatimonas;s__Gemmatimonas aurantiaca	N/A	Scaffold	173480	SAMN08019837	metagenomic assembly	missing	missing	metagenome	UBA8844	missing	not applicable	Other
GCA_003545185.1	-	-	-	67.29	3.3	0	2.85448	54.4329	376	1793	d__Bacteria;p__Gemmatimonadota;c__Gemmatimonadetes;o__SG8-23;f__UBA6960;g__UBA2589;s__UBA2589 sp002348265	N/A	Scaffold	2026742	SAMN08019426	metagenomic assembly	missing	missing	marine	UBA9271	missing	not applicable	Marine water/sediments/animals
GCA_003558295.1	-	-	-	87.91	3.3	0	3.5851	65.5918	115	2945	d__Bacteria;p__Gemmatimonadota;c__Gemmatimonadetes;o__SG8-23;f__UBA6960;g__SKKN01;s__SKKN01 sp007121455	N/A	Contig	2026742	SAMN08574519	metagenomic assembly	missing	soda lake metagenome	hypersaline soda lake sediment	CSSed10_258	52.11 N 79.17 E	Russia: Kulunda Steppe	Saline soda water/sediments
GCA_003558615.1	-	-	-	61.19	2.33	25	3.28128	68.5923	484	1944	d__Bacteria;p__Gemmatimonadota;c__Gemmatimonadetes;o__SG8-23;f__UBA6960;g__SLDT01;s__SLDT01 sp007125125	N/A	Contig	2026742	SAMN08574614	metagenomic assembly	missing	soda lake metagenome	hypersaline soda lake sediment	CSSed10_437R1	52.11 N 79.17 E	Russia: Kulunda Steppe	Saline soda water/sediments
GCA_003564555.1	-	-	-	73.08	4.4	25	3.11792	65.8558	218	2130	d__Bacteria;p__Gemmatimonadota;c__Gemmatimonadetes;o__SG8-23;f__UBA6960;g__T3Sed10-66;s__T3Sed10-66 sp003564555	N/A	Contig	2026742	SAMN08575014	metagenomic assembly	missing	soda lake metagenome	hypersaline soda lake sediment	T3Sed10_66	51.66 N 79.79 E	Russia: Kulunda Steppe	Saline soda water/sediments
GCA_007118565.1	-	-	-	94.51	3.66	0	2.97555	68.664	306	2799	d__Bacteria;p__Gemmatimonadota;c__Gemmatimonadetes;o__SG8-23;f__SKRI01;g__SKRI01;s__SKRI01 sp007118565	N/A	Contig	2026742	SAMN10606171	metagenomic assembly	missing	soda lake metagenome	hypersaline soda lake sediment	CSSed162cmA_48	52.11 N 79.17 E	Russia: Kulunda Steppe	Saline soda water/sediments
GCA_007119275.1	-	-	-	75.17	3.3	50	2.84228	65.649	356	2096	d__Bacteria;p__Gemmatimonadota;c__Gemmatimonadetes;o__SG8-23;f__UBA6960;g__SLCK01;s__SLCK01 sp007124095	N/A	Contig	2026742	SAMN10606136	metagenomic assembly	missing	soda lake metagenome	hypersaline soda lake sediment	CSSed162cmA_399	52.11 N 79.17 E	Russia: Kulunda Steppe	Saline soda water/sediments
GCA_007120315.1	-	-	-	92.31	3.3	0	3.39277	66.5997	265	2991	d__Bacteria;p__Gemmatimonadota;c__Gemmatimonadetes;o__SG8-23;f__UBA6960;g__SLCK01;s__SLCK01 sp007125845	N/A	Contig	2026742	SAMN10606082	metagenomic assembly	missing	soda lake metagenome	hypersaline soda lake sediment	CSSed162cmA_310	52.11 N 79.17 E	Russia: Kulunda Steppe	Saline soda water/sediments
GCA_007120365.1	-	-	-	56.46	1.65	0	2.87301	63.9522	284	1516	d__Bacteria;p__Gemmatimonadota;c__Gemmatimonadetes;o__SG8-23;f__UBA6960;g__CSSed11-55;s__CSSed11-55 sp003562075	N/A	Contig	2026742	SAMN10606079	metagenomic assembly	missing	soda lake metagenome	hypersaline soda lake sediment	CSSed162cmA_307	52.11 N 79.17 E	Russia: Kulunda Steppe	Saline soda water/sediments
GCA_007120735.1	-	-	-	96.7	4.95	40	3.30076	68.0149	329	2895	d__Bacteria;p__Gemmatimonadota;c__Gemmatimonadetes;o__SG8-23;f__UBA6960;g__SLBA01;s__SLBA01 sp007130605	N/A	Contig	2026742	SAMN10606060	metagenomic assembly	missing	soda lake metagenome	hypersaline soda lake sediment	CSSed162cmA_271R1	52.11 N 79.17 E	Russia: Kulunda Steppe	Saline soda water/sediments
GCA_007120925.1	-	-	-	96.7	4.4	0	3.91034	68.5697	222	3466	d__Bacteria;p__Gemmatimonadota;c__Gemmatimonadetes;o__SG8-23;f__RSA9;g__SLCC01;s__SLCC01 sp007126035	N/A	Contig	2026742	SAMN10606051	metagenomic assembly	missing	soda lake metagenome	hypersaline soda lake sediment	CSSed162cmA_255	52.11 N 79.17 E	Russia: Kulunda Steppe	Saline soda water/sediments
GCA_007121275.1	-	-	-	84.94	3.3	0	3.37932	68.1605	362	2537	d__Bacteria;p__Gemmatimonadota;c__Gemmatimonadetes;o__SG8-23;f__UBA6960;g__PWLA01;s__PWLA01 sp007132965	N/A	Contig	2026742	SAMN10606034	metagenomic assembly	missing	soda lake metagenome	hypersaline soda lake sediment	CSSed162cmA_229	52.11 N 79.17 E	Russia: Kulunda Steppe	Saline soda water/sediments
GCA_007122595.1	-	-	-	60.75	2.2	0	2.70864	67.595	367	1532	d__Bacteria;p__Gemmatimonadota;c__Gemmatimonadetes;o__SG8-23;f__UBA6960;g__T3Sed10-66;s__T3Sed10-66 sp003556585	N/A	Contig	2026742	SAMN10606223	metagenomic assembly	missing	soda lake metagenome	hypersaline soda lake sediment	CSSed162cmA_558	52.11 N 79.17 E	Russia: Kulunda Steppe	Saline soda water/sediments
GCA_007123945.1	-	-	-	83.88	3.3	0	2.35111	68.1383	93	1755	d__Bacteria;p__Gemmatimonadota;c__Gemmatimonadetes;o__SG8-23;f__UBA6960;g__SLBA01;s__SLBA01 sp007130605	N/A	Contig	2026742	SAMN10607250	metagenomic assembly	missing	soda lake metagenome	hypersaline soda lake sediment	CSSed162cmB_74R1	52.11 N 79.17 E	Russia: Kulunda Steppe	Saline soda water/sediments
GCA_007125565.1	-	-	-	63.5	2.75	100	4.05825	65.8742	444	2343	d__Bacteria;p__Gemmatimonadota;c__Gemmatimonadetes;o__SG8-23;f__UBA6960;g__PXFI01;s__PXFI01 sp007121435	N/A	Contig	2026742	SAMN10607168	metagenomic assembly	missing	soda lake metagenome	hypersaline soda lake sediment	CSSed162cmB_522R1	52.11 N 79.17 E	Russia: Kulunda Steppe	Saline soda water/sediments
GCA_007126965.1	-	-	-	94.41	2.2	0	3.76176	66.3918	107	3294	d__Bacteria;p__Gemmatimonadota;c__Gemmatimonadetes;o__SG8-23;f__UBA6960;g__SKKN01;s__SKKN01 sp007121455	N/A	Contig	2026742	SAMN10607100	metagenomic assembly	missing	soda lake metagenome	hypersaline soda lake sediment	CSSed162cmB_399R1	52.11 N 79.17 E	Russia: Kulunda Steppe	Saline soda water/sediments
GCA_007129525.1	-	-	-	73.24	2.2	0	3.08459	68.1003	406	2052	d__Bacteria;p__Gemmatimonadota;c__Gemmatimonadetes;o__SG8-23;f__UBA6960;g__PWLA01;s__PWLA01 sp007129525	N/A	Contig	2026742	SAMN10606971	metagenomic assembly	missing	soda lake metagenome	hypersaline soda lake sediment	CSSed162cmB_156	52.11 N 79.17 E	Russia: Kulunda Steppe	Saline soda water/sediments
GCA_007135945.1	-	-	-	60.97	4.52	16.67	2.43909	65.6103	342	1496	d__Bacteria;p__Gemmatimonadota;c__Gemmatimonadetes;o__SG8-23;f__UBA6960;g__SLCK01;s__SLCK01 sp007124095	N/A	Contig	2026742	SAMN10610390	metagenomic assembly	missing	soda lake metagenome	hypersaline soda lake sediment	CSSed165cm_177	52.11 N 79.17 E	Russia: Kulunda Steppe	Saline soda water/sediments
GCA_009835865.1	-	-	-	90.11	4.4	0	4.15177	67.3993	453	3442	d__Bacteria;p__Gemmatimonadota;c__Gemmatimonadetes;o__SG8-23;f__UBA6960;g__Bin94;s__	0.915911	Scaffold	2026742	SAMN12598480	metagenomic assembly	missing	sponge metagenome	missing	SB0668_bin_22	18.49 S 147.38 E	Australia: Great Barrier Reef	Marine water/sediments/animals
GCA_009836485.1	-	-	-	87.61	3.3	33.33	4.23239	67.7865	561	3448	d__Bacteria;p__Gemmatimonadota;c__Gemmatimonadetes;o__SG8-23;f__UBA6960;g__Bin94;s__	0.907199	Scaffold	2026742	SAMN12598447	metagenomic assembly	missing	sponge metagenome	missing	SB0667_bin_17	18.49 S 147.38 E	Australia: Great Barrier Reef	Marine water/sediments/animals
GCA_009836565.1	-	-	-	88.83	4.4	0	4.0975	67.4435	482	3314	d__Bacteria;p__Gemmatimonadota;c__Gemmatimonadetes;o__SG8-23;f__UBA6960;g__Bin94;s__	0.903044	Scaffold	2026742	SAMN12598441	metagenomic assembly	missing	sponge metagenome	missing	SB0667_bin_11	18.49 S 147.38 E	Australia: Great Barrier Reef	Marine water/sediments/animals
GCA_009836785.1	-	-	-	59.44	2.2	50	3.56131	69.1112	484	2120	d__Bacteria;p__Gemmatimonadota;c__Gemmatimonadetes;o__;f__;g__;s__	0.559128	Scaffold	2448054	SAMN12598430	metagenomic assembly	missing	sponge metagenome	missing	SB0666_bin_35	18.49 S 147.38 E	Australia: Great Barrier Reef	Marine water/sediments/animals
GCA_009838765.1	-	-	-	94.44	3.3	0	3.69421	69.0477	96	3094	d__Bacteria;p__Gemmatimonadota;c__Gemmatimonadetes;o__;f__;g__;s__	0.559102	Scaffold	2448054	SAMN12598330	metagenomic assembly	missing	sponge metagenome	missing	SB0664_bin_19	18.49 S 147.38 E	Australia: Great Barrier Reef	Marine water/sediments/animals
GCA_009839035.1	-	-	-	79.12	2.2	0	3.83743	67.1757	548	2809	d__Bacteria;p__Gemmatimonadota;c__Gemmatimonadetes;o__SG8-23;f__UBA6960;g__Bin94;s__	0.913231	Scaffold	2026742	SAMN12598318	metagenomic assembly	missing	sponge metagenome	missing	SB0663_bin_8	18.49 S 147.38 E	Australia: Great Barrier Reef	Marine water/sediments/animals
GCA_009840115.1	-	-	-	94.44	3.3	0	3.48871	69.4868	71	2944	d__Bacteria;p__Gemmatimonadota;c__Gemmatimonadetes;o__;f__;g__;s__	0.559394	Scaffold	2448054	SAMN12598264	metagenomic assembly	missing	sponge metagenome	missing	SB0662_bin_3	18.49 S 147.38 E	Australia: Great Barrier Reef	Marine water/sediments/animals
GCA_009841825.1	-	-	-	95.6	4.95	0	4.8531	66.89	434	4267	d__Bacteria;p__Gemmatimonadota;c__Gemmatimonadetes;o__SG8-23;f__UBA6960;g__Bin94;s__	0.918311	Scaffold	2026742	SAMN12598735	metagenomic assembly	missing	sponge metagenome	missing	SB0678_bin_23	18.49 S 147.38 E	Australia: Great Barrier Reef	Marine water/sediments/animals
GCA_009841855.1	-	-	-	86.81	3.85	25	4.06728	67.7854	534	3292	d__Bacteria;p__Gemmatimonadota;c__Gemmatimonadetes;o__SG8-23;f__UBA6960;g__Bin94;s__	0.905201	Scaffold	2026742	SAMN12598734	metagenomic assembly	missing	sponge metagenome	missing	SB0678_bin_22	18.49 S 147.38 E	Australia: Great Barrier Reef	Marine water/sediments/animals
GCA_009842445.1	-	-	-	87.3	2.2	0	3.62707	68.8964	342	2946	d__Bacteria;p__Gemmatimonadota;c__Gemmatimonadetes;o__;f__;g__;s__	0.558754	Scaffold	2448054	SAMN12598705	metagenomic assembly	missing	sponge metagenome	missing	SB0677_bin_21	18.49 S 147.38 E	Australia: Great Barrier Reef	Marine water/sediments/animals
GCA_009842515.1	-	-	-	96.7	4.4	0	4.27808	67.2259	364	3719	d__Bacteria;p__Gemmatimonadota;c__Gemmatimonadetes;o__SG8-23;f__UBA6960;g__Bin94;s__	0.90416	Scaffold	2026742	SAMN12598702	metagenomic assembly	missing	sponge metagenome	missing	SB0677_bin_19	18.49 S 147.38 E	Australia: Great Barrier Reef	Marine water/sediments/animals
GCA_009843325.1	-	-	-	94.44	3.3	0	3.67955	68.8785	203	3150	d__Bacteria;p__Gemmatimonadota;c__Gemmatimonadetes;o__;f__;g__;s__	0.558752	Scaffold	2448054	SAMN12598661	metagenomic assembly	missing	sponge metagenome	missing	SB0676_bin_12	18.49 S 147.38 E	Australia: Great Barrier Reef	Marine water/sediments/animals
GCA_009843805.1	-	-	-	91.21	4.4	0	4.13344	67.4762	443	3447	d__Bacteria;p__Gemmatimonadota;c__Gemmatimonadetes;o__SG8-23;f__UBA6960;g__Bin94;s__	0.914599	Scaffold	2026742	SAMN12598636	metagenomic assembly	missing	sponge metagenome	missing	SB0675_bin_20	18.49 S 147.38 E	Australia: Great Barrier Reef	Marine water/sediments/animals
GCA_009844135.1	-	-	-	77.47	3.3	0	3.98653	67.0737	561	2921	d__Bacteria;p__Gemmatimonadota;c__Gemmatimonadetes;o__SG8-23;f__UBA6960;g__Bin94;s__	0.911385	Scaffold	2026742	SAMN12598620	metagenomic assembly	missing	sponge metagenome	missing	SB0674_bin_6	18.49 S 147.38 E	Australia: Great Barrier Reef	Marine water/sediments/animals
GCA_009844485.1	-	-	-	74.08	2.2	0	4.38997	67.3302	599	3043	d__Bacteria;p__Gemmatimonadota;c__Gemmatimonadetes;o__SG8-23;f__UBA6960;g__Bin94;s__	0.907853	Scaffold	2026742	SAMN12598604	metagenomic assembly	missing	sponge metagenome	missing	SB0673_bin_18	18.49 S 147.38 E	Australia: Great Barrier Reef	Marine water/sediments/animals
GCA_009844505.1	-	-	-	85.7	3.3	0	3.48519	67.2243	579	2797	d__Bacteria;p__Gemmatimonadota;c__Gemmatimonadetes;o__SG8-23;f__UBA6960;g__Bin94;s__	0.89635	Scaffold	2026742	SAMN12598603	metagenomic assembly	missing	sponge metagenome	missing	SB0673_bin_17	18.49 S 147.38 E	Australia: Great Barrier Reef	Marine water/sediments/animals
GCA_009844855.1	-	-	-	89.01	2.75	33.33	4.06748	67.8258	490	3372	d__Bacteria;p__Gemmatimonadota;c__Gemmatimonadetes;o__SG8-23;f__UBA6960;g__Bin94;s__	0.905897	Scaffold	2026742	SAMN12598584	metagenomic assembly	missing	sponge metagenome	missing	SB0672_bin_22	18.49 S 147.38 E	Australia: Great Barrier Reef	Marine water/sediments/animals
GCA_009845445.1	-	-	-	70.31	4.95	0	3.19727	67.2083	497	2238	d__Bacteria;p__Gemmatimonadota;c__Gemmatimonadetes;o__SG8-23;f__UBA6960;g__Bin94;s__	0.900478	Scaffold	2026742	SAMN12598556	metagenomic assembly	missing	sponge metagenome	missing	SB0670_bin_38	18.49 S 147.38 E	Australia: Great Barrier Reef	Marine water/sediments/animals
GCA_011774315.1	-	-	-	72.73	2.75	0	5.68628	71.6307	1318	4417	d__Bacteria;p__Gemmatimonadota;c__Gemmatimonadetes;o__SG8-23;f__UBA6960;g__;s__	0.762902	Scaffold	2026742	SAMN13684345	metagenomic assembly	missing	marine sediment metagenome	Pelagic sediment	KS4-K052	22.6 N 69.5 E	India: Gulf of Kutch	Marine water/sediments/animals
GCA_011775025.1	-	-	-	79.47	2.2	0	5.07782	71.6722	1196	4265	d__Bacteria;p__Gemmatimonadota;c__Gemmatimonadetes;o__SG8-23;f__UBA6960;g__;s__	0.760122	Scaffold	2026742	SAMN13684309	metagenomic assembly	missing	marine sediment metagenome	Pelagic sediment	KS2-K035	22.6 N 69.5 E	India: Gulf of Kutch	Marine water/sediments/animals
GCA_011775405.1	-	-	-	79.47	2.75	0	5.29437	71.5661	1319	4484	d__Bacteria;p__Gemmatimonadota;c__Gemmatimonadetes;o__SG8-23;f__UBA6960;g__;s__	0.760122	Scaffold	2026742	SAMN13684291	metagenomic assembly	missing	marine sediment metagenome	Pelagic sediment	KS1-K048	22.6 N 69.5 E	India: Gulf of Kutch	Marine water/sediments/animals
GCA_011775965.1	-	-	-	78.37	3.3	0	5.27237	71.5904	1284	4430	d__Bacteria;p__Gemmatimonadota;c__Gemmatimonadetes;o__SG8-23;f__UBA6960;g__;s__	0.761571	Scaffold	2026742	SAMN13684261	metagenomic assembly	missing	marine sediment metagenome	Pelagic sediment	CS3-K043	22.6 N 69.5 E	India: Gulf of Kutch	Marine water/sediments/animals
GCA_011776305.1	-	-	-	73.88	3.45	0	4.88875	71.6514	1005	3856	d__Bacteria;p__Gemmatimonadota;c__Gemmatimonadetes;o__SG8-23;f__UBA6960;g__;s__	0.763977	Scaffold	2026742	SAMN13684245	metagenomic assembly	missing	marine sediment metagenome	Pelagic sediment	CS2-K037	22.6 N 69.5 E	India: Gulf of Kutch	Marine water/sediments/animals
GCA_011776555.1	-	-	-	80.45	3.85	0	5.1829	71.555	1316	4495	d__Bacteria;p__Gemmatimonadota;c__Gemmatimonadetes;o__SG8-23;f__UBA6960;g__;s__	0.758948	Scaffold	2026742	SAMN13684232	metagenomic assembly	missing	marine sediment metagenome	Pelagic sediment	CS1-K038	22.6 N 69.5 E	India: Gulf of Kutch	Marine water/sediments/animals
GCA_011776915.1	-	-	-	69.43	3.85	0	5.74741	71.6569	1270	4260	d__Bacteria;p__Gemmatimonadota;c__Gemmatimonadetes;o__SG8-23;f__UBA6960;g__;s__	0.763386	Scaffold	2026742	SAMN13684214	metagenomic assembly	missing	marine sediment metagenome	Pelagic sediment	A-K042	22.6 N 69.5 E	India: Gulf of Kutch	Marine water/sediments/animals
GCA_011777225.1	-	-	-	69.28	0	0	5.28595	71.7182	995	3767	d__Bacteria;p__Gemmatimonadota;c__Gemmatimonadetes;o__SG8-23;f__UBA6960;g__;s__	0.765081	Scaffold	2026742	SAMN13684200	metagenomic assembly	missing	marine sediment metagenome	Pelagic sediment	ACK-K052	22.6 N 69.5 E	India: Gulf of Kutch	Marine water/sediments/animals
GCA_012963095.1	-	-	-	79.97	2.35	11.11	4.38134	64.0137	890	3615	d__Bacteria;p__Gemmatimonadota;c__Gemmatimonadetes;o__SG8-23;f__UBA6960;g__UBA1138;s__UBA1138 sp003447875	N/A	Contig	2026742	SAMN10967501	metagenomic assembly	missing	marine metagenome	Dilute Hydrothermal Plume	UWMA-0157	18.3763666666667 N 81.7980833333333 W	Atlantic Ocean:Mid Cayman Rise	Marine water/sediments/animals
GCA_013043245.1	-	-	-	51.11	3.4	0	4.03445	66.0392	498	2067	d__Bacteria;p__Gemmatimonadota;c__Gemmatimonadetes;o__SG8-23;f__UBA6960;g__;s__	0.887205	Contig	2026742	SAMN14538031	metagenomic assembly	missing	beach sand metagenome	Beach sand	Site_A37	37.851 S 144.954 E	Australia: Middle Park Beach, Port Phillip Bay site A	Marine water/sediments/animals
GCA_013361325.1	-	-	-	89.85	2.75	0	4.44589	70.184	329	3839	d__Bacteria;p__Gemmatimonadota;c__Gemmatimonadetes;o__Gemmatimonadales;f__Gemmatimonadaceae;g__;s__	0.808779	Contig	2026741	SAMN14571753	metagenomic assembly	missing	soil metagenome	biochar-amended oxisol soil plot 8	Bin8.42	21.5416 N 158.0875 W	USA: Poamoho, Hawaii	Soil
GCA_013361605.1	-	-	-	88.68	2.2	0	4.0975	69.8895	249	3406	d__Bacteria;p__Gemmatimonadota;c__Gemmatimonadetes;o__Gemmatimonadales;f__Gemmatimonadaceae;g__AG11;s__	0.929506	Contig	2026741	SAMN14571740	metagenomic assembly	missing	soil metagenome	control oxisol soil plot 7	Bin7.13	21.5416 N 158.0875 W	USA: Poamoho, Hawaii	Soil
GCA_013361715.1	-	-	-	85.93	4.72	33.33	4.23345	69.5672	494	3607	d__Bacteria;p__Gemmatimonadota;c__Gemmatimonadetes;o__Gemmatimonadales;f__Gemmatimonadaceae;g__AG11;s__	0.93309	Contig	2026741	SAMN14571736	metagenomic assembly	missing	soil metagenome	control oxisol soil plot 6	Bin6.6	21.5416 N 158.0875 W	USA: Poamoho, Hawaii	Soil
GCA_013361845.1	-	-	-	90.69	2.75	0	4.04525	69.8586	235	3464	d__Bacteria;p__Gemmatimonadota;c__Gemmatimonadetes;o__Gemmatimonadales;f__Gemmatimonadaceae;g__AG11;s__	0.930538	Contig	2026741	SAMN14571729	metagenomic assembly	missing	soil metagenome	control oxisol soil plot 5	Bin5.5	21.5416 N 158.0875 W	USA: Poamoho, Hawaii	Soil
GCA_013362055.1	-	-	-	85.65	4.4	20	4.77216	69.5557	408	4024	d__Bacteria;p__Gemmatimonadota;c__Gemmatimonadetes;o__Gemmatimonadales;f__Gemmatimonadaceae;g__AG11;s__	0.930114	Contig	2026741	SAMN14571717	metagenomic assembly	missing	soil metagenome	biochar-amended oxisol soil plot 4	Bin4.3	21.5416 N 158.0875 W	USA: Poamoho, Hawaii	Soil
GCA_013362225.1	-	-	-	90.69	2.75	0	4.04925	69.8855	194	3445	d__Bacteria;p__Gemmatimonadota;c__Gemmatimonadetes;o__Gemmatimonadales;f__Gemmatimonadaceae;g__2013-60CM-65-52;s__	0.923023	Contig	2026741	SAMN14571710	metagenomic assembly	missing	soil metagenome	biochar-amended oxisol soil plot 1	Bin1.36	21.5416 N 158.0875 W	USA: Poamoho, Hawaii	Soil
GCA_013362545.1	-	-	-	89.78	2.75	0	4.04712	69.8816	258	3420	d__Bacteria;p__Gemmatimonadota;c__Gemmatimonadetes;o__Gemmatimonadales;f__Gemmatimonadaceae;g__2013-60CM-65-52;s__	0.923244	Contig	2026741	SAMN14571694	metagenomic assembly	missing	soil metagenome	biochar-amended oxisol soil plot 3	Bin3.38	21.5416 N 158.0875 W	USA: Poamoho, Hawaii	Soil
GCA_013362655.1	-	-	-	83.15	3.85	0	4.25719	70.1947	514	3524	d__Bacteria;p__Gemmatimonadota;c__Gemmatimonadetes;o__Gemmatimonadales;f__Gemmatimonadaceae;g__;s__	0.807157	Contig	2026741	SAMN14571688	metagenomic assembly	missing	soil metagenome	biochar-amended oxisol soil plot 3	Bin3.21	21.5416 N 158.0875 W	USA: Poamoho, Hawaii	Soil
GCA_015659365.1	-	-	-	82.9	3.4	25	2.93841	52.8108	208	2237	d__Bacteria;p__Gemmatimonadota;c__Gemmatimonadetes;o__SG8-23;f__UBA6960;g__UBA887;s__	0.985319	Contig	2026742	SAMN09926309	metagenomic assembly	missing	hydrothermal vent metagenome	Guaymas Basin Hydrothermal plume metagenome	SZUA-1081	27.5158333333333 N 111.425 W	USA:Guaymas Basin	Marine water/sediments/animals
GCA_016178665.1	-	-	-	82.05	3.58	20	2.38669	70.0481	422	2059	d__Bacteria;p__Gemmatimonadota;c__Gemmatimonadetes;o__Gemmatimonadales;f__Gemmatimonadaceae;g__Fen-1231;s__	0.915271	Scaffold	2026742	SAMN15434347	metagenomic assembly	missing	groundwater metagenome	groundwater	NC_groundwater_28_Pr7_B-0.1um_70_9	38.88912 N 122.60507 W	USA: California, Lower Lake	freshwater/sediments
GCA_016704795.1	-	-	-	95.6	2.38	0	4.63379	71.9553	25	4201	d__Bacteria;p__Gemmatimonadota;c__Gemmatimonadetes;o__Gemmatimonadales;f__GWC2-71-9;g__;s__	0.808502	Contig	2026742	SAMN16425528	metagenomic assembly	missing	activated sludge metagenome	activated sludge from AalE_18-Q3-R2-46	AalE_18-Q3-R2-46_MAXAC.133	57.045161 N 10.045761 E	Denmark: Aalborg E	sludge or wastewater
GCA_016705815.1	-	-	-	97.8	2.38	0	4.50218	71.8589	10	4094	d__Bacteria;p__Gemmatimonadota;c__Gemmatimonadetes;o__Gemmatimonadales;f__GWC2-71-9;g__;s__	0.808392	Contig	2026742	SAMN16425843	metagenomic assembly	missing	activated sludge metagenome	activated sludge from EsbE_18-Q3-R3-47	EsbE_18-Q3-R3-47_MAXAC.085	55.458597 N 8.489092 E	Denmark: Esbjerg E	sludge or wastewater
GCA_016706765.1	-	-	-	97.7	2.38	0	4.2638	72.1563	28	3977	d__Bacteria;p__Gemmatimonadota;c__Gemmatimonadetes;o__Gemmatimonadales;f__GWC2-71-9;g__;s__	0.820497	Contig	2026742	SAMN16425789	metagenomic assembly	missing	activated sludge metagenome	activated sludge from Ejby_18-Q3-R6-50	Ejby_18-Q3-R6-50_BAT3C.80	55.399534 N 10.414787 E	Denmark: Ejby Molle	sludge or wastewater
GCA_016713785.1	-	-	-	97.8	2.38	0	4.40844	71.9644	3	4063	d__Bacteria;p__Gemmatimonadota;c__Gemmatimonadetes;o__Gemmatimonadales;f__GWC2-71-9;g__;s__	0.820872	Contig	2026742	SAMN16425946	metagenomic assembly	missing	activated sludge metagenome	activated sludge from Fred_18-Q3-R57-64	Fred_18-Q3-R57-64_BAT3C.6	55.552368 N 9.720404 E	Denmark: Fredericia	sludge or wastewater
GCA_016716895.1	-	-	-	97.8	2.38	0	4.6666	71.895	16	4282	d__Bacteria;p__Gemmatimonadota;c__Gemmatimonadetes;o__Gemmatimonadales;f__GWC2-71-9;g__;s__	0.808657	Contig	2026742	SAMN16426118	metagenomic assembly	missing	activated sludge metagenome	activated sludge from Hirt_18-Q3-R61-65	Hirt_18-Q3-R61-65_MAXAC.111	57.577275 N 9.992971 E	Denmark: Hirtshals	sludge or wastewater
GCA_016717475.1	-	-	-	94.51	2.38	0	4.31268	72.1519	36	3859	d__Bacteria;p__Gemmatimonadota;c__Gemmatimonadetes;o__Gemmatimonadales;f__GWC2-71-9;g__SPDF01;s__	0.853096	Contig	2026742	SAMN16426415	metagenomic assembly	missing	activated sludge metagenome	activated sludge from Rand_18-Q3-R56-63	Rand_18-Q3-R56-63_MAXAC.104	56.453767 N 10.070249 E	Denmark: Randers	sludge or wastewater
GCA_017989455.1	-	-	-	79.12	3.3	75	3.70282	68.2665	365	2969	d__Bacteria;p__Gemmatimonadota;c__Gemmatimonadetes;o__Gemmatimonadales;f__GWC2-71-9;g__Palsa-1233;s__	0.909838	Scaffold	2448054	SAMN18119521	metagenome assembly	missing	wastewater metagenome	wastewater	Go_Eff_bin_101	51.554015 N 9.916879 E	Germany: Goettingen	sludge or wastewater
GCA_018057665.1	-	-	-	62.4	3.01	0	4.429	69.0779	700	2773	d__Bacteria;p__Gemmatimonadota;c__Gemmatimonadetes;o__Gemmatimonadales;f__Gemmatimonadaceae;g__SCN-70-22;s__	0.95658	Scaffold	2026741	SAMN18120618	metagenome assembly	missing	wastewater metagenome	wastewater	Gw_SlAct_bin_376	54.114685 N 13.431538 E	Germany: Greifswald	sludge or wastewater
GCA_018648545.1	-	-	-	85.91	4.4	0	4.46406	61.6494	381	3801	d__Bacteria;p__Gemmatimonadota;c__Gemmatimonadetes;o__SG8-23;f__UBA6960;g__UBA1138;s__	0.897991	Scaffold	2448054	SAMN14913727	metagenomic assembly	missing	marine metagenome	hypoxic seawater	co234_bin68	48.36 N 123.30 W	Canada: Vancouver, Saanich Inlet	Marine water/sediments/animals
GCA_018649805.1	-	-	-	96.64	4.4	25	3.89057	61.5047	131	3523	d__Bacteria;p__Gemmatimonadota;c__Gemmatimonadetes;o__SG8-23;f__UBA6960;g__UBA1138;s__	0.895377	Contig	2448054	SAMN14914852	metagenomic assembly	missing	marine metagenome	hypoxic seawater	SI053_bin60	48.36 N 123.30 W	Canada: Vancouver, Saanich Inlet	Marine water/sediments/animals
GCA_018651425.1	-	-	-	88.95	1.1	0	4.55493	61.0573	682	4038	d__Bacteria;p__Gemmatimonadota;c__Gemmatimonadetes;o__SG8-23;f__UBA6960;g__UBA1138;s__	0.894288	Contig	2448054	SAMN14914772	metagenomic assembly	missing	marine metagenome	hypoxic seawater	SI048_bin89	48.36 N 123.30 W	Canada: Vancouver, Saanich Inlet	Marine water/sediments/animals
GCA_018659405.1	-	-	-	96.64	3.3	0	3.90758	61.5354	144	3522	d__Bacteria;p__Gemmatimonadota;c__Gemmatimonadetes;o__SG8-23;f__UBA6960;g__UBA1138;s__	0.895219	Contig	2448054	SAMN14915666	metagenomic assembly	missing	marine metagenome	hypoxic seawater	SI075_bin138	48.36 N 123.30 W	Canada: Vancouver, Saanich Inlet	Marine water/sediments/animals
GCA_018667225.1	-	-	-	97.74	4.4	60	3.7534	61.5264	174	3465	d__Bacteria;p__Gemmatimonadota;c__Gemmatimonadetes;o__SG8-23;f__UBA6960;g__UBA1138;s__	0.895592	Contig	2448054	SAMN14915220	metagenomic assembly	missing	marine metagenome	hypoxic seawater	SI072_bin68	48.36 N 123.30 W	Canada: Vancouver, Saanich Inlet	Marine water/sediments/animals
GCA_018669925.1	-	-	-	96.64	3.3	0	3.83045	61.5243	226	3459	d__Bacteria;p__Gemmatimonadota;c__Gemmatimonadetes;o__SG8-23;f__UBA6960;g__UBA1138;s__	0.895436	Contig	2448054	SAMN14914442	metagenomic assembly	missing	marine metagenome	hypoxic seawater	SI039_bin38	48.36 N 123.30 W	Canada: Vancouver, Saanich Inlet	Marine water/sediments/animals
GCA_018674295.1	-	-	-	88.4	1.75	0	3.92135	61.4449	479	3343	d__Bacteria;p__Gemmatimonadota;c__Gemmatimonadetes;o__SG8-23;f__UBA6960;g__UBA1138;s__	0.89639	Contig	2448054	SAMN14913975	metagenomic assembly	missing	marine metagenome	hypoxic seawater	SI036_bin57	48.36 N 123.30 W	Canada: Vancouver, Saanich Inlet	Marine water/sediments/animals
GCA_018678415.1	-	-	-	60.87	0.5	80	3.74578	65.9871	387	2181	d__Bacteria;p__Gemmatimonadota;c__Gemmatimonadetes;o__SG8-23;f__UBA6960;g__;s__	0.888877	Contig	2026742	SAMN19246944	metagenomic assembly	missing	beach sand metagenome	Beach sand	IDS-37	37.86 S 144.96 E	Australia: Port Phillip Bay	Marine water/sediments/animals
GCA_018692415.1	-	-	-	96.64	3.3	0	3.96804	61.5182	169	3572	d__Bacteria;p__Gemmatimonadota;c__Gemmatimonadetes;o__SG8-23;f__UBA6960;g__UBA1138;s__	0.895297	Contig	2448054	SAMN14914229	metagenomic assembly	missing	marine metagenome	hypoxic seawater	SI037S2_bin16	48.33 N 123.32 W	Canada: Vancouver, Saanich Inlet	Marine water/sediments/animals
GCA_018695235.1	-	-	-	97.74	4.4	25	3.79395	61.5225	184	3491	d__Bacteria;p__Gemmatimonadota;c__Gemmatimonadetes;o__SG8-23;f__UBA6960;g__UBA1138;s__	0.894906	Contig	2448054	SAMN14914353	metagenomic assembly	missing	marine metagenome	hypoxic seawater	SI037S4_bin45	48.60 N 123.50 W	Canada: Vancouver, Saanich Inlet	Marine water/sediments/animals
GCA_903828855.1	-	-	-	97.8	2.2	0	3.20627	62.6113	34	2911	d__Bacteria;p__Gemmatimonadota;c__Gemmatimonadetes;o__Gemmatimonadales;f__Gemmatimonadaceae;g__Fen-1231;s__	0.970673	Contig	203437	SAMEA6956336	missing	missing	missing	freshwater	missing	missing	Sweden	freshwater/sediments
GCA_903830815.1	-	-	-	53.4	0.9	40	3.35758	63.8288	652	1902	d__Bacteria;p__Gemmatimonadota;c__Gemmatimonadetes;o__Gemmatimonadales;f__Gemmatimonadaceae;g__Fen-1231;s__	0.909869	Contig	203437	SAMEA6950980	missing	missing	missing	freshwater	missing	missing	Sweden	freshwater/sediments
GCA_903844495.1	-	-	-	97.8	2.2	0	3.20358	62.6086	40	2909	d__Bacteria;p__Gemmatimonadota;c__Gemmatimonadetes;o__Gemmatimonadales;f__Gemmatimonadaceae;g__Fen-1231;s__	0.970673	Contig	203437	SAMEA6953437	missing	missing	missing	freshwater	missing	missing	Sweden	freshwater/sediments
GCA_903851765.1	-	-	-	97.8	2.2	0	3.05609	63.9567	16	2692	d__Bacteria;p__Gemmatimonadota;c__Gemmatimonadetes;o__Gemmatimonadales;f__Gemmatimonadaceae;g__Fen-1231;s__	0.910442	Contig	203437	SAMEA6944147	missing	missing	missing	freshwater	missing	missing	Sweden	freshwater/sediments
GCA_903856455.1	-	-	-	92.86	3.05	50	3.36639	62.6544	231	3028	d__Bacteria;p__Gemmatimonadota;c__Gemmatimonadetes;o__Gemmatimonadales;f__Gemmatimonadaceae;g__Fen-1231;s__	0.970494	Contig	203437	SAMEA6945878	missing	missing	missing	freshwater	missing	missing	Finland	freshwater/sediments
GCA_903857675.1	-	-	-	96.7	2.2	0	3.06524	63.9993	31	2672	d__Bacteria;p__Gemmatimonadota;c__Gemmatimonadetes;o__Gemmatimonadales;f__Gemmatimonadaceae;g__Fen-1231;s__	0.910794	Contig	203437	SAMEA6953828	missing	missing	missing	freshwater	missing	missing	Sweden	freshwater/sediments
GCA_903868055.1	-	-	-	62.38	3.85	0	4.91302	67.276	967	3212	d__Bacteria;p__Gemmatimonadota;c__Gemmatimonadetes;o__Gemmatimonadales;f__Gemmatimonadaceae;g__Fen-1231;s__	0.880831	Contig	203437	SAMEA6954063	missing	missing	missing	freshwater	missing	missing	Sweden	freshwater/sediments
GCA_903871275.1	-	-	-	92.46	3.36	0	2.96489	64.1811	434	2671	d__Bacteria;p__Gemmatimonadota;c__Gemmatimonadetes;o__Gemmatimonadales;f__Gemmatimonadaceae;g__Fen-1231;s__	0.909364	Contig	203437	SAMEA6949909	missing	missing	missing	freshwater	missing	missing	Sweden	freshwater/sediments
GCA_903876745.1	-	-	-	83.53	4.4	0	4.17977	68.4531	848	3646	d__Bacteria;p__Gemmatimonadota;c__Gemmatimonadetes;o__Gemmatimonadales;f__Gemmatimonadaceae;g__Fen-1231;s__	0.9148	Contig	203437	SAMEA6951540	missing	missing	missing	freshwater	missing	missing	Sweden	freshwater/sediments
GCA_903882745.1	-	-	-	97.8	2.2	0	3.05819	63.9534	14	2688	d__Bacteria;p__Gemmatimonadota;c__Gemmatimonadetes;o__Gemmatimonadales;f__Gemmatimonadaceae;g__Fen-1231;s__	0.910442	Contig	203437	SAMEA6951555	missing	missing	missing	freshwater	missing	missing	Sweden	freshwater/sediments
GCA_903891465.1	-	-	-	53.87	1.3	66.67	4.16932	68.4154	859	2544	d__Bacteria;p__Gemmatimonadota;c__Gemmatimonadetes;o__Gemmatimonadales;f__Gemmatimonadaceae;g__Fen-1231;s__	0.908735	Contig	203437	SAMEA6943826	missing	missing	missing	freshwater	missing	missing	Sweden	freshwater/sediments
GCA_903905785.1	-	-	-	64.19	2.85	0	4.89967	68.5573	1042	3452	d__Bacteria;p__Gemmatimonadota;c__Gemmatimonadetes;o__Gemmatimonadales;f__Gemmatimonadaceae;g__Fen-1231;s__	0.921124	Contig	203437	SAMEA6944388	missing	missing	missing	freshwater	missing	missing	Sweden	freshwater/sediments
GCA_903910555.1	-	-	-	97.8	2.2	0	3.2059	62.6183	32	2907	d__Bacteria;p__Gemmatimonadota;c__Gemmatimonadetes;o__Gemmatimonadales;f__Gemmatimonadaceae;g__Fen-1231;s__	0.970673	Contig	203437	SAMEA6954952	missing	missing	missing	freshwater	missing	missing	Sweden	freshwater/sediments
GCA_903913105.1	-	-	-	97.8	2.2	0	3.06208	63.9484	18	2695	d__Bacteria;p__Gemmatimonadota;c__Gemmatimonadetes;o__Gemmatimonadales;f__Gemmatimonadaceae;g__Fen-1231;s__	0.910442	Contig	203437	SAMEA6950427	missing	missing	missing	freshwater	missing	missing	Sweden	freshwater/sediments
GCA_903914375.1	-	-	-	59.01	1.36	50	4.00112	65.597	791	2378	d__Bacteria;p__Gemmatimonadota;c__Gemmatimonadetes;o__Gemmatimonadales;f__Gemmatimonadaceae;g__Gemmatimonas;s__Gemmatimonas sp002737115	N/A	Contig	203437	SAMEA6950885	missing	missing	missing	freshwater	missing	missing	Sweden	freshwater/sediments
GCA_903915845.1	-	-	-	86.46	2.85	0	3.07373	64.1797	479	2575	d__Bacteria;p__Gemmatimonadota;c__Gemmatimonadetes;o__Gemmatimonadales;f__Gemmatimonadaceae;g__Fen-1231;s__	0.910159	Contig	203437	SAMEA6944543	missing	missing	missing	freshwater	missing	missing	Sweden	freshwater/sediments
GCA_903932435.1	-	-	-	60.15	2.26	0	5.16621	68.5878	892	3226	d__Bacteria;p__Gemmatimonadota;c__Gemmatimonadetes;o__Gemmatimonadales;f__Gemmatimonadaceae;g__Fen-1231;s__	0.918334	Contig	203437	SAMEA6956174	missing	missing	missing	freshwater	missing	missing	Sweden	freshwater/sediments
GCA_903951745.1	-	-	-	56.85	2.2	0	5.71468	67.8316	998	3251	d__Bacteria;p__Gemmatimonadota;c__Gemmatimonadetes;o__Gemmatimonadales;f__Gemmatimonadaceae;g__Gemmatimonas;s__	0.969399	Contig	203437	SAMEA6950123	missing	missing	missing	freshwater	missing	missing	Switzerland	freshwater/sediments
GCA_903953715.1	-	-	-	71.94	3.56	0	4.6604	65.771	945	3462	d__Bacteria;p__Gemmatimonadota;c__Gemmatimonadetes;o__Gemmatimonadales;f__Gemmatimonadaceae;g__Gemmatimonas;s__	0.985799	Contig	203437	SAMEA6944248	missing	missing	missing	freshwater	missing	missing	Switzerland	freshwater/sediments
N1_bin44	-	-	-	91.69	3.3	0	3.14608	67.749	158	2714	d__Bacteria;p__Gemmatimonadota;c__Gemmatimonadetes;o__SG8-23;f__UBA6960;g__;s__	0.829289	-	-	-	-	-	-	-	-	-	-	Saline soda water/sediments
N4_bin106	-	-	-	91.14	3.3	0	3.23928	67.7229	147	2754	d__Bacteria;p__Gemmatimonadota;c__Gemmatimonadetes;o__SG8-23;f__UBA6960;g__;s__	0.829082	-	-	-	-	-	-	-	-	-	-	Saline soda water/sediments
N4_bin143	-	-	-	86.71	4.4	0	3.05907	66.1176	202	2377	d__Bacteria;p__Gemmatimonadota;c__Gemmatimonadetes;o__SG8-23;f__UBA6960;g__PXFI01;s__	0.924122	-	-	-	-	-	-	-	-	-	-	Saline soda water/sediments
N5_bin87	-	-	-	87.81	4.4	25	3.00966	66.14	191	2344	d__Bacteria;p__Gemmatimonadota;c__Gemmatimonadetes;o__SG8-23;f__UBA6960;g__PXFI01;s__	0.924568	-	-	-	-	-	-	-	-	-	-	Saline soda water/sediments
RE-4nov15-191	-	-	-	65.5	0	0	4.43581	63.9575	313	2633	d__Bacteria;p__Gemmatimonadota;c__Gemmatimonadetes;o__Gemmatimonadales;f__Gemmatimonadaceae;g__Fen-1231;s__	0.90489	missing	missing	missing	missing	missing	freshwater metagenome	freshwater	RE-4nov15-191	uncertainty	uncertainty	freshwater/sediments
RH-14apr17-388	-	-	-	91.21	2.2	0	3.36426	63.9372	305	2831	d__Bacteria;p__Gemmatimonadota;c__Gemmatimonadetes;o__Gemmatimonadales;f__Gemmatimonadaceae;g__Fen-1231;s__	0.909527	missing	missing	missing	missing	missing	freshwater metagenome	freshwater	RH-14apr17-388	uncertainty	uncertainty	freshwater/sediments
RH-14apr17-488	-	-	-	93.96	1.1	0	3.05657	63.972	8	2606	d__Bacteria;p__Gemmatimonadota;c__Gemmatimonadetes;o__Gemmatimonadales;f__Gemmatimonadaceae;g__Fen-1231;s__	0.902076	missing	missing	missing	missing	missing	freshwater metagenome	freshwater	RH-14apr17-488	uncertainty	uncertainty	freshwater/sediments
RH-15aug16-146	-	-	-	86.44	2.2	0	3.52193	63.9162	326	2773	d__Bacteria;p__Gemmatimonadota;c__Gemmatimonadetes;o__Gemmatimonadales;f__Gemmatimonadaceae;g__Fen-1231;s__	0.908188	missing	missing	missing	missing	missing	freshwater metagenome	freshwater	RH-15aug16-146	uncertainty	uncertainty	freshwater/sediments
RH-15aug16-88	-	-	-	95.05	1.1	0	2.84903	64.0195	130	2510	d__Bacteria;p__Gemmatimonadota;c__Gemmatimonadetes;o__Gemmatimonadales;f__Gemmatimonadaceae;g__Fen-1231;s__	0.902526	missing	missing	missing	missing	missing	freshwater metagenome	freshwater	RH-15aug16-88	uncertainty	uncertainty	freshwater/sediments
RH-23may17-1112	-	-	-	87.36	2.75	0	3.20921	63.9904	308	2583	d__Bacteria;p__Gemmatimonadota;c__Gemmatimonadetes;o__Gemmatimonadales;f__Gemmatimonadaceae;g__Fen-1231;s__	0.908452	missing	missing	missing	missing	missing	freshwater metagenome	freshwater	RH-23may17-1112	uncertainty	uncertainty	freshwater/sediments
RH-23may17-574	-	-	-	93.96	1.1	0	3.05536	63.9771	9	2605	d__Bacteria;p__Gemmatimonadota;c__Gemmatimonadetes;o__Gemmatimonadales;f__Gemmatimonadaceae;g__Fen-1231;s__	0.902076	missing	missing	missing	missing	missing	freshwater metagenome	freshwater	RH-23may17-574	uncertainty	uncertainty	freshwater/sediments
RH-27jun17-202	-	-	-	92.31	3.3	33.33	3.19048	63.8688	298	2696	d__Bacteria;p__Gemmatimonadota;c__Gemmatimonadetes;o__Gemmatimonadales;f__Gemmatimonadaceae;g__Fen-1231;s__	0.909627	missing	missing	missing	missing	missing	freshwater metagenome	freshwater	RH-27jun17-202	uncertainty	uncertainty	freshwater/sediments
RH-9nov16-182	-	-	-	94.44	1.1	0	2.80854	64.0511	146	2482	d__Bacteria;p__Gemmatimonadota;c__Gemmatimonadetes;o__Gemmatimonadales;f__Gemmatimonadaceae;g__Fen-1231;s__	0.903555	missing	missing	missing	missing	missing	freshwater metagenome	freshwater	RH-9nov16-182	uncertainty	uncertainty	freshwater/sediments
TH-Jun18-bin74	-	-	-	74.48	2.2	0	3.47606	65.5734	296	2629	d__Bacteria;p__Gemmatimonadota;c__Gemmatimonadetes;o__Gemmatimonadales;f__GWC2-71-9;g__;s__	0.830331	missing	missing	missing	missing	missing	freshwater metagenome	freshwater	TH-Jun18-bin74	uncertainty	uncertainty	freshwater/sediments
ZH-13may13-120	-	-	-	87.14	2.3	0	2.39705	64.7747	232	1938	d__Bacteria;p__Gemmatimonadota;c__Gemmatimonadetes;o__Gemmatimonadales;f__Gemmatimonadaceae;g__Fen-1231;s__	0.901668	missing	missing	missing	missing	missing	freshwater metagenome	freshwater	ZH-13may13-120	uncertainty	uncertainty	freshwater/sediments
ZH-3nov15-207	-	-	-	95.91	2.85	25	3.1547	65.5636	135	3015	d__Bacteria;p__Gemmatimonadota;c__Gemmatimonadetes;o__Gemmatimonadales;f__GWC2-71-9;g__;s__	0.832198	missing	missing	missing	missing	missing	freshwater metagenome	freshwater	ZH-3nov15-207	uncertainty	uncertainty	freshwater/sediments
ZH-3nov15-40	-	-	-	79.64	2.3	0	2.50862	64.903	225	1844	d__Bacteria;p__Gemmatimonadota;c__Gemmatimonadetes;o__Gemmatimonadales;f__Gemmatimonadaceae;g__Fen-1231;s__	0.901668	missing	missing	missing	missing	missing	freshwater metagenome	freshwater	ZH-3nov15-40	uncertainty	uncertainty	freshwater/sediments
ZH-Oct18-bin29	-	-	-	88.01	2.2	0	2.2354	64.7705	259	1810	d__Bacteria;p__Gemmatimonadota;c__Gemmatimonadetes;o__Gemmatimonadales;f__Gemmatimonadaceae;g__Fen-1231;s__	0.901057	missing	missing	missing	missing	missing	freshwater metagenome	freshwater	ZH-Oct18-bin29	uncertainty	uncertainty	freshwater/sediments
