# Supplementary material for: (Meta)Genomic Analysis Reveals Diverse Energy Conservation Strategies Employed by Globally Distributed Gemmatimonadota
Source: mSystems. 2022 Aug 1;7(4):e00228-22. doi: 10.1128/msystems.00228-22 (PMC9426454; doi:10.1128/msystems.00228-22)
Supplement: TABLE S2 [file msystems.00228-22-s0006.xlsx]

## Sheet: Sheet1
Gene order of PGC in 73 potential phototrophic Gemmatimonadota genomes
* represents the 43 phototrophic Gemmatimonadota genomes containing photosynthesis gene cluster (PGC) among the 326 non-redundant genomes
£ represents the 30 phototrophic Gemmatimonadota genomes containing photosynthesis gene cluster (PGC) among the rest redundant genomes
Genomes ID		Genes order of PGC in corresponding contigs	Contigs ID containing maximum number of PGC genes
GCA_000695095.2	*	CP011454.1:bchD-224-crt-204-pufC-106-bchP-1-bchG-2-bchF-bchN-bchB-bchH-bchL-bchM-1-acsF-1-puhA-puhA-7-pufC-pufM-pufL-pufA-1-pufB-bchO-bchZ-bchY-bchX-bchC-crtF-bchD-bchI-1137-crtB-2-crtI;	CP011454.1
GCA_002331565.1	*	DCZC01000031.1:bchN-bchB-bchH-bchL-bchM-1-acsF-1-puhA-puhA; DCZC01000221.1:pufM-pufL-pufA-1-pufB-bchO-bchZ-bchY-2-bchX-bchC-crtF-bchD; DCZC01000241.1:bchP-1-bchG-2-bchF;	DCZC01000241.1
GCA_002483225.1	*	DLHL01000004.1:crtB-2-crtI; DLHL01000027.1:bchP-1-bchG-2-bchF-bchN-bchB-bchH-bchL-bchM-1-acsF-1-puhA-puhA-2-pufC-pufM-pufL-pufA-1-pufB-bchO-bchZ-bchY-bchX-bchC-crtF-bchD-bchI;	DLHL01000056.1
GCA_003556585.1	*	PWQY01000075.1:crtF-bchC-bchX; PWQY01000259.1:bchH-bchL-bchM-1-puhA-puhA-3-acsF-3-pufC; PWQY01000496.1:bchG-2-bchF-bchN-bchB; PWQY01000500.1:bchZ-bchO-pufB-pufA-pufL;	PWQY01000504.1
GCA_003557525.1	*	PWOF01000001.1:bchZ-bchO-pufB-pufA-pufL; PWOF01000028.1:pufC-pufM; PWOF01000064.1:bchH-bchL-bchM-1-puhA-puhA-3-acsF; PWOF01000291.1:crtI-bchD-bchI-crtF; PWOF01000306.1:crtB-4-bchP-1-bchG-2-bchF-bchN; PWOF01000376.1:bchC-bchX-bchY-bchY;	PWOF01000376.1
GCA_003567615.1	*	PWZC01000060.1:bchZ-bchY-bchX-bchC-crtF-bchI; PWZC01000292.1:pufM-pufL-pufA-pufB; PWZC01000344.1:bchH-bchL-bchM-1-puhA-puhA-3-acsF;	PWZC01000345.1
GCA_007121555.1	*	SKKH01000080.1:crt-12-crtB-4-bchP-2-bchG-2-bchF-bchN-bchB-bchH-bchL-bchM-1-puhA-puhA-3-acsF-2-pufC-pufM-pufL-pufA-pufB-bchO-bchZ-bchY-bchX-bchC-crtF-bchI-bchD-crtI;	SKKH01000268.1
GCA_007121925.1	*	SKJP01000018.1:crtB-4-bchP-2-bchG-2-bchF-bchN-bchB-bchH-bchL-bchM-1-puhA-puhA-3-acsF-2-pufC-pufM-pufL-pufA-pufB-bchO-bchZ-bchY-bchX-bchC; SKJP01000215.1:bchD-1-crtI; SKJP01000356.1:bchI-1-crtF;	SKJP01000379.1
GCA_007122915.1	*	SKSQ01000004.1:pufC-pufM-pufL-pufA-pufB-bchO-bchZ-bchY-bchX-bchC-crtF; SKSQ01000019.1:bchP-bchG-2-bchF;	SKSQ01000033.1
GCA_007125795.1	*	SLCO01000006.1:bchI-bchD-crtI; SLCO01000300.1:bchH-bchL-bchM-1-puhA-puhA-3-acsF-4-pufC-pufM-pufL-pufA-pufB-bchZ-bchY-bchX-bchC-crtF; SLCO01000307.1:bchP-1-bchG-2-bchF-bchN-bchB;	SLCO01000383.1
GCA_007692505.1	*	REBX01000044.1:bchH-bchL-bchM; REBX01000070.1:pufC-pufM-pufL-pufA-pufB-bchO-bchZ-bchY-bchX; REBX01000161.1:crtB-4-bchP-2-bchG-2-bchF-bchN-bchB; REBX01000243.1:bchI-bchD-1-crtI; REBX01000257.1:puhA-puhA-3-acsF;	REBX01000289.1
GCA_007692605.1	*	REBS01000079.1:bchG-2-bchF-bchN-bchB-bchH; REBS01000088.1:crtI-1-bchD-bchI-1-crtF; REBS01000121.1:bchP-4-crtB-8-crt; REBS01000125.1:bchM-1-puhA-puhA-3-acsF-2-pufC-pufM-pufL-pufA-pufB-bchO-bchZ-bchY-bchX-bchC;	REBS01000178.1
GCA_011362545.1	*	DSTP01000095.1:bchI-2-crtF-bchC-bchX; DSTP01000102.1:crtB-crtI; DSTP01000107.1:bchP-2-bchG-2-bchF-bchN-bchB-bchH-bchL-bchM;	DSTP01000134.1
GCA_011390645.1	*	JAABRY010000011.1:pufC-pufM-pufL-pufA-pufB-bchZ-bchY-bchX-bchC-crtF-2-bchI-bchD; JAABRY010000038.1:bchP-2-bchG-2-bchF-bchN-bchB-bchH-bchL-bchM-1-puhA-puhA; JAABRY010000068.1:crtI-crtB;	JAABRY010000279.1
GCA_011390805.1	*	JAABRT010000077.1:bchG-2-bchF-bchN-bchB-bchH-bchL-bchM-1-acsF; JAABRT010000100.1:bchO-pufB-1-pufA-pufL-pufM-pufC;	JAABRT010000137.1
GCA_011390885.1	*	JAABRO010000020.1:bchZ-bchY-bchX-bchC-crtF-bchD-bchI; JAABRO010000022.1:bchP-1-bchG-2-bchF-bchN-bchB-bchH-bchL-bchM-1-acsF-1-puhA-puhA-7-pufC-pufM-pufL; JAABRO010000054.1:crtB-2-crtI;	JAABRO010000054.1
GCA_011390935.1	*	JAABRL010000024.1:bchX-bchC-crtF-bchD-bchI; JAABRL010000045.1:bchP-1-bchG-2-bchF-bchN-bchB-bchH-bchL-bchM-1-acsF-1-puhA-puhA-7-pufC-pufM-pufL-pufA-1-pufB-bchO-bchZ-bchY; JAABRL010000063.1:crtI-2-crtB;	JAABRL010000063.1
GCA_013004105.1	*	CP053085.1:bchD-220-crt-410-bchP-1-bchG-2-bchF-bchN-bchB-bchH-bchL-bchM-1-acsF-1-puhA-puhA-8-pufC-pufM-pufL-pufA-1-pufB-bchO-bchZ-bchY-bchX-bchC-crtF-bchD-bchI-1261-crtB-2-crtI;	CP053085.1
GCA_014377535.1	*	JACMPK010000097.1:crtI-2-crtB; JACMPK010000128.1:bchP-1-bchG-2-bchF-bchN-bchB-bchH-bchL-bchM; JACMPK010000156.1:pufC-pufM-pufL-pufA-1-bchO-bchZ-bchY-bchX-bchC-crtF-bchD-bchI; JACMPK010000249.1:crtB-1-puhA-puhA-1-acsF;	JACMPK010000249.1
GCA_014379355.1	*	JACMLX010000159.1:bchH-bchL-bchM-1-acsF-1-puhA-puhA-1-crtB-3-pufC-pufM-pufL-pufA-pufB-bchO-bchZ-bchY-bchX-bchC-crtF-bchD; JACMLX010000212.1:bchP-1-bchG-2-bchF-bchN-bchB; JACMLX010000285.1:crtI-2-crtB;	JACMLX010000285.1
GCA_016713435.1	*	JADJPD010000006.1:bchP-2-bchG-2-bchF-bchN-bchB-bchH-bchH-bchL-bchM-1-acsF-1-puhA-puhA-2-pufC-pufM-pufL-pufA-1-pufB-bchO-bchZ-bchY-bchX-bchC-1-bchI-bchI-bchD-1-crtB-5-crtI; JADJPD010000010.1:bchD-187-crtB;	JADJPD010000012.1
GCA_016741895.1	*	JACVCT010000003.1:crtB-2-crtI; JACVCT010000008.1:bchP-1-bchG-2-bchF-bchN-bchB-bchH-bchL-bchM-1-acsF-1-puhA-puhA; JACVCT010000067.1:pufM-pufL-pufA-1-pufB-bchO-bchZ-bchY-bchX-bchC-crtF-bchD-bchI;	JACVCT010000067.1
GCA_016871895.1	*	VHBO01000009.1:crtI-crtB; VHBO01000010.1:bchP-2-bchG-2-bchF-bchN-bchB-bchH-bchL-bchM-1-acsF-1-puhA-puhA-3-bchI-bchD; VHBO01000012.1:pufC-pufM-pufL-pufA-1-pufB-bchZ-bchY-bchX-bchC-crtF;	VHBO01000012.1
GCA_016873975.1	*	VGVK01000013.1:bchG-2-bchP; VGVK01000028.1:bchF-bchN-bchB-bchH-bchL-bchM-1-acsF;	VGVK01000028.1
GCA_018969225.1	*	JAGWYS010000013.1:bchN-bchB-bchH-bchL-bchM-1-acsF-1-puhA-puhA-6-pufC-pufM-pufL-pufA-1-pufB-bchO-bchZ-bchY-bchX-bchC-crtF-bchD-bchI; JAGWYS010000028.1:bchG-1-bchP; JAGWYS010000177.1:crtI-2-crtB;	JAGWYS010000177.1
GCA_019239705.1	*	JAFAZQ010000163.1:bchB-bchH-bchL-bchM; JAFAZQ010000187.1:bchF-bchN; JAFAZQ010000193.1:pufC-pufM-pufL-pufA-pufB-bchO-bchZ-bchY-bchX-bchC-crtF-bchD-bchI-1-crtB;	JAFAZQ010000205.1
GCA_902825965.1	*	CADEDA010000005.1:bchI-bchD-crtF-bchC; CADEDA010000027.1:bchP-2-bchG-2-bchF-bchN-bchB-bchH; CADEDA010000044.1:bchL-bchM-1-acsF-1-puhA-puhA-2-pufC-pufM-pufL-pufA-1-pufB-bchO-bchZ-bchY-bchX; CADEDA010000047.1:crtB-crtI;	CADEDA010000047.1
GCA_903900795.1	*	CAIUOO010000209.1:pufC-pufM-pufL-pufA-1-pufB-bchO-1-bchY-bchX-bchC-crtF-bchD; CAIUOO010000238.1:bchP-1-bchG-2-bchF-bchN; CAIUOO010000358.1:crtI-2-crtB; CAIUOO010000536.1:bchB-bchH-bchL-bchM-1-acsF-1-puhA-puhA;	CAIUOO010000536.1
GCA_903906325.1	*	CAIVJV010000079.1:bchG-2-bchP; CAIVJV010000104.1:pufA-pufL-pufM-pufC; CAIVJV010000126.1:crtB-crtI; CAIVJV010000199.1:pufL-pufA-1-pufB-bchZ-bchY-bchX-bchC; CAIVJV010000270.1:bchF-bchN-bchB; CAIVJV010000323.1:bchH-bchL-bchM-1-acsF-1-puhA-puhA-3-bchI-bchD-crtF;	CAIVJV010000380.1
GCA_903934235.1	*	CAIZNE010000063.1:bchF-bchN; CAIZNE010000249.1:bchX-bchC; CAIZNE010000324.1:bchH-bchL; CAIZNE010000493.1:pufC-3-puhA-puhA; CAIZNE010000805.1:pufA-1-pufB-bchO-bchZ-bchY;	CAIZNE010000805.1
N4_bin22	*	NODE_15866_length_10397_cov_3.744940:bchF-bchN-bchB-bchH; NODE_26713_length_7461_cov_4.179019:pufC-pufM-pufL-pufA-1-pufB-bchZ-bchY-bchX; NODE_7524_length_16453_cov_9.027247:crtI-crtB;	NODE_7524_length_16453_cov_9.027247
N5_bin42	*	NODE_2073_length_33236_cov_6.914570:bchG-2-bchF-bchN-bchB-bchH-bchL-bchM-1-puhA-puhA-3-acsF-3-pufC-pufM-pufL-pufA-pufB-bchZ-bchY-bchX-bchC-crtF; NODE_632_length_57205_cov_7.850641:crtB-14-crt;	NODE_632_length_57205_cov_7.850641
RE-23may17-307	*	RE-23may17-307-c25:pufC-pufM-pufL-pufA-1-pufB-bchO-bchZ-bchY-bchX-bchC-crtF-bchD-bchI; RE-23may17-307-c37:bchP-1-bchG-2-bchF-bchN-bchB-bchH-bchL-bchM-1-acsF-1-puhA-puhA; RE-23may17-307-c87:crtB-2-crtI;	RE-23may17-307-c87
RE-23may17-493	*	RE-23may17-493-c101:bchP-1-bchG; RE-23may17-493-c165:bchF-bchN-bchB; RE-23may17-493-c3:bchH-bchL-bchM-1-acsF-1-puhA-puhA-9-pufC-pufM-pufL-pufA-1-pufB-bchO-bchZ-bchY-bchX-bchC-crtF-bchD-bchI;	RE-23may17-493-c39
RE-26jul17-69	*	RE-26jul17-69-c12:bchM-1-acsF-1-puhA-puhA-2-pufC-pufM-pufL-pufA-1-pufB-bchO-bchZ-bchY-bchX-bchC-crtF-bchD-bchI; RE-26jul17-69-c52:bchP-1-bchG-2-bchF-bchN-bchB-bchH-bchL;	RE-26jul17-69-c68
RH-20apr16-187	*	RH-20apr16-187-c53:crtI-crtB; RH-20apr16-187-c9:bchP-1-bchG-2-bchF-bchN-bchB-bchH-bchL-bchM-1-acsF-1-puhA-puhA-3-pufC-pufM-pufL-pufA-1-pufB-bchO-bchZ-bchY-bchX-bchC-crtF-bchI-bchD;	RH-20apr16-187-c9
RH-23may17-540	*	RH-23may17-540-c140:bchF-bchN-bchB-bchH-bchL; RH-23may17-540-c271:pufL-pufA-1-pufB-bchO-bchZ-bchY; RH-23may17-540-c68:crtB-2-crtI; RH-23may17-540-c79:bchI-bchD-crtF-bchC-bchX;	RH-23may17-540-c79
ZE-13oct10-106	*	ZE-13oct10-106-c106:bchX-bchC-crtF-bchD-bchI; ZE-13oct10-106-c18:bchP-1-bchG-2-bchF-bchN-bchB-bchH-bchL-bchM-1-acsF-1-puhA-puhA-4-pufC-pufM-pufL-pufA-1-pufB-bchO-bchZ; ZE-13oct10-106-c4:crtI-2-crtB;	ZE-13oct10-106-c96
GCA_002737115.1	*	NSHR01000038.1:bchH-bchL-bchM-1-acsF-1-puhA-puhA-8-pufC-pufM-pufL-pufA-1-pufB-bchO-bchZ-bchY-bchX-bchC-crtF-bchD-bchI; NSHR01000083.1:crtB-2-crtI;	NSHR01000083.1
GCA_013822035.1	*	PNJS01000003.1:bchP-1-bchG-2-bchF-bchN-bchB-bchH-bchL-bchM-1-acsF-1-puhA-puhA-3-pufC-pufM-pufL-pufA-1-pufB-bchO-bchZ-bchY-bchX-bchC-crtF-bchD-bchI; PNJS01000012.1:crtB-2-crtI;	PNJS01000035.1
GCA_017990235.1	*	JAGNOI010000025.1:bchP-2-bchG-2-bchF-bchN-bchB-bchH-bchL-bchM-1-acsF-1-puhA; JAGNOI010000270.1:bchI-bchD; JAGNOI010000348.1:pufC-pufM; JAGNOI010000386.1:bchZ-bchY;	JAGNOI010000386.1
GCA_903871085.1	*	CAIQFN010000124.1:pufC-pufM-pufL-pufA-1-pufB-bchZ-bchY-bchX-bchC; CAIQFN010000415.1:bchB-bchH; CAIQFN010000459.1:bchF-bchN; CAIQFN010000482.1:bchL-bchM-1-acsF;	CAIQFN010000482.1
GCA_903927125.1	*	CAIYMA010000095.1:bchP-1-bchG-2-bchF-bchN-bchB; CAIYMA010000197.1:crtI-crtI-2-crtB; CAIYMA010000390.1:bchH-bchL-bchM-1-acsF-1-puhA-puhA-3-pufC-pufM-pufL-pufA-1-pufB-bchO-bchZ-bchY-bchX-bchC-crtF-bchD;	CAIYMA010000390.1
GCA_003551025.1	£	PULT01000014.1:crtB-4-bchP-1-bchG-2-bchF-bchN-bchB-bchH-bchL-bchM-1-puhA-puhA-3-acsF; PULT01000215.1:pufM-pufC; PULT01000385.1:crtI-bchD-bchI-crtF-bchC-bchX; PULT01000402.1:pufL-pufA-pufB-bchO-bchZ-bchY;	PULT01000402.1
GCA_003560065.1	£	PWJJ01000004.1:crtB-4-bchP-2-bchG-2-bchF-bchN-bchB-bchH-bchL-bchM-1-puhA-puhA-3-acsF-2-pufC-pufM-pufL-pufA-pufB-bchO-bchZ-bchY-bchX-bchC-crtF-bchI-bchD;	PWJJ01000182.1
GCA_003561635.1	£	PWWD01000018.1:crtI-bchD; PWWD01000035.1:bchI-crtF-bchC-bchX; PWWD01000232.1:pufC-pufM; PWWD01000234.1:bchP-1-bchG-2-bchF-bchN-bchB-bchH-bchL-bchM-1-puhA-puhA-3-acsF; PWWD01000316.1:bchZ-bchO-pufB-pufA-pufL;	PWWD01000316.1
GCA_007120305.1	£	SKNW01000029.1:bchP-1-bchG-2-bchF-bchN-bchB-bchH-bchL-bchM-1-puhA-puhA-3-acsF-4-pufC-pufM-pufL-pufA-pufB-bchZ-bchY-bchX-bchC-crtF-bchI-bchD-crtI;	SKNW01000069.1
GCA_007121775.1	£	SKJY01000064.1:pufC-pufM; SKJY01000071.1:crtI-bchD-bchI-crtF-bchC-bchX; SKJY01000210.1:bchZ-bchO-pufB-pufA-pufL; SKJY01000320.1:crtB-4-bchP-1-bchG-2-bchF-bchN-bchB-bchH-bchL-bchM-1-puhA-puhA-3-acsF;	SKJY01000322.1
GCA_007126575.1	£	SLBA01000091.1:crt-8-crtB-4-bchP-2-bchG-2-bchF-bchN-bchB-bchH-bchL-bchM-1-puhA-puhA-3-acsF-2-pufC-pufM-pufL-pufA-pufB-bchO-bchZ-bchY-bchX-bchC; SLBA01000108.1:bchI-1-crtF; SLBA01000144.1:crtI-1-bchD;	SLBA01000144.1
GCA_007128925.1	£	SKWN01000061.1:bchB-bchH-bchL-bchM-1-puhA-puhA-3-acsF; SKWN01000179.1:bchP-1-bchG-2-bchF-bchN; SKWN01000186.1:crtI-bchD; SKWN01000254.1:pufC-pufM; SKWN01000283.1:bchX-bchC-crtF-bchI;	SKWN01000283.1
GCA_007130945.1	£	SLRJ01000027.1:crtB-4-bchP-1-bchG-2-bchF-bchN; SLRJ01000088.1:pufC-pufM; SLRJ01000241.1:bchX-bchC-crtF-bchI; SLRJ01000314.1:bchB-bchH-bchL-bchM-1-puhA-puhA-3-acsF; SLRJ01000315.1:crtI-bchD;	SLRJ01000315.1
GCA_007131455.1	£	SLQO01000013.1:bchG-2-bchP; SLQO01000107.1:bchF-bchN-bchB; SLQO01000338.1:bchL-bchM-1-puhA-puhA-3-acsF-2-pufC-pufM-pufL-pufA-pufB-bchO-bchZ-bchY-bchX-bchC-crtF-bchI-bchD;	SLQO01000409.1
GCA_018058145.1	£	JAGPCG010000033.1:bchP-2-bchG-2-bchF; JAGPCG010000120.1:acsF-1-puhA-puhA-2-pufC-pufM-pufL-pufA-1-pufB-bchO-bchZ-bchY; JAGPCG010000171.1:bchN-bchB-bchH-bchL-bchM; JAGPCG010000289.1:crtB-1-bchD-bchI; JAGPCG010000399.1:bchX-bchC;	JAGPCG010000399.1
GCA_903823795.1	£	CAIJUE010000128.1:bchP-1-bchG-2-bchF-bchN-bchB-bchH; CAIJUE010000308.1:pufA-1-pufB-bchO-bchZ-bchY-bchX-bchC-bchC-crtF-bchD; CAIJUE010000461.1:bchL-bchM-1-acsF-1-puhA-puhA-3-pufC-pufM;	CAIJUE010000461.1
GCA_903828825.1	£	CAIKNL010000083.1:bchH-bchL-bchM-1-acsF-1-puhA-puhA-3-pufC-pufM-pufL-pufA-1-pufB-bchO-bchZ-bchY-bchX-bchC-crtF-bchD-bchI; CAIKNL010000158.1:crtI-crtB; CAIKNL010000305.1:bchP-1-bchG-2-bchF-bchN-bchB;	CAIKNL010000305.1
GCA_903870005.1	£	CAIQBH010000090.1:acsF-1-puhA-puhA-3-pufC-pufM-pufL-pufA-1-pufB-bchO-bchZ-bchY-bchX-bchC-crtF-bchD-bchI; CAIQBH010000229.1:crtB-crtI; CAIQBH010000260.1:bchP-2-bchG-2-bchF-bchN-bchB-bchH-bchL-bchM;	CAIQBH010000260.1
GCA_903877525.1	£	CAIREF010000066.1:crtB-crtI; CAIREF010000154.1:bchP-2-bchG-2-bchF-bchN-bchB-bchH-bchL-bchM-1-acsF-1-puhA-puhA; CAIREF010000210.1:pufC-pufM-pufL-pufA-1-pufB-bchO-bchZ-bchY-bchX-bchC-crtF-bchD-bchI;	CAIREF010000210.1
GCA_903891885.1	£	CAITGH010000298.1:crtF-bchC; CAITGH010000368.1:bchZ-bchO-pufB-1-pufA-pufL; CAITGH010000427.1:bchF-bchN-bchB; CAITGH010000437.1:bchH-bchL-bchM-1-acsF; CAITGH010000549.1:crtB-crtI;	CAITGH010000620.1
GCA_903900695.1	£	CAIUOF010000069.1:bchM-1-acsF-1-puhA-puhA-3-bchI; CAIUOF010000115.1:pufC-pufM-pufL-pufA-1-pufB-bchZ-bchY-bchX-bchC; CAIUOF010000123.1:crtI-crtB; CAIUOF010000160.1:bchG-2-bchF-bchN; CAIUOF010000314.1:bchB-bchH-bchL;	CAIUOF010000430.1
GCA_903901595.1	£	CAIURO010000013.1:crtB-crtI; CAIURO010000042.1:bchP-2-bchG-2-bchF-bchN-bchB-bchH-bchL-bchM-1-acsF-1-puhA-puhA-3-pufC-pufM-pufL-pufA-1-pufB-bchO-bchZ-bchY-bchX-bchC-crtF-bchD-bchI;	CAIURO010000099.1
GCA_903917095.1	£	CAIWZG010000053.1:crtI-crtB; CAIWZG010000196.1:bchF-bchN-bchB-bchH; CAIWZG010000232.1:bchL-bchM-1-acsF-1-puhA-puhA-3-pufC-pufM-pufL-pufA-1-pufB-bchO-bchZ-bchY-bchX-bchC-crtF-bchD-bchI; CAIWZG010000364.1:bchP-2-bchG;	CAIWZG010000364.1
Jr-7aug17-35	£	Jr-7aug17-35-c18:crtB-crtI; Jr-7aug17-35-c27:pufA-1-pufB-bchO-bchZ-bchY-bchX-bchC-crtF-bchD-bchI; Jr-7aug17-35-c5:bchP-1-bchG-2-bchF-bchN-bchB-bchH-bchL-bchM-1-acsF-1-puhA-puhA-3-pufC-pufM-pufL;	Jr-7aug17-35-c5
N1_bin156	£	NODE_24681_length_7465_cov_5.321759:bchD-bchI-crtF-bchC; NODE_3532_length_22436_cov_5.209276:bchB-bchH-bchL-bchM-1-puhA-puhA-3-acsF-3-pufC-pufM-pufL-pufA-pufB-bchZ-bchY-bchX;	NODE_7626_length_14689_cov_5.518740
N4_bin48	£	NODE_4812_length_21366_cov_6.913156:puhA-puhA-3-acsF-3-pufC-pufM-pufL-pufA-pufB-bchZ-bchY-bchX-bchC-crtF-bchI-bchD; NODE_8299_length_15530_cov_7.000195:bchG-2-bchF-bchN-bchB-bchH-bchL-bchM;	NODE_911_length_48515_cov_7.169215
RH-15aug16-95	£	RH-15aug16-95-c76:crtI-crtB; RH-15aug16-95-c8:bchP-1-bchG-2-bchF-bchN-bchB-bchH-bchL-bchM-1-acsF-1-puhA-puhA-3-pufC-pufM-pufL-pufA-1-pufB-bchO-bchZ-bchY-bchX-bchC-crtF-bchD-bchI;	RH-15aug16-95-c8
RH-18aug17-102	£	RH-18aug17-102-c14:crtI-crtB; RH-18aug17-102-c29:bchG-2-bchF-bchN-bchB-bchH-bchL-bchM-1-acsF-1-puhA-puhA-3-pufC; RH-18aug17-102-c36:pufM-pufL-pufA-1-pufB-bchO-bchZ-bchY-bchX-bchC-crtF-bchD-bchI;	RH-18aug17-102-c75
RH-20apr16-262	£	RH-20apr16-262-c17:bchL-bchM-1-acsF-1-puhA-puhA-2-pufC-pufM-pufL-pufA-1-pufB-bchO-bchZ-bchY-bchX-bchC; RH-20apr16-262-c361:crtF-bchD;	RH-20apr16-262-c39
RH-23may17-425	£	RH-23may17-425-c133:bchL-bchM-1-acsF-1-puhA-puhA-3-pufC; RH-23may17-425-c153:crtI-crtB; RH-23may17-425-c17:bchG-1-bchP; RH-23may17-425-c28:pufM-pufL-pufA-1-pufB-bchO-bchZ-bchY-bchX-bchC-crtF-bchD-bchI; RH-23may17-425-c85:bchF-bchN-bchB-bchH;	RH-23may17-425-c85
RH-26jul17-234	£	RH-26jul17-234-c130:bchL-bchM-1-acsF-1-puhA-puhA-3-pufC-pufM; RH-26jul17-234-c35:pufL-pufA-1-pufB-bchO-bchZ-bchY-bchX-bchC-crtF-bchD-bchI; RH-26jul17-234-c47:bchF-2-bchG-2-bchP; RH-26jul17-234-c8:crtI-crtB;	RH-26jul17-234-c82
RH-27jun17-280	£	RH-27jun17-280-c14:crtI-crtB; RH-27jun17-280-c20:bchN-bchB-bchH-bchL-bchM-1-acsF-1-puhA-puhA-3-pufC-pufM-pufL-pufA-1-pufB-bchO-bchZ-bchY-bchX-bchC-crtF-bchD; RH-27jun17-280-c85:bchG-1-bchP;	RH-27jun17-280-c85
RH-9nov16-179	£	RH-9nov16-179-c2:bchP-2-bchG-2-bchF-bchN-bchB-bchH-bchL-bchM-1-acsF-1-puhA-puhA-3-pufC-pufM-pufL-pufA-1-pufB-bchO-bchZ-bchY-bchX-bchC-crtF-bchD-bchI;	RH-9nov16-179-c40
ZE-3nov15-170	£	ZE-3nov15-170-c191:bchD-bchI; ZE-3nov15-170-c287:bchY-bchX; ZE-3nov15-170-c47:bchH-bchL-bchM-1-acsF-1-puhA-puhA;	ZE-3nov15-170-c60
ZE-Oct18-bin162	£	ZE-Oct18-bin162-c181:bchH-bchL-bchM-1-acsF; ZE-Oct18-bin162-c220:bchX-bchC-crtF; ZE-Oct18-bin162-c41:bchP-1-bchG-2-bchF-bchN-bchB; ZE-Oct18-bin162-c66:puhA-puhA-4-pufC-pufM-pufL-pufA-1-pufB-bchO-bchZ-bchY;	ZE-Oct18-bin162-c66
